# Supplementary material for: Investigating the use of physics informed neural networks for dam-break scenarios
Source: PLoS One. 2025 Sep 19;20(9):e0332694. doi: 10.1371/journal.pone.0332694 (PMC12449020; doi:10.1371/journal.pone.0332694)
Supplement: S1 File — Dataset for the 1D and 2D shallow water equations (SWE). Repository: https://github.com/kinzamumtaz/2D_SWE. (ZIP) [file pone.0332694.s001.zip › 2D_SWE-main/Downloads/solution_outputs_rec/height_rectangle_t1.50.csv]

0.16788372	0.16764493	0.16744548	0.16729173	0.16718514	0.16712467	0.16711098	0.16714159	0.16721606	0.16733353	0.16749391	0.16769654	0.16794093	0.16822693	0.16855323	0.1689198	0.16932389	0.16976348	0.17023443	0.17073151	0.17124969	0.17178258	0.17232217	0.17286015	0.17339015	0.1739063	0.17440158	0.17487265	0.17531574	0.17572859	0.17611101	0.17646194	0.17678314	0.17707558	0.17734101	0.1775809	0.17779735	0.1779919	0.17816779	0.1783266	0.17846973	0.17859955	0.17871696	0.17882478	0.1789241	0.17901656	0.17910364	0.17918664	0.17926729	0.17934565
0.16834958	0.1680651	0.16782933	0.16764635	0.16751374	0.16743109	0.16739744	0.16741103	0.16747017	0.16757336	0.16772139	0.16791221	0.16814646	0.16842255	0.1687397	0.16909692	0.16949186	0.16992158	0.17038219	0.17086703	0.17137145	0.17188722	0.17240848	0.17292604	0.17343406	0.1739259	0.17439765	0.17484502	0.17526457	0.1756554	0.17601815	0.17635208	0.17665768	0.17693624	0.1771922	0.17742366	0.17763448	0.17782694	0.17800143	0.17816174	0.17830846	0.17844293	0.17856734	0.17868337	0.17879242	0.17889538	0.17899442	0.17909038	0.17918345	0.17927623
0.16871913	0.16839445	0.16812536	0.1679129	0.16775565	0.16765131	0.1675977	0.1675935	0.16763657	0.16772556	0.16785987	0.16803907	0.16826257	0.16852924	0.16883796	0.16918719	0.16957429	0.16999467	0.17044471	0.17091975	0.17141125	0.17191243	0.17241709	0.17291678	0.17340592	0.17387861	0.17433052	0.17475936	0.17516157	0.17553711	0.17588566	0.17620772	0.17650488	0.17677772	0.1770295	0.1772602	0.17747274	0.17766851	0.17784995	0.17801812	0.17817393	0.17832002	0.17845732	0.17858742	0.17871061	0.1788303	0.1789449	0.17905663	0.17916715	0.17927662
0.16900837	0.16864435	0.16834196	0.16810095	0.1679178	0.1677903	0.1677162	0.16769296	0.16771875	0.16779324	0.16791454	0.16808206	0.16829526	0.1685534	0.16885409	0.16919556	0.16957514	0.16998906	0.17043144	0.17089687	0.1713779	0.17186719	0.1723584	0.17284384	0.17331842	0.17377567	0.17421377	0.17462912	0.17501923	0.17538472	0.17572555	0.17604263	0.17633718	0.1766107	0.17686471	0.17710112	0.17732124	0.17752631	0.17771913	0.17790025	0.17807095	0.17823401	0.17838746	0.17853552	0.17867789	0.17881523	0.17894945	0.17908168	0.17921108	0.17933956
0.16922516	0.16882208	0.16848585	0.16821396	0.16800404	0.16785266	0.16775662	0.16771412	0.16772316	0.16778216	0.16789019	0.168047	0.16825116	0.16850072	0.16879553	0.16913229	0.16950673	0.16991542	0.17035225	0.17081109	0.17128414	0.17176488	0.17224613	0.17272177	0.17318481	0.17363249	0.17406031	0.17446664	0.17485112	0.17521197	0.1755505	0.17586845	0.17616546	0.1764441	0.17670602	0.17695218	0.17718431	0.17740412	0.17761226	0.17781106	0.1780001	0.17818098	0.17835525	0.1785241	0.17868727	0.17884551	0.1790008	0.17915314	0.17930345	0.17945217
0.16937658	0.16893384	0.1685622	0.16825882	0.16802049	0.16784379	0.16772531	0.16766283	0.16765466	0.16769928	0.16779548	0.16794248	0.16813892	0.16838342	0.16867375	0.1690068	0.16937983	0.1697852	0.17021906	0.17067453	0.17114381	0.17161863	0.17209397	0.17256293	0.17301935	0.1734604	0.17388389	0.17428647	0.17466836	0.17502978	0.17537092	0.17569295	0.17599761	0.17628509	0.17655815	0.17681752	0.17706482	0.17730156	0.17752776	0.17774537	0.17795525	0.17815787	0.17835343	0.17854434	0.17872936	0.17891037	0.17908758	0.17926085	0.179432	0.17960066
0.1694681	0.16898473	0.16857603	0.16824034	0.16797306	0.16777077	0.16762975	0.16754821	0.16752385	0.1675552	0.16764171	0.16778103	0.16797253	0.16821387	0.16850293	0.16883576	0.16920874	0.16961527	0.17005007	0.17050372	0.17097154	0.17144418	0.17191654	0.17238224	0.17283559	0.17327419	0.17369565	0.17409848	0.1744821	0.1748465	0.17519301	0.17552249	0.17583594	0.17613563	0.17642242	0.17669752	0.17696136	0.177216	0.1774621	0.17770025	0.17793131	0.17815569	0.17837387	0.17858684	0.17879435	0.17899777	0.17919634	0.17939112	0.17958315	0.1797716
0.16950512	0.16897997	0.16853464	0.16816664	0.16787046	0.16764286	0.16748138	0.16738194	0.16734329	0.16736397	0.1674422	0.16757742	0.1677668	0.16800773	0.16829862	0.16863498	0.16901033	0.16942039	0.16985692	0.17031355	0.17078163	0.17125484	0.17172648	0.17219037	0.1726439	0.17308229	0.17350438	0.17390914	0.17429635	0.17466617	0.17501992	0.17535889	0.17568353	0.1759957	0.17629679	0.17658839	0.1768696	0.17714302	0.17740834	0.17766723	0.17791937	0.17816514	0.17840509	0.1786406	0.17887002	0.17909494	0.17931502	0.17953096	0.17974263	0.17995045
0.16949496	0.1689285	0.16844803	0.1680477	0.16772464	0.16747388	0.16729264	0.16717769	0.16712797	0.16714033	0.16721374	0.16734688	0.16753721	0.16778135	0.16807662	0.1684179	0.16879925	0.16921437	0.1696553	0.17011514	0.17058526	0.1710599	0.17153218	0.17199756	0.1724511	0.17289048	0.17331466	0.17372286	0.17411405	0.17449042	0.1748527	0.17520055	0.17553699	0.17586282	0.17617741	0.17648473	0.1767834	0.17707503	0.17735964	0.17763753	0.17791025	0.1781773	0.17843875	0.17869517	0.17894545	0.17919126	0.17943236	0.17966807	0.17989966	0.18012571
0.16944775	0.16884246	0.16832697	0.16789754	0.16754898	0.16727811	0.16707969	0.16695301	0.16689354	0.16690129	0.16697308	0.16710679	0.16730028	0.16754965	0.16785121	0.16819894	0.16858733	0.169008	0.1694546	0.16991805	0.17039156	0.17086792	0.17134142	0.17180672	0.17226121	0.17270197	0.1731283	0.17353922	0.17393564	0.17431784	0.17468786	0.17504531	0.1753932	0.17573039	0.17605916	0.17638162	0.1766955	0.17700444	0.17730683	0.17760405	0.17789593	0.17818259	0.17846328	0.17873967	0.17901084	0.17927638	0.17953736	0.17979208	0.18004179	0.18028623
0.16937417	0.1687333	0.1681865	0.1677306	0.16735953	0.16706955	0.16685852	0.16672131	0.16665654	0.16666165	0.16673307	0.16687016	0.16706844	0.16732451	0.16763294	0.1679883	0.16838309	0.1688102	0.16926113	0.1697277	0.17020386	0.17068082	0.17115414	0.17161974	0.17207363	0.1725152	0.1729433	0.17335686	0.17375757	0.17414552	0.17452231	0.17488855	0.17524576	0.17559484	0.17593633	0.17627144	0.17660105	0.17692462	0.1772438	0.17755818	0.17786767	0.17817289	0.1784725	0.17876709	0.17905727	0.17934088	0.17962015	0.17989343	0.18016055	0.1804222
0.1692904	0.16861592	0.16804057	0.16756043	0.16717009	0.16686526	0.16664304	0.16649829	0.16642882	0.16643298	0.16650704	0.16664729	0.16685173	0.16711426	0.16742977	0.16779178	0.1681929	0.1686245	0.16907871	0.16954693	0.17002243	0.17049947	0.17097142	0.17143549	0.17188895	0.17233011	0.17275798	0.17317338	0.1735767	0.17396915	0.1743515	0.17472494	0.17509024	0.175449	0.17580223	0.17614913	0.1764921	0.17683035	0.17716447	0.1774941	0.17781936	0.17814082	0.17845821	0.17876941	0.17907655	0.17937839	0.17967448	0.17996475	0.18024892	0.1805267
0.16920698	0.16850266	0.16790226	0.16740116	0.16699383	0.16667588	0.1664437	0.1662935	0.1662209	0.16622505	0.16630144	0.16644591	0.16665578	0.16692427	0.16724542	0.16761288	0.16801755	0.16845179	0.16890618	0.16937436	0.16984797	0.17032209	0.17079122	0.17125185	0.17170228	0.17214109	0.17256849	0.17298377	0.17338914	0.17378397	0.17417088	0.1745499	0.17492265	0.17528975	0.17565165	0.17600948	0.17636415	0.17671466	0.17706174	0.1774047	0.17774472	0.178081	0.17841345	0.17874113	0.17906442	0.17938212	0.17969447	0.18000078	0.18030024	0.18059362
0.16913593	0.16840479	0.16778223	0.16726214	0.16684005	0.16651109	0.16626996	0.16611418	0.16604012	0.16604298	0.1661213	0.16626967	0.1664829	0.16675568	0.16708052	0.16745055	0.16785663	0.16829073	0.16874358	0.1692079	0.16967745	0.1701465	0.17060997	0.17106518	0.17151113	0.17194632	0.17237082	0.17278576	0.17318994	0.17358685	0.17397639	0.17435932	0.17473763	0.17511132	0.1754813	0.1758484	0.17621174	0.17657307	0.1769315	0.17728773	0.1776404	0.1779896	0.17833637	0.17867765	0.17901565	0.17934841	0.17967522	0.1799964	0.1803109	0.18061826
0.1690857	0.1683312	0.1676878	0.16715062	0.16671479	0.16637468	0.1661258	0.16596444	0.1658875	0.16589005	0.16596848	0.16611874	0.16633314	0.1666084	0.16693413	0.16730386	0.16770911	0.16813865	0.16858709	0.16904572	0.16950804	0.16996938	0.1704252	0.17087263	0.1713125	0.17174138	0.17216204	0.17257336	0.1729767	0.17337297	0.17376408	0.17414981	0.1745314	0.1749113	0.17528684	0.17566082	0.1760328	0.17640303	0.17677107	0.17713784	0.17750229	0.17786309	0.17822143	0.17857558	0.17892694	0.1792725	0.17961282	0.17994836	0.18027622	0.18059747
0.16906169	0.16828547	0.16762283	0.16706964	0.16662022	0.16627023	0.16601296	0.16584599	0.16576436	0.16576466	0.1658421	0.1659915	0.16620588	0.1664792	0.16680345	0.16716997	0.16756967	0.16799381	0.16843325	0.16888312	0.16933635	0.16978651	0.1702328	0.17067152	0.17110214	0.17152464	0.17193905	0.17234564	0.17274605	0.17314108	0.1735313	0.1739186	0.17430267	0.17468551	0.17506604	0.17544553	0.17582405	0.17620203	0.17657778	0.17695361	0.17732702	0.17769888	0.17806742	0.1784339	0.1787964	0.17915398	0.17950657	0.1798539	0.18019497	0.18052804
0.16906717	0.1682701	0.16758993	0.16702083	0.16655773	0.1661964	0.16593066	0.16575655	0.16566949	0.165666	0.16574006	0.16588591	0.16609801	0.16636719	0.16668639	0.16704607	0.16743773	0.16785239	0.16828144	0.16871911	0.16915923	0.16959676	0.17003125	0.17045897	0.17087924	0.1712926	0.17169964	0.17210044	0.17249608	0.1728881	0.17327683	0.17366338	0.17404884	0.17443287	0.17481717	0.17520031	0.17558375	0.17596775	0.1763508	0.1767332	0.17711492	0.17749506	0.17787349	0.1782493	0.17862147	0.1789901	0.17935371	0.17971307	0.18006516	0.1804103
0.1691011	0.16828442	0.16758657	0.16700262	0.16652623	0.1661523	0.16587669	0.16569407	0.16560091	0.16559169	0.16565901	0.16580075	0.16600552	0.1662687	0.16657898	0.16692927	0.16730885	0.16771105	0.16812602	0.16854915	0.16897467	0.16939789	0.16981813	0.17023253	0.1706412	0.17104383	0.17144166	0.17183566	0.17222522	0.17261317	0.17299885	0.17338341	0.1737683	0.17415315	0.17453809	0.17492473	0.17531168	0.17569926	0.17608762	0.17647618	0.17686453	0.17725195	0.17763771	0.17802176	0.17840281	0.17878047	0.17915462	0.17952329	0.17988595	0.18024188
0.16916242	0.16832715	0.16761193	0.167012	0.16652207	0.16613647	0.16584983	0.16565795	0.1655561	0.16553739	0.16559868	0.16573122	0.16592774	0.16618074	0.16647975	0.16681679	0.16718262	0.16756818	0.16796735	0.16837311	0.16878128	0.16918808	0.16959208	0.16999173	0.17038643	0.17077759	0.17116505	0.17154986	0.17193237	0.1723141	0.1726956	0.17307699	0.1734593	0.17384428	0.1742295	0.17461744	0.175006	0.17539701	0.1757892	0.17618173	0.17657465	0.17696828	0.17736046	0.17775181	0.17814063	0.17852618	0.17890817	0.17928584	0.179658	0.18002415
0.1692482	0.16839509	0.1676639	0.16704783	0.16654414	0.16614494	0.16584674	0.16564327	0.16553117	0.16550303	0.16555405	0.16567585	0.16586134	0.16610132	0.16638589	0.1667076	0.16705568	0.1674231	0.16780204	0.16818902	0.16857742	0.1689658	0.16935232	0.1697359	0.17011602	0.17049348	0.17086895	0.17124406	0.1716179	0.17199233	0.17236847	0.17274529	0.1731247	0.17350706	0.17389148	0.17427862	0.17466867	0.17506048	0.17545512	0.17585053	0.17624785	0.17664509	0.17704284	0.17743874	0.17783421	0.17822687	0.1786164	0.17900178	0.17938188	0.1797564
0.1693553	0.16848522	0.16773754	0.16710688	0.16658822	0.16617532	0.16586472	0.16564952	0.16552515	0.16548568	0.16552444	0.16563337	0.16580431	0.16602863	0.16629696	0.16659963	0.16692719	0.16727357	0.16763142	0.16799596	0.16836402	0.16873212	0.16909908	0.16946393	0.1698285	0.17019133	0.17055424	0.17091683	0.17128126	0.17164746	0.17201671	0.17238793	0.17276251	0.17314082	0.17352355	0.17390883	0.1742988	0.17469053	0.1750857	0.17548347	0.17588258	0.17628291	0.17668414	0.17708552	0.17748474	0.17788357	0.17827916	0.17867085	0.17905822	0.17944011
0.16948143	0.16859496	0.16783115	0.16718537	0.16665187	0.16622561	0.1659008	0.165673	0.16553581	0.16548279	0.16550691	0.16560166	0.16575612	0.16596168	0.16620958	0.16649055	0.16679642	0.16711916	0.16745342	0.16779417	0.16813919	0.16848522	0.16883129	0.16917817	0.16952425	0.16987115	0.17022008	0.17057025	0.17092307	0.17128046	0.17164075	0.17200492	0.17237419	0.17274807	0.1731261	0.17350948	0.17389628	0.17428792	0.17468306	0.17508096	0.1754818	0.17588413	0.17628752	0.17669165	0.17709477	0.17749688	0.1778977	0.17829522	0.17868903	0.17907739
0.16962266	0.16872068	0.16794139	0.16728087	0.16673326	0.16629276	0.16595443	0.16571233	0.16556072	0.16549288	0.16550152	0.16557822	0.16571361	0.16589914	0.16612491	0.16638185	0.16666278	0.16695948	0.16726813	0.16758418	0.16790417	0.1682269	0.16855083	0.16887696	0.16920409	0.16953453	0.1698671	0.17020439	0.17054537	0.17089093	0.17124182	0.17159817	0.17196032	0.1723279	0.17270222	0.17308101	0.17346525	0.17385393	0.17424738	0.17464432	0.17504495	0.17544793	0.17585272	0.17625873	0.1766649	0.1770705	0.17747441	0.17787594	0.1782744	0.17866877
0.16977602	0.168859	0.16806604	0.16739084	0.1668293	0.16637483	0.16602188	0.16576566	0.16559881	0.16551499	0.1655057	0.16556275	0.16567783	0.16583987	0.16604139	0.16627249	0.16652605	0.16679579	0.16707674	0.16736563	0.1676597	0.16795741	0.16825816	0.16856262	0.1688697	0.16918164	0.16949835	0.16982003	0.17014742	0.17048126	0.17082182	0.17116861	0.17152251	0.17188379	0.17225108	0.17262506	0.17300482	0.17339067	0.17378089	0.17417613	0.17457527	0.17497736	0.17538187	0.17578888	0.17619687	0.17660427	0.17701116	0.17741583	0.17781785	0.17821644
0.16993767	0.1690081	0.1682014	0.16751406	0.16693813	0.16647002	0.16610307	0.16583106	0.16564819	0.16554675	0.16551852	0.16555493	0.16564691	0.16578454	0.16595909	0.16616225	0.16638683	0.16662715	0.16687909	0.16713992	0.16740601	0.16767755	0.1679543	0.16823584	0.16852184	0.1688143	0.16911325	0.16941902	0.16973221	0.17005226	0.17038086	0.17071775	0.17106229	0.17141503	0.17177546	0.17214312	0.17251752	0.17289793	0.1732849	0.17367694	0.17407337	0.1744743	0.17487864	0.17528453	0.17569268	0.17610091	0.17650948	0.1769168	0.1773216	0.17772338
0.17010659	0.16916525	0.16834667	0.16764596	0.16705805	0.16657628	0.16619459	0.16590792	0.1657084	0.16558781	0.16553947	0.16555414	0.16562104	0.165732	0.1658779	0.16605128	0.1662451	0.16645467	0.16667637	0.16690713	0.167145	0.16738915	0.1676396	0.16789734	0.1681619	0.16843334	0.16871396	0.16900219	0.16929981	0.16960666	0.16992238	0.17024752	0.17058194	0.17092466	0.1712772	0.17163703	0.17200476	0.17237997	0.17276204	0.17314954	0.1735428	0.17394057	0.17434275	0.17474727	0.17515442	0.17556307	0.17597206	0.17638034	0.17678708	0.17719153
0.17027912	0.1693282	0.16849875	0.16778734	0.16718696	0.16669232	0.16629696	0.16599424	0.16577724	0.16563818	0.16556825	0.16555855	0.16559936	0.16568133	0.16579704	0.16593966	0.16610146	0.16627982	0.16646917	0.16666833	0.16687658	0.16709287	0.16731685	0.16754943	0.16779134	0.1680414	0.1683016	0.16857177	0.16885301	0.16914466	0.16944648	0.16975912	0.1700819	0.17041472	0.17075747	0.17110886	0.17146975	0.17183742	0.1722135	0.1725963	0.17298552	0.17337894	0.17377794	0.17417979	0.17458549	0.1749925	0.17540082	0.17580888	0.1762167	0.17662215
0.1704541	0.16949442	0.16865583	0.16793479	0.16732296	0.1668162	0.16640738	0.16608968	0.16585492	0.1656962	0.16560328	0.1655681	0.16558145	0.16563454	0.16571882	0.16582859	0.16595718	0.16610155	0.16625832	0.16642618	0.16660368	0.16679022	0.16698754	0.16719404	0.16741109	0.16763982	0.16787899	0.16812998	0.1683935	0.16866916	0.16895631	0.16925476	0.16956556	0.16988692	0.17021836	0.17056093	0.17091264	0.17127311	0.17164232	0.17201832	0.17240155	0.17279077	0.17318547	0.17358442	0.17398667	0.17439197	0.1747989	0.17520611	0.17561394	0.17601985
0.17062923	0.16966316	0.16881719	0.16808687	0.16746587	0.16694742	0.16652551	0.16619208	0.16593924	0.16576011	0.16564444	0.16558301	0.1655679	0.16559032	0.1656419	0.16571751	0.16581196	0.16592169	0.16604549	0.16617985	0.16632617	0.16648316	0.16665164	0.16683191	0.16702482	0.16722912	0.16744685	0.1676786	0.1679227	0.16818118	0.16845214	0.16873658	0.16903357	0.1693426	0.1696632	0.16999492	0.17033696	0.17068905	0.17104967	0.1714189	0.17179593	0.1721793	0.17256841	0.1729631	0.17336181	0.17376369	0.17416838	0.17457384	0.17498039	0.17538545
0.17080328	0.16983211	0.16898097	0.16824342	0.1676134	0.1670848	0.16664918	0.16630124	0.16603082	0.16583034	0.16569084	0.16560315	0.16555789	0.16554818	0.16556674	0.16560766	0.16566792	0.16574307	0.16583158	0.16593349	0.1660471	0.16617346	0.16631281	0.16646509	0.16663122	0.16681279	0.16700804	0.16721877	0.1674437	0.1676836	0.16793826	0.16820672	0.16848877	0.16878429	0.16909268	0.16941275	0.16974482	0.17008662	0.17043875	0.17079997	0.17116931	0.17154625	0.17192933	0.17231864	0.17271253	0.17311037	0.17351136	0.17391428	0.17431831	0.17472254
0.17097554	0.17000063	0.16914529	0.16840181	0.16776416	0.16722555	0.1667785	0.16641578	0.16612786	0.16590646	0.16574225	0.165627	0.16555187	0.1655092	0.16549411	0.16550004	0.16552387	0.16556351	0.16561696	0.16568506	0.16576594	0.16586137	0.16597125	0.16609606	0.16623595	0.16639152	0.16656388	0.16675279	0.16695729	0.16717793	0.16741452	0.16766647	0.16793352	0.16821486	0.16850936	0.16881742	0.16913757	0.169469	0.16981106	0.17016353	0.17052436	0.17089364	0.17127012	0.17165314	0.17204145	0.17243394	0.17283082	0.17323068	0.17363164	0.17403293
0.17114449	0.17016804	0.16930932	0.16856116	0.16791788	0.16737016	0.16691214	0.1665346	0.16622901	0.16598609	0.16579792	0.16565485	0.16554895	0.16547342	0.16542354	0.16539374	0.16538209	0.16538563	0.16540472	0.1654374	0.16548607	0.16554889	0.16562891	0.16572472	0.16583776	0.16596848	0.16611668	0.16628247	0.16646561	0.16666654	0.16688436	0.16711897	0.16736935	0.1676356	0.16791627	0.16821072	0.16851804	0.168838	0.16916963	0.16951211	0.16986337	0.17022458	0.17059264	0.17096862	0.17135067	0.1717381	0.17212883	0.1725238	0.172921	0.17331952
0.17130876	0.17033249	0.16947253	0.16872162	0.16807306	0.16751747	0.1670487	0.166657	0.16633412	0.16607058	0.1658567	0.16568561	0.16554856	0.16544095	0.16535601	0.16529027	0.16524255	0.16521043	0.16519368	0.16519263	0.16520745	0.16523874	0.16528735	0.1653544	0.16543993	0.16554376	0.16566724	0.16580942	0.16597106	0.16615087	0.16634981	0.16656551	0.16679858	0.16704921	0.16731426	0.16759479	0.16788915	0.16819634	0.16851605	0.16884738	0.16918865	0.1695399	0.16989997	0.17026865	0.1706428	0.17102304	0.17140883	0.17179796	0.17219082	0.17258501
0.17146915	0.17049415	0.16963488	0.16888165	0.16822878	0.1676668	0.16718769	0.16678263	0.16644222	0.16615722	0.16591865	0.16571982	0.1655522	0.1654109	0.16529122	0.16519049	0.16510671	0.16503891	0.16498643	0.16495094	0.164932	0.16493146	0.16494851	0.16498584	0.16504309	0.16512021	0.16521853	0.16533664	0.16547546	0.16563404	0.16581115	0.16600864	0.16622402	0.16645682	0.16670623	0.16697127	0.1672509	0.16754541	0.16785249	0.16817212	0.16850373	0.16884415	0.16919433	0.16955349	0.16991983	0.1702928	0.1706716	0.17105424	0.17144105	0.17183013
0.17162424	0.17065275	0.16979419	0.16904065	0.16838549	0.16781688	0.16732891	0.16691063	0.16655263	0.1662468	0.16598338	0.16575718	0.1655586	0.16538438	0.1652303	0.1650944	0.16497439	0.16487047	0.16478354	0.16471368	0.16466105	0.16462766	0.16461426	0.16462125	0.16464964	0.1646997	0.16477191	0.16486502	0.16498025	0.16511607	0.16527319	0.16545038	0.16564707	0.16586149	0.16609383	0.16634306	0.1666078	0.16688806	0.16718164	0.16748875	0.16780767	0.16813773	0.16847795	0.16882719	0.16918506	0.16954915	0.16992027	0.17029592	0.17067608	0.17105897
0.17177486	0.17080806	0.1699522	0.16919948	0.16854155	0.1679681	0.16747084	0.16703916	0.16666475	0.16633826	0.16605109	0.16579615	0.16556716	0.1653608	0.16517243	0.16500153	0.16484654	0.16470714	0.16458514	0.16448137	0.16439545	0.16432977	0.16428478	0.16426188	0.16426143	0.16428354	0.16432899	0.16439725	0.16448776	0.16460079	0.16473576	0.16489193	0.16506863	0.16526449	0.16547886	0.16571155	0.16596061	0.16622533	0.16650528	0.16679892	0.16710477	0.16742325	0.16775224	0.16809097	0.16843882	0.16879384	0.16915663	0.16952416	0.16989712	0.17027304
0.17192152	0.17096055	0.17010865	0.16935661	0.16869761	0.16811916	0.16761333	0.16716957	0.16677848	0.1664311	0.1661199	0.16583762	0.16557911	0.16534013	0.16511856	0.16491324	0.16472358	0.16454998	0.1643935	0.16425502	0.16413623	0.16403872	0.16396222	0.16390908	0.16387933	0.1638734	0.16389161	0.1639339	0.16399975	0.16408867	0.1642015	0.16433561	0.16449127	0.1646679	0.16486391	0.16507891	0.16531111	0.16556	0.16582462	0.16610436	0.16639689	0.16670251	0.16701937	0.1673474	0.16768405	0.16802923	0.16838244	0.16874161	0.16910566	0.16947433
0.1720649	0.17110983	0.17026296	0.1695137	0.16885333	0.16827086	0.16775605	0.16730045	0.1668927	0.1665253	0.16619018	0.16588077	0.16559282	0.16532205	0.16506875	0.16482931	0.16460599	0.16439843	0.16420792	0.16403589	0.16388485	0.16375524	0.16364759	0.16356415	0.16350497	0.16347092	0.16346149	0.16347712	0.1635178	0.16358289	0.16367203	0.16378391	0.16391872	0.16407388	0.16425094	0.16444719	0.16466162	0.16489436	0.16514301	0.16540685	0.16568601	0.16597754	0.16628139	0.16659716	0.16692309	0.167257	0.16759965	0.16794947	0.16830462	0.16866449
0.17220646	0.17125818	0.17041627	0.16966948	0.16900879	0.16842234	0.16789916	0.16743097	0.16700745	0.16662008	0.16626146	0.16592619	0.16560887	0.16530845	0.1650223	0.1647506	0.16449362	0.16425262	0.16402984	0.1638254	0.16364132	0.16348037	0.16334185	0.1632281	0.16313946	0.16307697	0.16303977	0.1630291	0.16304359	0.16308394	0.16314852	0.16323762	0.16334991	0.16348442	0.16364098	0.16381815	0.16401425	0.16422914	0.1644611	0.16470924	0.16497275	0.16525024	0.16554086	0.16584271	0.16615626	0.16647881	0.16681051	0.16714928	0.16749482	0.16784558
0.17234513	0.17140603	0.17056951	0.16982608	0.16916445	0.16857356	0.1680429	0.16756251	0.16712263	0.1667153	0.16633348	0.16597253	0.16562767	0.16529706	0.16497967	0.16467641	0.16438766	0.16411415	0.16385892	0.16362254	0.16340736	0.16321501	0.16304629	0.16290194	0.16278493	0.16269295	0.16262834	0.16259004	0.16257823	0.16259286	0.16263342	0.16269872	0.16278788	0.16290045	0.16303621	0.16319284	0.16336998	0.16356644	0.16378072	0.16401276	0.16425905	0.16452165	0.16479798	0.16508579	0.16538692	0.16569658	0.16601613	0.16634366	0.16667818	0.16701874
0.17248365	0.17155264	0.17072275	0.16998267	0.16932051	0.16872567	0.16818747	0.16769466	0.16723864	0.16681215	0.16640723	0.16602013	0.16564858	0.16528916	0.16494212	0.16460812	0.16428804	0.16398326	0.16369645	0.16342899	0.16318288	0.16295938	0.16276029	0.16258721	0.16243991	0.16231972	0.1622273	0.1621616	0.16212332	0.16211185	0.16212747	0.16216862	0.16223425	0.16232441	0.16243848	0.16257417	0.16273059	0.1629077	0.16310364	0.16331792	0.16354838	0.16379443	0.16405475	0.16432875	0.16461462	0.16491145	0.16521782	0.16553375	0.16585653	0.16618584
0.17262308	0.17170082	0.17087758	0.17014006	0.16947895	0.16887924	0.1683324	0.16782698	0.16735584	0.16690907	0.16648215	0.1660704	0.16567169	0.1652844	0.16490841	0.16454458	0.16419426	0.16385975	0.16354254	0.16324484	0.16296855	0.1627154	0.16248628	0.16228373	0.16210757	0.16195902	0.16183841	0.16174522	0.16168012	0.16164312	0.16163266	0.1616484	0.16169062	0.16175777	0.16184795	0.1619625	0.16209832	0.16225472	0.16243215	0.1626277	0.16284035	0.16306958	0.16331291	0.16357142	0.16384205	0.164125	0.16441777	0.1647207	0.16503066	0.1653485
0.17276433	0.17185225	0.17103413	0.17030028	0.16963775	0.16903418	0.168478	0.16796114	0.16747317	0.16700771	0.16655856	0.16612272	0.16569823	0.16528365	0.16487917	0.16448703	0.16410741	0.16374394	0.16339698	0.16307054	0.16276461	0.16248251	0.16222443	0.16199213	0.16178805	0.16161087	0.16146222	0.16134112	0.16124974	0.16118546	0.16114905	0.16114008	0.16115734	0.16120033	0.16126797	0.16135974	0.16147417	0.16160959	0.16176611	0.1619424	0.16213673	0.16234744	0.16257484	0.16281621	0.16307156	0.16333848	0.1636172	0.16390559	0.16420268	0.16450751
0.17290884	0.17200533	0.17119473	0.17046374	0.16979998	0.16919145	0.16862714	0.16809621	0.16759236	0.1671077	0.16663685	0.16617712	0.16572697	0.16528645	0.16485542	0.16443533	0.16402796	0.16363567	0.16326094	0.1629053	0.16257122	0.16226034	0.16197413	0.16171443	0.16148199	0.16127637	0.1610997	0.16095172	0.1608324	0.16074204	0.16067967	0.1606448	0.16063663	0.1606552	0.1606983	0.16076714	0.16085848	0.16097304	0.16110869	0.16126408	0.1614384	0.16163084	0.16184011	0.1620642	0.1623024	0.16255379	0.16281609	0.16309021	0.16337267	0.16366343
0.17305878	0.1721634	0.171359	0.17063051	0.16996536	0.16935164	0.16877773	0.16823423	0.16771363	0.16720937	0.16671702	0.16623482	0.16576007	0.16529398	0.16483602	0.16438961	0.16395521	0.16353628	0.1631337	0.16275062	0.16238922	0.16205153	0.16173711	0.16144949	0.16118893	0.16095662	0.1607522	0.16057682	0.16043025	0.16031268	0.1602233	0.16016227	0.16012898	0.16012228	0.16014104	0.16018575	0.1602541	0.16034578	0.1604593	0.16059372	0.160748	0.16092074	0.16111064	0.16131596	0.16153702	0.16177109	0.16201767	0.1622749	0.16254309	0.16281906
0.17321315	0.17232825	0.17152882	0.17080243	0.17013529	0.16951537	0.16893189	0.16837502	0.16783747	0.167314	0.16680062	0.16629562	0.16579702	0.16530594	0.164823	0.16435021	0.16389029	0.16344497	0.16301626	0.16260664	0.16221808	0.16185334	0.16151261	0.16119778	0.16091016	0.16065039	0.16041851	0.16021633	0.16004267	0.15989749	0.15978256	0.15969482	0.15963513	0.15960291	0.15959732	0.15961671	0.15966186	0.15972981	0.15982062	0.15993243	0.16006565	0.16021699	0.16038737	0.16057372	0.1607753	0.1609916	0.16122115	0.16146141	0.16171256	0.16197348
0.1733748	0.17249817	0.17170466	0.17098004	0.17031005	0.16968413	0.16908973	0.16851908	0.16796514	0.16742277	0.16688824	0.1663605	0.16583882	0.16532329	0.1648159	0.16431841	0.1638332	0.16336255	0.16290823	0.16247348	0.16205893	0.16166788	0.16130072	0.1609599	0.16064584	0.16035911	0.16010064	0.1598713	0.15967068	0.1594992	0.15935647	0.1592429	0.15915714	0.15909833	0.15906733	0.15906177	0.15908204	0.1591258	0.1591931	0.1592823	0.15939283	0.15952325	0.15967163	0.15983774	0.16002016	0.16021743	0.16042781	0.1606509	0.16088457	0.16112876
0.17354403	0.17267644	0.17188784	0.17116371	0.17049083	0.1698578	0.16925225	0.16866809	0.16809717	0.16753563	0.1669806	0.16643083	0.16588524	0.16534658	0.16481572	0.16429368	0.16378456	0.16328922	0.16281018	0.16235034	0.16191147	0.16149482	0.16110253	0.16073507	0.1603952	0.1600829	0.15979767	0.1595419	0.15931493	0.15911674	0.15894707	0.15880647	0.15869343	0.15860963	0.15855226	0.15852103	0.15851545	0.1585347	0.15857834	0.15864351	0.15873079	0.15883842	0.1589653	0.15910977	0.15927161	0.15944743	0.15963921	0.15984333	0.16005868	0.16028436
0.17372213	0.17286184	0.17207798	0.17135414	0.17067802	0.1700368	0.16942076	0.16882184	0.16823398	0.16765335	0.16707784	0.16650671	0.16593911	0.16537699	0.16482237	0.16427766	0.16374418	0.1632249	0.16272277	0.1622386	0.161775	0.16133407	0.16091679	0.16052495	0.16015925	0.15982078	0.15951076	0.15922791	0.15897483	0.15875	0.15855381	0.15838683	0.15824795	0.15813693	0.15805271	0.15799549	0.15796462	0.15795761	0.1579757	0.15801705	0.15808003	0.15816428	0.15826811	0.15839005	0.15852961	0.15868533	0.15885583	0.15903983	0.15923613	0.1594427
0.17390788	0.1730561	0.1722756	0.17155233	0.17087144	0.17022231	0.16959457	0.16898167	0.16837704	0.16777802	0.16718172	0.16658859	0.1659998	0.16541506	0.16483793	0.16426958	0.163713	0.16317062	0.1626448	0.16213752	0.1616503	0.16118595	0.16074443	0.16032788	0.15993717	0.1595743	0.1592378	0.1589299	0.15865068	0.15840015	0.15817729	0.1579834	0.15781787	0.15767983	0.15756965	0.15748598	0.15742865	0.15739606	0.15738796	0.15740451	0.15744153	0.15750113	0.15758124	0.15767935	0.1577965	0.15792999	0.15807804	0.15824124	0.15841666	0.1586027
0.17410219	0.17325798	0.172481	0.17175707	0.171072	0.17041433	0.16977583	0.16914782	0.16852596	0.16790818	0.16729265	0.16667828	0.16606732	0.16546072	0.16486123	0.16427128	0.16369212	0.16312687	0.16257802	0.16204762	0.16153757	0.16104923	0.16058399	0.16014409	0.15973014	0.15934214	0.1589813	0.15864828	0.15834314	0.15806615	0.15781781	0.15759736	0.15740448	0.15724021	0.15710312	0.1569925	0.15690836	0.15684965	0.15681496	0.15680414	0.15681708	0.1568509	0.15690571	0.15697965	0.15707254	0.15718213	0.15730797	0.15744807	0.15760174	0.15776691
0.17430487	0.17346811	0.17269449	0.1719691	0.17127961	0.17061329	0.16996247	0.16932005	0.16868214	0.16804619	0.16741027	0.16677609	0.16614428	0.16551572	0.16489458	0.16428182	0.16368109	0.16309348	0.16252303	0.16196975	0.16143687	0.16092615	0.16043809	0.1599746	0.15953644	0.15912452	0.15874	0.15838143	0.15805118	0.15774882	0.15747441	0.15722755	0.15700902	0.15681767	0.15665299	0.15651587	0.15640429	0.15631843	0.15625703	0.15622	0.1562055	0.15621307	0.15624219	0.15629092	0.15635906	0.15644379	0.1565448	0.15666178	0.15679199	0.15693417
0.17451617	0.17368537	0.17291436	0.17218783	0.17149316	0.17081839	0.17015576	0.16949943	0.16884501	0.16819128	0.16753608	0.1668821	0.1662291	0.16558072	0.16493773	0.16430369	0.16368106	0.16307133	0.16247874	0.16190398	0.16134879	0.16081451	0.1603041	0.15981784	0.15935662	0.15892082	0.15851186	0.15812969	0.1577747	0.15744743	0.1571472	0.15687457	0.15662967	0.15641229	0.15622067	0.1560561	0.15591785	0.15580374	0.15571526	0.15565035	0.15560912	0.15558982	0.15559152	0.15561394	0.15565497	0.15571496	0.15579064	0.1558825	0.15598857	0.15610698
0.17473376	0.17391035	0.17314169	0.17241347	0.17171338	0.17102998	0.17035598	0.1696857	0.16901484	0.1683436	0.16767043	0.16699728	0.16632482	0.16565497	0.16499156	0.16433603	0.16369215	0.16306113	0.16244635	0.1618495	0.16127217	0.16071689	0.16018364	0.15967467	0.1591903	0.15873122	0.15829873	0.15789294	0.15751393	0.15716204	0.15683666	0.15653846	0.15626699	0.15602279	0.15580465	0.15561318	0.15544713	0.15530592	0.1551897	0.1550973	0.1550278	0.15498063	0.15495503	0.15494949	0.15496379	0.1549967	0.15504575	0.1551111	0.15519074	0.15528436
0.17495841	0.17413956	0.17337367	0.17264414	0.17193836	0.17124735	0.17056221	0.1698777	0.16919279	0.16850458	0.16781384	0.16712117	0.1664291	0.16573957	0.16505617	0.16437979	0.1637147	0.16306302	0.16242617	0.16180755	0.16120884	0.16063125	0.16007608	0.15954435	0.15903738	0.15855569	0.15809968	0.15767145	0.15726766	0.15689118	0.15654135	0.15621808	0.15592146	0.15565096	0.15540627	0.15518758	0.15499392	0.15482551	0.15468079	0.15456006	0.154462	0.15438621	0.15433234	0.15429905	0.15428467	0.15428898	0.1543103	0.1543484	0.15440114	0.15446761
0.17518732	0.1743742	0.17360988	0.17287841	0.17216739	0.17146853	0.17077252	0.17007595	0.16937648	0.16867244	0.16796452	0.16725397	0.16654345	0.16583495	0.16513154	0.1644356	0.16374937	0.1630767	0.16241887	0.16177866	0.1611582	0.1605584	0.15998097	0.15942733	0.15889852	0.1583938	0.15791501	0.15746267	0.15703557	0.15663555	0.15626153	0.15591359	0.15559119	0.15529484	0.15502453	0.15477884	0.15455785	0.15436119	0.15418857	0.15403931	0.15391171	0.15380737	0.15372448	0.1536619	0.15361807	0.15359321	0.15358534	0.15359488	0.15361893	0.15365708
0.17541991	0.17461225	0.1738492	0.17311549	0.17240037	0.171693	0.17098692	0.17027861	0.16956532	0.16884652	0.16812289	0.16739537	0.16666725	0.1659405	0.16521776	0.16450214	0.16379616	0.16310227	0.16242394	0.16176242	0.16112015	0.16049856	0.15989947	0.15932296	0.15877122	0.158245	0.15774332	0.15726787	0.156818	0.156394	0.1559964	0.15562418	0.15527728	0.1549553	0.15465844	0.15438618	0.15413833	0.15391377	0.15371275	0.15353487	0.15337908	0.15324509	0.1531316	0.15303877	0.15296525	0.15291004	0.15287225	0.15285137	0.15284613	0.1528543
0.17565483	0.17485091	0.17408924	0.17335469	0.17263386	0.17191952	0.17120463	0.17048514	0.16975883	0.16902599	0.16828704	0.16754426	0.1667992	0.1660552	0.16531397	0.16457964	0.16385368	0.16314045	0.16244134	0.16175869	0.16109511	0.16045162	0.15983006	0.15923244	0.15865843	0.15810877	0.15758476	0.15708698	0.15661368	0.15616712	0.15574527	0.15534884	0.15497732	0.1546302	0.15430818	0.15400973	0.1537348	0.15348338	0.1532541	0.15304704	0.15286198	0.15269789	0.15255433	0.1524309	0.15232615	0.15224037	0.15217155	0.15211919	0.152082	0.15205953
0.17588928	0.17509027	0.17432958	0.17359239	0.17286763	0.17214605	0.17142288	0.17069316	0.16995555	0.16920994	0.16845796	0.16769966	0.16693918	0.16617802	0.16541997	0.16466779	0.16392365	0.16318992	0.16247031	0.16176715	0.16108167	0.16041717	0.15977365	0.15915388	0.15855746	0.15798552	0.15743914	0.15691775	0.1564225	0.15595213	0.15550737	0.15508744	0.15469173	0.15432075	0.15397368	0.15364924	0.15334743	0.15306862	0.1528117	0.15257576	0.15236115	0.15216771	0.1519932	0.15183792	0.15170175	0.15158367	0.15148297	0.15139847	0.15132868	0.15127352
0.17612268	0.1753265	0.17456713	0.17382851	0.17309971	0.17237192	0.17164084	0.17090134	0.17015389	0.16939694	0.16863155	0.16786048	0.1670852	0.16630915	0.16553463	0.16476485	0.16400257	0.16325063	0.16251165	0.16178778	0.16108131	0.16039509	0.15973008	0.1590876	0.15846846	0.15787423	0.15730548	0.15676147	0.1562435	0.15575016	0.15528226	0.15483963	0.15442047	0.15402517	0.1536523	0.15330298	0.15297577	0.15266976	0.1523851	0.152121	0.15187684	0.1516526	0.15144768	0.15126082	0.1510924	0.15094244	0.15080734	0.15068948	0.15058601	0.1504975
0.17635222	0.1755594	0.17480023	0.17405996	0.173327	0.17259435	0.1718558	0.17110892	0.17035142	0.16958389	0.16880813	0.16802457	0.1672363	0.16644657	0.16565616	0.16487044	0.16409162	0.16332132	0.1625627	0.16181946	0.16109261	0.16038498	0.15969774	0.15903327	0.15839174	0.1577751	0.15718333	0.15661661	0.15607628	0.15555999	0.15506971	0.15460345	0.1541611	0.15374191	0.1533454	0.15297109	0.15261775	0.152286	0.1519741	0.15168142	0.1514087	0.15115416	0.15091771	0.15069994	0.15049885	0.15031505	0.15014628	0.14999354	0.149855	0.14973113
0.17657617	0.17578661	0.17502743	0.17428507	0.17354858	0.17281099	0.17206667	0.17131238	0.17054698	0.16977036	0.16898456	0.16819064	0.1673904	0.16658746	0.16578391	0.16498339	0.1641871	0.16340005	0.16262376	0.1618612	0.16111447	0.16038574	0.15967694	0.15899095	0.15832669	0.1576877	0.15707374	0.15648407	0.15592012	0.15538205	0.15486807	0.15437907	0.15391369	0.15347165	0.15305129	0.15265293	0.15227465	0.15191694	0.15157802	0.15125766	0.15095632	0.15067205	0.15040508	0.15015456	0.14992064	0.1497024	0.14949977	0.14931107	0.1491371	0.14897652
0.17679352	0.17600575	0.17524688	0.17450246	0.17376304	0.17302048	0.17227049	0.17151055	0.17073783	0.16995373	0.16915902	0.1683558	0.16754559	0.16673118	0.16591465	0.16510051	0.16428988	0.16348645	0.16269271	0.16191193	0.16114554	0.16039668	0.15966707	0.1589588	0.15827323	0.15761067	0.15697387	0.15636165	0.15577511	0.15521422	0.15467826	0.15416598	0.15367737	0.15321258	0.15276897	0.15234652	0.1519436	0.1515603	0.15119556	0.15084815	0.15051866	0.15020493	0.14990744	0.14962508	0.14935806	0.14910612	0.14886813	0.14864358	0.14843261	0.14823371
0.17700222	0.17621592	0.17545599	0.17471012	0.17396745	0.17322135	0.17246646	0.17170098	0.17092226	0.17013215	0.16932964	0.16851823	0.16769895	0.16687433	0.16604748	0.16522118	0.16439673	0.1635788	0.16276902	0.16196986	0.16118506	0.16041628	0.15966624	0.15893658	0.15822873	0.15754461	0.15688433	0.15624982	0.15564062	0.15505627	0.15449724	0.15396316	0.15345179	0.15296382	0.1524978	0.15205166	0.1516256	0.15121743	0.150827	0.1504538	0.15009603	0.14975335	0.14942536	0.14911175	0.14881209	0.1485251	0.14825192	0.14799047	0.14774196	0.14750464
0.17720023	0.1764155	0.17565443	0.17490661	0.17416048	0.17341113	0.17265238	0.17188138	0.17109859	0.17030232	0.16949433	0.16867542	0.16784883	0.16701612	0.16617936	0.16534153	0.16450545	0.16367355	0.16284846	0.16203408	0.16123122	0.16044363	0.15967396	0.15892318	0.15819383	0.15748742	0.15680492	0.15614694	0.15551493	0.154908	0.15432659	0.15376922	0.15323657	0.15272565	0.15223649	0.15176761	0.15131854	0.15088668	0.15047128	0.15007177	0.14968704	0.1493164	0.14895858	0.14861347	0.14828137	0.14796057	0.14765128	0.1473538	0.14706619	0.14678939
0.17738724	0.17660198	0.17583977	0.17508975	0.17434128	0.17358807	0.17282607	0.17205146	0.17126355	0.17046335	0.16965018	0.16882661	0.16799319	0.16715263	0.16630748	0.16546075	0.16461354	0.16376975	0.16293126	0.16210115	0.16128236	0.16047713	0.15968786	0.15891692	0.1581664	0.15743878	0.15673365	0.15605354	0.15539876	0.1547691	0.15416433	0.15358473	0.15302919	0.15249605	0.15198494	0.15149318	0.15102077	0.15056565	0.15012643	0.14970216	0.14929163	0.14889267	0.14850664	0.1481314	0.14776611	0.14741209	0.14706692	0.14673197	0.14640543	0.1460887
0.1775611	0.17677504	0.1760116	0.17525858	0.17450747	0.17375112	0.17298573	0.17220816	0.17141691	0.17061272	0.16979626	0.16896808	0.1681292	0.16728315	0.16643177	0.1655755	0.16471945	0.16386476	0.1630145	0.162171	0.161336	0.16051428	0.15970704	0.15891723	0.15814635	0.15739655	0.15666997	0.15596741	0.15529	0.15463744	0.1540103	0.15340793	0.15283035	0.15227494	0.1517415	0.15122782	0.15073293	0.15025556	0.14979325	0.14934367	0.14890781	0.14848308	0.14806786	0.14766306	0.14726698	0.14687845	0.14649905	0.14612615	0.14576152	0.14540358
0.17772192	0.17693451	0.17616823	0.1754128	0.17465827	0.1738992	0.17313124	0.17235035	0.1715568	0.17074996	0.16993001	0.16909784	0.16825584	0.16740474	0.166547	0.16568483	0.16482055	0.16395628	0.16309506	0.16223848	0.16139066	0.16055334	0.15972924	0.15892074	0.15813062	0.15736085	0.15661263	0.15588807	0.15518828	0.15451315	0.15386373	0.15323937	0.15263833	0.15206072	0.15150547	0.15097067	0.15045406	0.14995389	0.14946875	0.14899656	0.14853528	0.14808509	0.14764342	0.14720955	0.14678198	0.1463614	0.14594641	0.14553747	0.14513394	0.14473532
0.1778675	0.17707834	0.17630881	0.17555057	0.17479333	0.1740316	0.17325999	0.1724771	0.17168126	0.17087224	0.17005005	0.1692155	0.16836998	0.16751549	0.166653	0.16578564	0.16491443	0.16404215	0.16317137	0.16230468	0.16144407	0.16059187	0.15975273	0.15892723	0.15811856	0.15732875	0.15656054	0.15581462	0.15509221	0.15439549	0.15372321	0.1530759	0.15245336	0.15185398	0.15127686	0.15072049	0.15018147	0.14966027	0.14915274	0.14865847	0.14817417	0.14769855	0.14723021	0.14676827	0.1463117	0.14585908	0.14541034	0.1449652	0.14452296	0.14408323
0.17799842	0.17720598	0.17643395	0.17567189	0.17491141	0.17414603	0.17337328	0.17258768	0.17178994	0.17097893	0.17015532	0.16931883	0.16847092	0.167614	0.1667486	0.16587594	0.16499951	0.16412064	0.1632413	0.16236454	0.16149321	0.16062886	0.15977524	0.15893385	0.15810744	0.15729925	0.15651113	0.1557447	0.15500093	0.15428211	0.1535874	0.15291849	0.15227401	0.15165268	0.15105373	0.15047513	0.14991635	0.14937389	0.14884523	0.14832826	0.14782129	0.14732176	0.14682913	0.14634043	0.14585489	0.14537163	0.14488989	0.14440851	0.1439285	0.14344898
0.1781139	0.17731774	0.17654207	0.17577645	0.17501222	0.17424506	0.17346838	0.1726812	0.17188211	0.17106998	0.17024463	0.16940673	0.16855769	0.16769853	0.16683054	0.16595465	0.16507354	0.16418892	0.1633032	0.16241845	0.1615369	0.16066107	0.15979394	0.15893859	0.15809605	0.15727079	0.15646373	0.15567698	0.1549131	0.15417224	0.15345699	0.15276551	0.15209919	0.15145615	0.15083602	0.15023679	0.14965695	0.14909315	0.14854383	0.14800657	0.14747715	0.1469554	0.14643842	0.14592382	0.14541128	0.1448983	0.14438495	0.14386925	0.14335275	0.142833
0.17821366	0.17741428	0.17663366	0.17586426	0.17509636	0.1743257	0.17354715	0.17275794	0.17195676	0.17114338	0.17031744	0.16947925	0.16862935	0.16776863	0.16689822	0.16602021	0.16513559	0.16424641	0.16335465	0.16246255	0.16157268	0.16068654	0.15980771	0.15893885	0.15808207	0.1572406	0.15641546	0.15561011	0.15482691	0.15406603	0.15332857	0.15261585	0.1519276	0.15126428	0.15062279	0.15000275	0.1494016	0.1488178	0.14824809	0.14768976	0.14714059	0.14659673	0.14605707	0.1455186	0.1449796	0.14443824	0.14389369	0.14334522	0.14279214	0.14223382
0.17829825	0.17749363	0.17670897	0.17593524	0.17516437	0.17438927	0.17360869	0.17281795	0.1720155	0.17120114	0.17037424	0.16953553	0.16868487	0.167824	0.16695185	0.16607168	0.16518426	0.16429129	0.1633951	0.16249618	0.16159898	0.160704	0.15981543	0.15893427	0.1580639	0.15720649	0.15636596	0.15554294	0.15474041	0.15395947	0.15320188	0.15246868	0.15176001	0.15107441	0.15041256	0.14977199	0.14915125	0.14854649	0.14795735	0.1473795	0.14680955	0.14624491	0.14568388	0.14512214	0.14455831	0.14399019	0.1434173	0.14283675	0.14224944	0.1416533
0.17836723	0.1775577	0.17676857	0.17599034	0.1752147	0.17443778	0.17365351	0.17286056	0.17205706	0.17124204	0.17041545	0.16957569	0.16872442	0.16786142	0.16698971	0.16610816	0.16521865	0.16432282	0.16342197	0.16251835	0.16161391	0.16071159	0.15981326	0.1589218	0.15803915	0.1571681	0.15631174	0.15547276	0.15465163	0.15385318	0.15307552	0.1523222	0.1515927	0.15088727	0.15020469	0.14954366	0.14890336	0.14827949	0.14767075	0.14707294	0.14648366	0.1458995	0.14531806	0.14473416	0.1441474	0.14355396	0.14295346	0.14234327	0.1417225	0.14109
0.17842115	0.177607	0.17681286	0.17602985	0.17525092	0.17446996	0.17368346	0.17288885	0.17208368	0.17126712	0.17043917	0.16960001	0.1687485	0.1678859	0.16701233	0.16612959	0.16523787	0.16433914	0.16343486	0.162527	0.1616171	0.16070789	0.15980117	0.15889935	0.15800625	0.15712264	0.1562526	0.15539764	0.15456066	0.15374306	0.15294723	0.15217564	0.1514259	0.1507006	0.14999773	0.14931746	0.14865664	0.14801387	0.14738642	0.14677022	0.14616273	0.14555946	0.14495811	0.1443542	0.14374559	0.14312863	0.14250147	0.1418626	0.14121066	0.14054394
0.17846058	0.17764169	0.17684281	0.17605506	0.17527181	0.17448746	0.17369892	0.1729013	0.17209479	0.17127743	0.17044878	0.16960877	0.16875686	0.16789404	0.16701986	0.16613582	0.16524303	0.16434167	0.16343443	0.16252214	0.16160738	0.16069192	0.15977749	0.15886703	0.15796325	0.1570686	0.15618551	0.1553164	0.15446378	0.15363084	0.15281755	0.1520262	0.15125845	0.15051375	0.14979213	0.14909175	0.14841196	0.1477507	0.14710447	0.14646953	0.14584473	0.14522335	0.14460337	0.14398035	0.14335075	0.14271216	0.14206065	0.14139475	0.14071286	0.14001343
0.1784876	0.17766243	0.17685834	0.17606664	0.17527887	0.17449158	0.17370036	0.17290075	0.1720927	0.171274	0.17044464	0.1696038	0.1687513	0.16788772	0.16701284	0.16612759	0.16523263	0.16432944	0.16341954	0.16250324	0.16158302	0.1606622	0.15974075	0.1588232	0.15790977	0.15700412	0.1561092	0.15522751	0.15436059	0.15351203	0.15268266	0.15187377	0.15108806	0.15032493	0.1495844	0.14886539	0.14816765	0.14748758	0.14682361	0.14617133	0.14552872	0.14489001	0.14425251	0.14361113	0.1429629	0.14230339	0.14162967	0.14093927	0.14022982	0.13949919
0.17849948	0.17766987	0.17686145	0.17606503	0.17527473	0.17448378	0.17368889	0.17288789	0.17207819	0.17125848	0.17042762	0.16958632	0.16873229	0.16786827	0.16699249	0.16610534	0.16520879	0.16430306	0.1633896	0.16247016	0.16154559	0.16061826	0.15969165	0.15876555	0.15784383	0.1569289	0.15602303	0.15512958	0.15424992	0.15338597	0.1525412	0.15171677	0.15091328	0.15013261	0.14937402	0.14863744	0.147922	0.1472243	0.1465425	0.14587358	0.14521384	0.14455839	0.14390408	0.14324608	0.14257967	0.14190173	0.14120704	0.14049444	0.13975908	0.13900001
0.1785007	0.17766573	0.17685327	0.17605317	0.17525816	0.17446461	0.17366698	0.1728634	0.17205285	0.17123151	0.17039937	0.16955695	0.16870207	0.16783585	0.16695875	0.16607061	0.16517183	0.16426322	0.16334711	0.16242328	0.16149446	0.1605618	0.15962763	0.15869516	0.1577656	0.1568414	0.15592515	0.15501988	0.15412761	0.15325135	0.15239204	0.15155257	0.15073413	0.14993688	0.14916089	0.14840692	0.1476737	0.1469588	0.146261	0.14557576	0.14489904	0.1442286	0.14355761	0.14288376	0.1422013	0.14150482	0.14079177	0.14005765	0.13929924	0.13851364
0.17848992	0.17765194	0.17683467	0.17603081	0.17523248	0.174436	0.17363714	0.17283148	0.17201763	0.17119516	0.17036206	0.16951695	0.1686612	0.16779402	0.16691467	0.16602373	0.16512316	0.16421092	0.16329098	0.16236302	0.1614291	0.16049153	0.15955111	0.15861098	0.15767312	0.1567404	0.15581474	0.15489921	0.15399562	0.15310642	0.15223417	0.15138021	0.15054655	0.14973384	0.14894217	0.1481723	0.14742294	0.14669141	0.14597684	0.14527583	0.14458397	0.14389801	0.14321294	0.14252321	0.14182535	0.14111264	0.14038175	0.13962922	0.1388494	0.13803884
0.17846951	0.17762792	0.1768074	0.17599986	0.1751993	0.17440012	0.17359838	0.17279047	0.1719757	0.17115095	0.17031579	0.16946962	0.16861176	0.16774195	0.16686049	0.16596717	0.16506252	0.16414738	0.16322342	0.16229093	0.16135156	0.16040775	0.15946059	0.15851337	0.1575678	0.15662639	0.1556912	0.15476488	0.15385115	0.15295008	0.15206578	0.15119898	0.15035093	0.1495235	0.1487172	0.14793143	0.14716637	0.14641978	0.14569001	0.14497349	0.1442672	0.14356601	0.14286664	0.14216346	0.14145091	0.1407235	0.1399777	0.13920629	0.13840657	0.13757586
0.1784395	0.17759497	0.1767714	0.17596136	0.17515919	0.17435771	0.17355381	0.17274441	0.17192702	0.17110133	0.17026412	0.16941541	0.16855562	0.1676829	0.1667983	0.16590133	0.16499314	0.16407382	0.16314441	0.16220692	0.16126189	0.1603116	0.15935782	0.15840276	0.1574485	0.15649872	0.15555431	0.15461852	0.15369359	0.15278149	0.15188521	0.1510061	0.15014543	0.14930412	0.14848363	0.14768425	0.1469044	0.14614287	0.1453981	0.14466792	0.14394665	0.14323238	0.1425195	0.14180258	0.1410767	0.14033568	0.13957453	0.13878891	0.13797225	0.13712092
0.1784029	0.17755508	0.17672938	0.17591816	0.17511311	0.17430982	0.17350456	0.17269391	0.17187497	0.17104667	0.17020711	0.16935685	0.1684939	0.167618	0.16672954	0.16582894	0.16491593	0.16399169	0.16305646	0.16211322	0.16116112	0.16020358	0.15924202	0.1582789	0.1573165	0.15635762	0.15540361	0.15445805	0.15352297	0.15260014	0.15169227	0.15080081	0.14992832	0.14907482	0.14824101	0.14742747	0.14663443	0.1458585	0.14510122	0.14435652	0.14362293	0.14289498	0.14216962	0.14144039	0.14070195	0.13994884	0.13917458	0.13837484	0.1375418	0.13667366
0.17835867	0.17750964	0.17668194	0.17586908	0.1750632	0.17425956	0.173453	0.17264044	0.17181993	0.17098959	0.17014806	0.16929464	0.16842894	0.16754931	0.16665655	0.16575126	0.16483316	0.16390279	0.16296142	0.16201016	0.16105135	0.16008557	0.1591154	0.15814343	0.15717264	0.15620308	0.15524003	0.15428385	0.15333812	0.1524047	0.15148643	0.15058325	0.14969866	0.14883366	0.14798722	0.14716193	0.14635563	0.14556767	0.14479606	0.14403921	0.14329317	0.14255282	0.14181572	0.14107478	0.14032477	0.13956037	0.13877407	0.13796118	0.13711584	0.13623174
0.17830834	0.17745861	0.17663084	0.17581736	0.17501178	0.17420673	0.17339912	0.17258565	0.17176439	0.17093176	0.17008711	0.16923112	0.16836217	0.1674783	0.16658103	0.16566953	0.16474557	0.16380888	0.16285923	0.16190028	0.16093296	0.1599586	0.15897875	0.15799761	0.15701526	0.1560368	0.15506265	0.15409598	0.15313938	0.15219559	0.15126573	0.15035245	0.14945629	0.14857958	0.147721	0.14688429	0.14606607	0.14526567	0.14448267	0.14371407	0.14295527	0.14220475	0.1414561	0.14070481	0.13994426	0.13916957	0.13837296	0.13754927	0.13669103	0.13579354
0.17825402	0.17740366	0.17657627	0.17576402	0.17495775	0.17415273	0.17334548	0.17253156	0.17170827	0.17087442	0.17002815	0.16916859	0.16829455	0.16740689	0.16650367	0.16558634	0.16465497	0.16371013	0.16275346	0.1617853	0.16080827	0.15982372	0.15883407	0.15784141	0.15684856	0.15585862	0.1548728	0.15389523	0.15292776	0.15197238	0.15103132	0.15010661	0.14919995	0.14831145	0.14744334	0.14659402	0.14576492	0.14495385	0.14415914	0.14337888	0.14261001	0.14184918	0.14109018	0.14032844	0.13955878	0.1387743	0.13796869	0.13713506	0.13626713	0.13535759
0.17819609	0.17734738	0.17652075	0.17570898	0.17490394	0.17409965	0.17329329	0.1724779	0.17165433	0.1708188	0.16996953	0.16910757	0.1682297	0.16733629	0.16642776	0.16550308	0.1645641	0.16361058	0.16264474	0.16166615	0.1606789	0.15968303	0.15868144	0.15767725	0.1566726	0.15566954	0.15467176	0.15368213	0.15270245	0.15173562	0.15078235	0.14984682	0.14892884	0.14802939	0.14715055	0.14629048	0.14544988	0.14462882	0.14382428	0.14303377	0.14225554	0.1414834	0.14071526	0.13994497	0.13916734	0.13837424	0.1375599	0.13671806	0.13584086	0.13492224
0.17813624	0.17728874	0.17646503	0.17565516	0.1748516	0.17404884	0.17324239	0.1724282	0.17160356	0.1707663	0.16991554	0.16904919	0.1681671	0.16726851	0.16635272	0.16542184	0.16447401	0.16351105	0.16253418	0.16154489	0.16054547	0.15953691	0.15852271	0.15750527	0.15648755	0.15547115	0.1544602	0.15345687	0.15246493	0.15148449	0.15051994	0.14957246	0.14864223	0.1477327	0.1468426	0.14597243	0.14512166	0.14429078	0.14347637	0.14267625	0.14188844	0.14110827	0.14033177	0.13955277	0.13876694	0.13796645	0.13714537	0.13629618	0.13541171	0.13448451
0.17807452	0.17723009	0.17640914	0.17560168	0.17480052	0.17400038	0.1731957	0.17238134	0.17155701	0.17071891	0.16986579	0.16899584	0.16810942	0.16720481	0.16628224	0.1653429	0.16438589	0.16341206	0.16242439	0.161423	0.16040996	0.15938838	0.15836039	0.15732814	0.15629545	0.15526453	0.15423957	0.15322131	0.15221506	0.15122156	0.15024355	0.14928314	0.14834179	0.14742029	0.14651954	0.1456384	0.1447784	0.1439374	0.14311409	0.14230482	0.14150853	0.14072025	0.13993618	0.13915011	0.13835701	0.13755047	0.13672338	0.13586804	0.13497674	0.1340436
0.17801234	0.17717154	0.17635426	0.17555067	0.17475304	0.1739555	0.17315274	0.17234054	0.17151558	0.17067665	0.16982087	0.16894795	0.16805643	0.16714588	0.16621628	0.16526785	0.16430165	0.16331704	0.16231722	0.16130197	0.16027513	0.1592386	0.15819472	0.15714681	0.15609765	0.15505162	0.15401003	0.1529764	0.15195438	0.15094614	0.14995424	0.14898072	0.14802608	0.14709228	0.14618006	0.14528945	0.14441884	0.14356859	0.14273588	0.14191882	0.1411148	0.14031929	0.1395279	0.1387353	0.1379363	0.13712446	0.1362918	0.13543141	0.13453558	0.13359636
0.17795104	0.17711511	0.176302	0.17550284	0.1747098	0.17391501	0.17311475	0.17230406	0.17148042	0.17064047	0.16978309	0.16890675	0.16801065	0.1670939	0.16615686	0.1651994	0.16422185	0.16322604	0.16221263	0.16118321	0.16014145	0.15908867	0.15802845	0.15696317	0.15589748	0.15483302	0.15377378	0.1527234	0.1516844	0.1506601	0.14965278	0.14866444	0.14769623	0.14674959	0.14582503	0.14492318	0.14404269	0.14318267	0.14234161	0.14151652	0.14070442	0.13990213	0.13910487	0.13830648	0.13750263	0.1366855	0.13584855	0.13498423	0.13408524	0.1331415
0.17789125	0.17706074	0.17625345	0.1754596	0.17467064	0.17388016	0.17308238	0.17227416	0.17145172	0.17061132	0.16975288	0.16887334	0.16797239	0.1670495	0.16610456	0.1651378	0.16414943	0.16314027	0.16211322	0.16106911	0.16001076	0.15894102	0.15786323	0.15677854	0.15569383	0.15461075	0.15353239	0.15246361	0.15140662	0.1503644	0.1493397	0.14833534	0.14735267	0.1463919	0.14545459	0.14454082	0.14364956	0.14278011	0.14193018	0.14109683	0.14027794	0.13946924	0.13866584	0.13786285	0.13705432	0.1362328	0.13539293	0.13452554	0.13362332	0.13267726
0.17783436	0.17701	0.17620832	0.17541987	0.17463669	0.17385066	0.17305718	0.17225136	0.17142981	0.17058998	0.1697298	0.16884784	0.16794151	0.16701303	0.1660601	0.16508335	0.16408351	0.16306189	0.16201952	0.16096014	0.15988462	0.15879658	0.15769926	0.15659547	0.15549007	0.15438595	0.15328738	0.15219757	0.15112114	0.1500597	0.14901717	0.14799519	0.14699584	0.14602004	0.14506924	0.14414214	0.14323947	0.14235958	0.14150038	0.14065912	0.13983305	0.13901836	0.13820961	0.13740145	0.13658899	0.13576487	0.13492197	0.13405243	0.13314821	0.13220096
0.17778079	0.17696336	0.1761685	0.1753857	0.17460793	0.17382756	0.17303835	0.17223555	0.1714161	0.17057694	0.16971588	0.1688308	0.16792086	0.16698515	0.16602494	0.16503765	0.1640265	0.1629911	0.16193487	0.16085783	0.15976408	0.15865636	0.15753871	0.15641308	0.15528743	0.15416083	0.15304035	0.15192878	0.15083021	0.14974833	0.14868556	0.14764485	0.14662735	0.14563498	0.14466885	0.14372753	0.14281256	0.14192158	0.14105219	0.14020297	0.1393694	0.13854739	0.13773376	0.13692169	0.13610558	0.13527907	0.13443416	0.13356298	0.13265885	0.13171126
0.17773096	0.17692016	0.17613277	0.17535764	0.17458658	0.17381094	0.17302679	0.17222777	0.17141034	0.1705721	0.16970985	0.16882259	0.16790888	0.16696768	0.16599838	0.16500188	0.16397886	0.16292992	0.16185747	0.16076344	0.15965094	0.15852305	0.15738371	0.15623668	0.15508586	0.15393668	0.15279248	0.15165778	0.15053597	0.14943121	0.14834608	0.14728494	0.14624819	0.14523722	0.14425422	0.14329861	0.14236954	0.1414658	0.14058591	0.13972723	0.13888592	0.13805822	0.13723812	0.13642204	0.13560283	0.13477367	0.13392773	0.13305664	0.13215141	0.13120484
0.17768629	0.17688319	0.17610285	0.17533499	0.17457013	0.17380159	0.1730223	0.17222711	0.17141315	0.17057583	0.16971374	0.16882436	0.16790631	0.1669592	0.16598251	0.16497575	0.16394037	0.16287774	0.16178909	0.16067737	0.15954542	0.1583966	0.15723534	0.1560644	0.15488961	0.1537154	0.15254599	0.1513856	0.15023872	0.14910999	0.14800194	0.14691722	0.14585933	0.14482886	0.14382672	0.1428543	0.14190987	0.14099306	0.14010105	0.13923267	0.1383819	0.137547	0.13672242	0.13590175	0.13507867	0.13424775	0.13340092	0.13252957	0.13162595	0.13067964
0.17764693	0.17685147	0.17607936	0.17531916	0.1745615	0.17379946	0.17302528	0.17223534	0.17142363	0.1705881	0.1697256	0.16883472	0.16791366	0.16696098	0.16597635	0.16495992	0.16391313	0.16283652	0.16173181	0.16060176	0.15944973	0.15827905	0.15709403	0.15589878	0.15469821	0.15349758	0.15230119	0.15111466	0.14994201	0.14878662	0.14765242	0.14654382	0.14546177	0.14440995	0.14338806	0.14239639	0.14143577	0.14050356	0.13959882	0.1387184	0.13785818	0.13701558	0.1361838	0.13535888	0.134533	0.13370022	0.13285226	0.13198164	0.13107792	0.13013421
0.17761326	0.17682606	0.17606205	0.17531002	0.17455989	0.17380446	0.17303649	0.17225009	0.17144217	0.17060879	0.16974741	0.16885468	0.16793081	0.1669726	0.16598043	0.16495547	0.1638965	0.1628053	0.16168454	0.16053596	0.15936363	0.15817055	0.15696189	0.15574117	0.1545144	0.1532862	0.1520617	0.15084705	0.14964508	0.14846149	0.14730069	0.1461653	0.14505899	0.14398253	0.14293838	0.14192624	0.14094701	0.13999775	0.13907892	0.13818496	0.13731444	0.13646236	0.13562408	0.13479343	0.1339639	0.13312843	0.13227978	0.1314092	0.13050786	0.12956668
0.17758626	0.17680785	0.17605154	0.17530756	0.17456543	0.1738164	0.1730541	0.17227352	0.17146957	0.17063846	0.1697776	0.1688847	0.16795698	0.1669946	0.16599582	0.16496101	0.16389084	0.16278642	0.16164881	0.16048232	0.15928861	0.15807271	0.1568391	0.15559286	0.15433826	0.15308142	0.15182725	0.15058285	0.14935136	0.14813805	0.14694849	0.14578438	0.14465043	0.14354843	0.14247987	0.14144543	0.14044492	0.13947783	0.13854164	0.13763383	0.13675062	0.13588855	0.1350421	0.13420485	0.13337113	0.13253307	0.13168348	0.13081293	0.12991259	0.12897412
0.1775664	0.17679565	0.1760485	0.17531243	0.17457792	0.17383587	0.1730803	0.17230445	0.1715042	0.17067605	0.1698167	0.16892323	0.16799393	0.16702683	0.1660214	0.16497776	0.16389632	0.16277763	0.16162522	0.16043937	0.15922514	0.15798679	0.15672764	0.15545456	0.15417181	0.1528849	0.15160123	0.15032414	0.14906138	0.1478175	0.14659584	0.14540169	0.14423919	0.14310864	0.14201376	0.14095497	0.1399318	0.13894388	0.13798925	0.13706525	0.13616872	0.13529445	0.13443795	0.13359332	0.13275371	0.13191277	0.13106044	0.13018997	0.12929179	0.12835562
0.17755353	0.17679152	0.17605197	0.17532407	0.17459753	0.17386231	0.17311311	0.172343	0.17154703	0.1707218	0.16986394	0.16896991	0.16803908	0.16706833	0.16605698	0.16500571	0.16391306	0.16278131	0.16161245	0.160409	0.15917408	0.15791258	0.15662839	0.15532744	0.15401539	0.15269858	0.15138221	0.15007377	0.14877778	0.14749984	0.14624605	0.14502046	0.14382574	0.14266595	0.14154248	0.1404565	0.13940859	0.13839787	0.13742283	0.13648015	0.13556722	0.13467969	0.13381198	0.13295907	0.13211252	0.13126616	0.13041207	0.12954064	0.12864323	0.12770997
0.17754856	0.176794	0.17606325	0.17534336	0.1746239	0.17389563	0.17315337	0.1723876	0.17159712	0.17077512	0.16991897	0.16902608	0.16809335	0.16711892	0.16610256	0.16504341	0.16394088	0.16279688	0.16161257	0.16039102	0.15913534	0.15785089	0.15654147	0.15521243	0.15387139	0.15252233	0.15117402	0.149831	0.14850086	0.1471889	0.14590043	0.1446406	0.14341322	0.14222112	0.14106733	0.13995254	0.13887694	0.13784137	0.1368435	0.13588086	0.13494936	0.13404623	0.13316512	0.13230163	0.13144717	0.1305949	0.12973651	0.12886362	0.12796625	0.12703496
0.17755066	0.17680502	0.17608109	0.1753687	0.17465729	0.17393704	0.1731998	0.17244068	0.17165403	0.17083581	0.16998133	0.1690894	0.1681559	0.16717902	0.1661576	0.1650918	0.1639798	0.16282372	0.16162437	0.16038609	0.15911031	0.15780267	0.15646745	0.15511149	0.15373906	0.15235841	0.15097639	0.14959925	0.1482332	0.1468857	0.14556134	0.1442649	0.14300269	0.14177662	0.1405893	0.13944343	0.13833886	0.13727593	0.13625264	0.13526708	0.13431558	0.13339496	0.13249886	0.13162176	0.13075791	0.12989792	0.12903456	0.1281587	0.12726106	0.12633005
0.1775614	0.17682353	0.17610714	0.17540261	0.17469768	0.17398417	0.1732535	0.17249945	0.1717173	0.17090303	0.17005116	0.16915993	0.168226	0.16724777	0.16622283	0.16514966	0.16402917	0.16286139	0.16164917	0.16039307	0.159098	0.15776777	0.15640718	0.15502271	0.15362099	0.15220848	0.15079132	0.14937872	0.1479761	0.14659065	0.14522901	0.1438955	0.14259584	0.14133383	0.14011183	0.13893172	0.13779661	0.13670295	0.13565269	0.13464232	0.13366818	0.1327272	0.13181436	0.13092256	0.13004573	0.12917686	0.12830633	0.12742572	0.12652588	0.12559497
0.17758062	0.17684922	0.17614084	0.17544317	0.17474487	0.17403725	0.17331278	0.17256463	0.17178705	0.170976	0.1701273	0.1692377	0.16830446	0.1673241	0.16629529	0.1652169	0.16408849	0.16291088	0.1616846	0.16041248	0.15909827	0.15774652	0.15636086	0.15494952	0.15351608	0.15207112	0.15062061	0.14917094	0.14773084	0.14630672	0.14490545	0.14353347	0.14219481	0.14089441	0.13963522	0.13842025	0.13725059	0.13612536	0.13504523	0.13400684	0.13300776	0.1320448	0.13111189	0.13020356	0.12931293	0.12843233	0.12755269	0.12666607	0.12576142	0.12482931
0.17760795	0.17688301	0.17618163	0.17548972	0.17479846	0.17409682	0.17337799	0.17263502	0.17186168	0.1710551	0.17020968	0.16932236	0.16838844	0.16740796	0.16637619	0.16529354	0.1641583	0.1629703	0.16173203	0.16044462	0.15911216	0.15773812	0.15632895	0.15488985	0.1534266	0.15194888	0.15046258	0.14897692	0.14749837	0.14603464	0.14459303	0.14317974	0.14180091	0.14046091	0.13916308	0.13791007	0.13670403	0.13554446	0.13443182	0.1333637	0.132338	0.13134953	0.1303945	0.12946656	0.12855925	0.12766418	0.12677431	0.12587848	0.1249685	0.12403369
0.17764342	0.17692533	0.17622931	0.17554381	0.17485818	0.17416278	0.17344904	0.17271116	0.17194301	0.17114004	0.17029738	0.16941154	0.16847944	0.16749795	0.16646513	0.16537769	0.16423607	0.16304079	0.1617904	0.16048911	0.15913899	0.15774487	0.15631117	0.15484536	0.15335292	0.15184245	0.15032077	0.14879793	0.14728	0.14577591	0.14429215	0.14283746	0.14141643	0.14003463	0.13869552	0.13740253	0.13615721	0.13496262	0.1338149	0.13271451	0.1316587	0.13064277	0.12966274	0.12871261	0.12778684	0.12687531	0.12597182	0.12506655	0.12414843	0.12320745
0.17768723	0.17697422	0.176284	0.17560448	0.17492397	0.1742335	0.17352533	0.1727917	0.17202815	0.17122881	0.17038947	0.16950682	0.16857639	0.16759524	0.16656032	0.16547003	0.16432334	0.16311957	0.16185927	0.16054478	0.15917832	0.15776438	0.1563086	0.15481617	0.15329406	0.15175141	0.150195	0.14863373	0.14707662	0.14553165	0.14400601	0.14250739	0.14104289	0.13961709	0.13823509	0.1369012	0.13561545	0.13438082	0.13319638	0.13206136	0.13097236	0.12992701	0.1289204	0.12794521	0.1269971	0.12606774	0.12514816	0.12422975	0.12330152	0.122353226
0.17773941	0.17703193	0.17634633	0.1756714	0.17499606	0.17430949	0.1736064	0.17287694	0.17211771	0.17132269	0.17048678	0.16960603	0.16867751	0.16769694	0.16666213	0.16556919	0.16441852	0.16320825	0.16193843	0.16061193	0.1592308	0.15779805	0.15631984	0.1548017	0.15325192	0.15167677	0.15008515	0.1484871	0.14688993	0.14530271	0.14373344	0.14219087	0.14068103	0.13921122	0.13778435	0.13640586	0.13507837	0.13380204	0.13257807	0.13140586	0.13028254	0.12920411	0.12816714	0.12716517	0.12619308	0.12524244	0.12430479	0.12337026	0.12242959	0.1214709
0.17779982	0.17709756	0.17641589	0.17574497	0.17507288	0.1743916	0.17369145	0.17296703	0.17221203	0.17141962	0.17058748	0.16970955	0.16878298	0.16780372	0.16676882	0.16567513	0.16452047	0.16330497	0.16202766	0.16068968	0.1592941	0.15784463	0.15634581	0.15480354	0.15322542	0.15161954	0.14999315	0.14835721	0.14671984	0.14509034	0.14347789	0.14189015	0.14033404	0.13881738	0.13734421	0.13592032	0.13454765	0.13322829	0.13196273	0.13075079	0.12958926	0.1284765	0.12740713	0.12637596	0.12537694	0.12440156	0.12344226	0.12249017	0.12153354	0.12056281
0.17786837	0.17716908	0.17649193	0.17582378	0.17515525	0.17447776	0.17378145	0.17306009	0.17230818	0.1715201	0.17069052	0.16981676	0.16889192	0.16791445	0.1668807	0.16578628	0.16462967	0.1634095	0.16212521	0.16077816	0.15937014	0.15790442	0.15638566	0.15482049	0.15321475	0.15157798	0.14991868	0.14824538	0.14656776	0.1448967	0.14323908	0.14160499	0.14000219	0.13843739	0.13691734	0.13544528	0.13402592	0.13266113	0.13135183	0.13009802	0.12889677	0.1277464	0.12664187	0.12557858	0.124549344	0.123548165	0.12256509	0.12159054	0.12061684	0.11963092
0.17794433	0.17724985	0.1765747	0.17590933	0.17524399	0.1745682	0.17387512	0.17315659	0.17240755	0.17162365	0.17079744	0.16992645	0.16900516	0.16802928	0.16699618	0.16590215	0.16474421	0.16352075	0.16223161	0.1608759	0.15945643	0.15797617	0.15643892	0.15485205	0.15322083	0.15155464	0.14986199	0.14815155	0.14643502	0.14472044	0.14301836	0.14133751	0.1396866	0.13807353	0.13650367	0.13498278	0.13351557	0.13210332	0.13074785	0.12944967	0.12820594	0.12701574	0.12587436	0.12477536	0.1237142	0.12268322	0.12167342	0.12067631	0.11968066	0.11867584
0.17802894	0.17733636	0.17666404	0.17600073	0.17533635	0.17466287	0.17397204	0.1732562	0.17251028	0.17172894	0.17090634	0.17003788	0.16911969	0.16814658	0.16711575	0.16602299	0.1648642	0.16363874	0.16234443	0.16098225	0.15955293	0.15805998	0.15650621	0.15489803	0.15324274	0.15154803	0.14982301	0.14807695	0.14632049	0.14456429	0.14281678	0.14108907	0.13938975	0.13772616	0.13610601	0.13453501	0.13301651	0.13155597	0.13015272	0.1288081	0.1275201	0.12628734	0.12510523	0.12396918	0.122873515	0.12181024	0.12077091	0.119746774	0.118727505	0.11770257
0.17811978	0.17743044	0.17676014	0.17609778	0.17543423	0.17476206	0.1740725	0.17335913	0.17261504	0.1718364	0.1710163	0.17015177	0.16923703	0.1682667	0.16723764	0.16614571	0.16498908	0.16376199	0.1624651	0.16109684	0.15965897	0.15815419	0.15658566	0.15495911	0.15328059	0.151559	0.14980258	0.14802143	0.14622676	0.14442718	0.1426355	0.14086016	0.1391113	0.13739748	0.1357258	0.13410303	0.13253318	0.13102123	0.12956837	0.12817429	0.12683958	0.12556279	0.12433809	0.12316227	0.122028545	0.12093075	0.11985971	0.11880648	0.11776045	0.116711825
0.17821881	0.1775315	0.17686181	0.17620021	0.17553759	0.17486526	0.17417634	0.17346388	0.17272228	0.17194542	0.17112815	0.17026615	0.16935468	0.16838795	0.16736263	0.16627306	0.16511591	0.16388914	0.16259061	0.16121921	0.15977438	0.15825957	0.1566773	0.1550328	0.15333307	0.15158537	0.14979927	0.14798474	0.14615172	0.14431097	0.14247507	0.14065187	0.13885364	0.13708779	0.13536419	0.13368809	0.13206604	0.13050105	0.12899598	0.12755218	0.12616839	0.12484422	0.123575546	0.1223568	0.12118369	0.120048046	0.118942514	0.11785711	0.11678277	0.11570689
0.17832407	0.17763932	0.17696999	0.17630792	0.17564419	0.17497146	0.17428276	0.17357081	0.17283082	0.17205574	0.17124152	0.17038198	0.16947359	0.16850996	0.1674881	0.16640127	0.16524708	0.16402131	0.16272229	0.16134717	0.15989792	0.15837394	0.15677986	0.15511975	0.15340048	0.151629	0.14981458	0.14796738	0.14609715	0.14421594	0.1423352	0.14046511	0.13861667	0.13679974	0.1350223	0.13329247	0.1316156	0.12999624	0.12843817	0.12694228	0.12550834	0.12413399	0.122818515	0.12155523	0.12034035	0.119165	0.11802164	0.11690195	0.11579494	0.11468977
0.17843542	0.17775282	0.17708388	0.17642081	0.17575622	0.17508233	0.17439207	0.17368042	0.17294073	0.17216732	0.17135519	0.1704985	0.16959253	0.16863334	0.1676143	0.1665318	0.16537994	0.16415675	0.16285805	0.16148192	0.16002806	0.15849864	0.15689415	0.15522031	0.1534827	0.15168881	0.14984703	0.1479682	0.14606276	0.14414161	0.14221689	0.1403004	0.13840252	0.13653299	0.13470191	0.13291687	0.13118494	0.12950993	0.12789692	0.12634657	0.12485985	0.12343529	0.12206998	0.12075977	0.11950035	0.118282974	0.11709982	0.115942836	0.11480166	0.113664106
0.17855376	0.1778728	0.17720342	0.17653897	0.17587224	0.17519617	0.17450465	0.17379174	0.17305166	0.17227927	0.17146851	0.17061481	0.16971251	0.1687567	0.16774121	0.16666222	0.16551514	0.16429415	0.16299722	0.16162145	0.16016504	0.15863039	0.15701753	0.15533213	0.15357766	0.15176365	0.14989701	0.14798819	0.14604871	0.14408883	0.14212117	0.1401583	0.13821056	0.13628852	0.13440359	0.13256289	0.13077421	0.12904295	0.12737355	0.12576723	0.12422603	0.12274838	0.12133216	0.11997326	0.118666366	0.1174043	0.11617987	0.11498306	0.11380477	0.11263257
0.17867686	0.17799793	0.17732787	0.1766617	0.17599232	0.17531347	0.17461991	0.17390537	0.17316434	0.17239219	0.17158237	0.17073086	0.16983163	0.16887927	0.16786823	0.16679338	0.16565008	0.16443324	0.16313902	0.16176471	0.16030845	0.15876967	0.15715034	0.15545484	0.15368661	0.15185362	0.14996353	0.14802647	0.14605394	0.14405724	0.14204748	0.14003903	0.13804165	0.13606784	0.13412824	0.13223176	0.1303856	0.12859647	0.12686923	0.12520576	0.123608224	0.122076124	0.120606765	0.1191965	0.11784101	0.11653257	0.11526364	0.11402485	0.112806745	0.11159807
0.17880498	0.17812859	0.17745829	0.1767892	0.17611688	0.17543495	0.17473748	0.17402057	0.17327762	0.17250483	0.17169626	0.17084627	0.1699494	0.16900082	0.16799408	0.16692463	0.16578627	0.16457383	0.16328347	0.16191158	0.16045503	0.15891513	0.15729196	0.15558717	0.1538069	0.15195706	0.15004632	0.14808255	0.14607912	0.14404605	0.1419965	0.13994254	0.13789713	0.13587165	0.13387719	0.13192387	0.13002	0.12817174	0.12638511	0.12466328	0.123008564	0.12141959	0.11989565	0.11843248	0.117026106	0.11566831	0.114353485	0.11307077	0.11181093	0.11056283
0.17893818	0.17826357	0.17759338	0.17692278	0.17624515	0.1755589	0.1748572	0.17413723	0.17339198	0.17261837	0.17180999	0.17096114	0.17006668	0.16912141	0.1681197	0.16705467	0.16592155	0.1647146	0.16342847	0.16206032	0.16060627	0.1590666	0.15743996	0.15572962	0.15393868	0.15207437	0.15014446	0.14815694	0.14612308	0.14405604	0.1419672	0.13986938	0.13777624	0.13569929	0.13365093	0.13164066	0.12967807	0.12777069	0.1259246	0.12414292	0.12242838	0.120782055	0.11920086	0.117682666	0.11622305	0.11481625	0.11345176	0.112123735	0.1108198	0.10952933
0.17907462	0.17840296	0.17773274	0.1770594	0.17637809	0.17568606	0.17498039	0.17425573	0.17350818	0.1727316	0.17192268	0.17107433	0.17018259	0.1692406	0.16824323	0.16718319	0.16605532	0.16485438	0.1635744	0.16221121	0.16076055	0.15922198	0.15759484	0.15588032	0.15408102	0.1522041	0.15025628	0.14824706	0.14618643	0.14408605	0.14196014	0.13982037	0.13767974	0.13555233	0.13344948	0.13138314	0.1293619	0.12739414	0.12548697	0.12364473	0.12186966	0.120163396	0.1185247	0.116949946	0.11543602	0.11397593	0.11256145	0.1111844	0.109834924	0.10850093
0.1792135	0.1785467	0.17787674	0.17719987	0.17651464	0.17581758	0.17510612	0.1743765	0.17362434	0.1728454	0.1720349	0.17118739	0.17029697	0.16935769	0.16836418	0.16730997	0.1661886	0.16499355	0.16371965	0.16236207	0.16091752	0.15938133	0.1577546	0.15603742	0.15423256	0.15234524	0.15038279	0.14835288	0.14626789	0.14413661	0.14197484	0.13979384	0.13760844	0.1354306	0.13327451	0.13115114	0.12907119	0.12704286	0.1250749	0.12316996	0.12133335	0.119566455	0.117867894	0.11623498	0.11466433	0.113149844	0.1116838	0.11025773	0.10885967	0.10748017
0.17935544	0.17869359	0.1780236	0.1773446	0.1766546	0.1759523	0.17523429	0.17449868	0.17374206	0.17295936	0.17214654	0.17129886	0.17040959	0.16947326	0.16848363	0.16743489	0.16631919	0.1651313	0.1638647	0.16251379	0.16107464	0.15954393	0.15791905	0.15620118	0.15439314	0.15249765	0.15052217	0.14847453	0.14636561	0.14420702	0.14201021	0.1397901	0.1375601	0.13533421	0.1331255	0.13094628	0.12880717	0.1267187	0.12468762	0.12272048	0.12082152	0.11899237	0.11723213	0.11554029	0.1139112	0.11234147	0.11082083	0.10934289	0.107895866	0.10646853
0.17949855	0.1788423	0.17817393	0.17749284	0.17679851	0.17608991	0.17536533	0.17462286	0.17386058	0.17307322	0.17225763	0.17140862	0.1705198	0.16958612	0.1686011	0.16755664	0.16644756	0.16526672	0.16400813	0.16266471	0.16123258	0.15970728	0.15808685	0.15637101	0.15456063	0.15265906	0.15067336	0.14861083	0.14648092	0.14429542	0.14206713	0.13980961	0.13753693	0.13526365	0.13300312	0.13076763	0.12857075	0.12642077	0.12432723	0.122296825	0.12033391	0.11844169	0.11661908	0.114866495	0.113178104	0.111550376	0.109974876	0.108443424	0.10694537	0.105469994
0.17964293	0.17899324	0.1783267	0.17764503	0.17694615	0.17623052	0.17549866	0.17474902	0.17397994	0.17318816	0.17236872	0.17151755	0.17062904	0.16969678	0.16871426	0.16767529	0.16657364	0.16539963	0.16414899	0.16281441	0.16139045	0.15987231	0.15825671	0.15654394	0.1547336	0.1528297	0.15083507	0.14875999	0.14661178	0.14440177	0.14214426	0.13985127	0.13753769	0.1352183	0.13290642	0.13061668	0.12836114	0.12615125	0.12399505	0.12190025	0.1198737	0.11791681	0.11603089	0.11421554	0.11246666	0.11077955	0.10914752	0.107561104	0.106010735	0.10448401
0.17978618	0.17914546	0.17848308	0.17779933	0.17709637	0.1763743	0.17563474	0.17487754	0.17410058	0.17330247	0.17247888	0.1716253	0.1707358	0.1698048	0.16882561	0.1677914	0.16669545	0.16552922	0.16428691	0.16296157	0.16154644	0.16003652	0.15842858	0.15672062	0.15491265	0.15300655	0.15100725	0.1489207	0.14675668	0.14452583	0.14224045	0.13991472	0.13756222	0.13519809	0.13283697	0.1304934	0.12818058	0.12591027	0.12369138	0.121533014	0.119440615	0.11741835	0.11546826	0.11358936	0.111778334	0.110031426	0.10834047	0.106697515	0.10509272	0.103514746
0.17992881	0.17929779	0.1786398	0.17795643	0.1772488	0.17652084	0.17577381	0.17500803	0.17422318	0.17341834	0.17258915	0.17173176	0.1708411	0.16991046	0.16893405	0.1679041	0.16681364	0.165656	0.16442198	0.16310619	0.16170055	0.16020048	0.15860128	0.15689996	0.15509525	0.15319003	0.1511868	0.14909302	0.1469156	0.1446653	0.14235535	0.13999853	0.13760892	0.13520268	0.13279319	0.1303978	0.12802827	0.12569673	0.12341601	0.12119347	0.119035855	0.11694798	0.11493206	0.11298826	0.111114055	0.10930505	0.10755497	0.10585418	0.10419436	0.10256306
0.1800695	0.17944983	0.17879772	0.17811447	0.17740503	0.17667043	0.17591527	0.17514116	0.17434731	0.17353463	0.17269969	0.17183712	0.17094414	0.17001331	0.16903898	0.16801263	0.16692865	0.16577823	0.16455357	0.16324696	0.16185263	0.16036245	0.1587731	0.15707958	0.15528122	0.1533787	0.15137482	0.14927453	0.14708698	0.14482072	0.14248805	0.14010212	0.13767806	0.13523102	0.13277638	0.13032927	0.12790413	0.12551394	0.12317012	0.12088344	0.11865941	0.11650585	0.11442405	0.112413965	0.1104756	0.108603925	0.10679251	0.10503346	0.10331718	0.10163166
0.18020707	0.17959973	0.17895496	0.17827457	0.17756265	0.17682257	0.1760599	0.17527544	0.17447323	0.17365156	0.1728088	0.1719414	0.17104468	0.17011344	0.1691401	0.1681179	0.16703919	0.16589558	0.16468051	0.16338487	0.16200069	0.16052206	0.15894309	0.15725921	0.15546897	0.1535717	0.15156853	0.14946526	0.14726946	0.1449893	0.14263663	0.14022522	0.13776907	0.13528353	0.13278443	0.13028774	0.12780829	0.12535979	0.12295459	0.12060292	0.11831424	0.11609303	0.11394419	0.11186823	0.109863594	0.1079281	0.10605459	0.1042361	0.10246181	0.10072093
0.18033981	0.1797483	0.1791124	0.17843539	0.17772245	0.17697725	0.17620587	0.17541277	0.17460042	0.1737695	0.17291862	0.17204502	0.17114434	0.17021114	0.16923839	0.16821891	0.16714528	0.16600946	0.16480255	0.16351761	0.16214442	0.16067812	0.15911101	0.15743789	0.15565693	0.15376648	0.15176725	0.14966372	0.14746207	0.14517054	0.14280184	0.14036681	0.13788043	0.135359	0.13281803	0.13027316	0.12774083	0.12523524	0.12276859	0.12035366	0.11799828	0.11571048	0.11349368	0.111350484	0.109280005	0.10727996	0.10534306	0.10346332	0.101630434	0.09983298
0.18046793	0.17989263	0.17926769	0.1785958	0.17788246	0.17713332	0.17635483	0.17555258	0.1747301	0.1738886	0.1730291	0.17214867	0.17124249	0.17030646	0.16933303	0.1683162	0.16724683	0.16611794	0.1649197	0.16364522	0.1622841	0.16083042	0.15927583	0.15761551	0.15584487	0.15396297	0.15196966	0.14986724	0.14766298	0.14536367	0.14298032	0.14052464	0.1380112	0.13545613	0.13287556	0.13028494	0.12770097	0.12513877	0.12261301	0.120134614	0.11771382	0.11535853	0.11307423	0.11086281	0.10872557	0.10665935	0.104658455	0.10271676	0.10082432	0.09896972
0.18058884	0.18003258	0.17942077	0.1787552	0.17804295	0.17729059	0.17650573	0.17569414	0.17486112	0.17400962	0.17313991	0.17225108	0.17133968	0.1703992	0.16942456	0.16840896	0.16734412	0.16622125	0.16503191	0.16376713	0.16241845	0.16097775	0.15943676	0.15778977	0.15603179	0.15416014	0.15217438	0.15007655	0.14787179	0.14556624	0.14317119	0.14069866	0.1381614	0.13557509	0.13295679	0.13032284	0.12768939	0.12507269	0.12248839	0.119946346	0.11746052	0.11503811	0.11268596	0.11040647	0.108201325	0.10606753	0.10400235	0.10199713	0.10004422	0.098130964
0.18070313	0.1801678	0.17956993	0.17891282	0.17820328	0.17744943	0.17665797	0.17583777	0.17499395	0.17413214	0.17325193	0.17235363	0.17143449	0.17048949	0.16951284	0.16849828	0.1674366	0.16631934	0.16513756	0.16388342	0.16254708	0.16111937	0.15959254	0.15796003	0.15621567	0.154356	0.15237996	0.15028876	0.14808619	0.14577794	0.14337467	0.14088705	0.13832816	0.13571422	0.13306093	0.1303854	0.12770429	0.12503505	0.12239218	0.119789496	0.11723879	0.11474924	0.11232819	0.10998069	0.107706934	0.10550622	0.1033752	0.1013062	0.099291004	0.09731885
0.18080811	0.18029515	0.17971368	0.17906788	0.17836365	0.1776084	0.17681226	0.17598349	0.1751297	0.17425549	0.17336464	0.17245606	0.17152941	0.17057842	0.16959924	0.16858354	0.16752376	0.16641212	0.16523832	0.16399352	0.16266978	0.1612552	0.15974295	0.1581259	0.15639597	0.15455012	0.15258554	0.15050328	0.14830509	0.145998	0.14358743	0.14108804	0.1385108	0.135872	0.13318634	0.13047184	0.1277458	0.12502599	0.12232618	0.119663455	0.117048815	0.1144926	0.1120036	0.10958663	0.10724463	0.104975656	0.10277822	0.100644186	0.09856655	0.09653431
0.18090361	0.18041503	0.17985335	0.17921886	0.17852083	0.17776695	0.17696671	0.17613024	0.17526671	0.1743814	0.17347857	0.17255941	0.17162284	0.17066565	0.169682	0.1686648	0.16760679	0.16649887	0.16533244	0.16409767	0.16278467	0.16138452	0.15988745	0.15828578	0.1565719	0.15474099	0.15278998	0.15071821	0.14852703	0.14622177	0.14380965	0.141301	0.1387088	0.13604674	0.13333212	0.13058208	0.12781274	0.12504375	0.12228997	0.11956787	0.11688973	0.114267886	0.11171155	0.10922551	0.10681412	0.10447698	0.10221118	0.10001258	0.09787163	0.095778674
0.18098795	0.18052691	0.1799852	0.179366	0.17867565	0.17792395	0.17712173	0.17627874	0.17540538	0.17450842	0.1735934	0.17266285	0.1717168	0.17075123	0.16976167	0.16874254	0.1676853	0.16658108	0.16542137	0.16419494	0.16289347	0.16150677	0.16002522	0.1584396	0.15674242	0.15492767	0.15299115	0.15093227	0.14875077	0.14645034	0.14403883	0.14152431	0.1389194	0.13623872	0.13349773	0.13071437	0.1279047	0.12508935	0.12228282	0.11950295	0.11676261	0.11407629	0.11145221	0.10889697	0.106416434	0.104009725	0.10167631	0.09941138	0.09720624	0.095051736
0.18106034	0.18062806	0.18010929	0.1795066	0.17882702	0.17807963	0.17727625	0.17642811	0.17554513	0.17463705	0.1737102	0.17276725	0.17180994	0.1708354	0.16983983	0.16881655	0.16775885	0.16665727	0.1655024	0.16428518	0.16299511	0.1616213	0.16015454	0.15858574	0.1569064	0.15510952	0.15318933	0.15114519	0.14897501	0.14668229	0.14427352	0.14175552	0.1391421	0.13644463	0.13368154	0.13086621	0.12802017	0.12515962	0.12230353	0.11946809	0.11666743	0.113916636	0.11122566	0.10860166	0.106051564	0.103575796	0.10117409	0.09884177	0.09657258	0.09435535
0.18111971	0.1807177	0.18022406	0.17964017	0.17897326	0.17823204	0.17742957	0.17657685	0.17568657	0.17476732	0.17382765	0.17287222	0.1719031	0.17091891	0.1699152	0.16888747	0.16782784	0.16672765	0.16557783	0.16436821	0.16308811	0.16172822	0.16027705	0.15872481	0.15706354	0.155285	0.15338239	0.15135416	0.14919798	0.14691547	0.14451185	0.14199522	0.13937429	0.13666525	0.13388073	0.13103971	0.12815797	0.12525621	0.122351736	0.119461976	0.11660279	0.11378878	0.11103153	0.10833988	0.10571942	0.10317495	0.1007037	0.09830436	0.095970064	0.09369001
0.1811647	0.18079515	0.18032843	0.179766	0.17911363	0.17838134	0.1775805	0.17672586	0.17582801	0.17489836	0.17394708	0.17297904	0.17199668	0.17100164	0.16998902	0.16895506	0.16789225	0.1667932	0.1656465	0.16444403	0.16317442	0.1618261	0.16039026	0.15885556	0.15721223	0.15545228	0.15356952	0.15155873	0.1494182	0.14714852	0.14475305	0.14223905	0.13961622	0.1368973	0.13409582	0.13122974	0.12831724	0.125377	0.122427	0.119484775	0.116568685	0.11369302	0.11087036	0.10811138	0.1054218	0.102807485	0.100267366	0.09779948	0.09539895	0.09305616
0.18119487	0.18085945	0.18042177	0.17988215	0.17924744	0.17852518	0.17773008	0.1768732	0.17596975	0.17503117	0.17406681	0.1730853	0.17209104	0.17108357	0.17006135	0.16902043	0.16795377	0.166853	0.16571003	0.16451246	0.1632519	0.1619159	0.16049486	0.15897669	0.15735196	0.15561223	0.15374993	0.15175816	0.14963494	0.1473803	0.14499503	0.14248708	0.13986462	0.13713884	0.13432494	0.13143764	0.12849715	0.1255202	0.12252703	0.11953583	0.11656456	0.11362854	0.110742144	0.1079154	0.10515815	0.10247375	0.09986459	0.09732933	0.09486198	0.092455074
0.18120864	0.18090878	0.1805028	0.17998865	0.17937255	0.17866358	0.1778746	0.17701915	0.17611101	0.17516398	0.17418832	0.17319374	0.1721856	0.17116535	0.17013264	0.1690831	0.16801053	0.16690838	0.16576612	0.16457367	0.16332158	0.16199762	0.16058984	0.15908858	0.15748292	0.1557639	0.15392123	0.15195046	0.14984629	0.14760795	0.14523688	0.14273751	0.14011806	0.13738948	0.13456464	0.1316607	0.12869467	0.1256847	0.12265201	0.11961367	0.11658947	0.11359532	0.11064593	0.10775372	0.10492824	0.102174535	0.09949593	0.09689203	0.09435715	0.09188621
0.18120529	0.18094325	0.18056956	0.18008283	0.17948812	0.17879486	0.17801492	0.17716213	0.17625119	0.17529602	0.17431052	0.17330313	0.1722807	0.17124735	0.17020196	0.1691437	0.16806418	0.16695863	0.16581629	0.16462773	0.16338266	0.16206895	0.1606749	0.15919074	0.15760398	0.15590428	0.15408367	0.1521343	0.15005124	0.14783114	0.14547601	0.14298803	0.14037485	0.13764611	0.13481529	0.13189708	0.12890927	0.12587042	0.12280012	0.1197181	0.11664301	0.11359216	0.11058138	0.107624605	0.104731515	0.10190916	0.09916116	0.09648812	0.09388667	0.091350295
0.18118368	0.18096048	0.18062152	0.1801643	0.17959338	0.1789175	0.17814863	0.17730078	0.17638901	0.17542836	0.17443252	0.17341305	0.17237711	0.17132922	0.17027114	0.16920167	0.1681149	0.16700396	0.1658608	0.16467461	0.16343567	0.16213128	0.16075127	0.15928265	0.15771425	0.15603566	0.15423647	0.15230948	0.15024832	0.14804883	0.14571124	0.14323795	0.14063366	0.13790803	0.1350742	0.1321457	0.1291391	0.12607415	0.12297043	0.119846106	0.1167237	0.11361861	0.11054883	0.107528344	0.10456861	0.10167764	0.09886064	0.096119344	0.093449794	0.09084834
0.18114388	0.18096043	0.18065768	0.18023172	0.17968652	0.17903116	0.17827559	0.17743462	0.17652366	0.17555988	0.17455527	0.1735231	0.17247337	0.17141187	0.17034045	0.16925845	0.16816272	0.1670448	0.16589922	0.16471432	0.16348037	0.16218516	0.16081665	0.15936294	0.15781307	0.15615489	0.15437824	0.15247455	0.15043598	0.14825901	0.14594212	0.14348441	0.14089245	0.1381736	0.13533957	0.13240321	0.12938268	0.12629513	0.1231606	0.11999847	0.11683073	0.11367352	0.11054629	0.10746376	0.10443854	0.10148015	0.09859446	0.09578427	0.09304733	0.09038004
0.18108521	0.18094242	0.18067664	0.1802839	0.1797673	0.17913425	0.17839406	0.17756319	0.17665535	0.1756886	0.17467669	0.17363396	0.17257008	0.1714941	0.17040847	0.16931337	0.16820717	0.16708249	0.16593221	0.16474724	0.1635173	0.16222903	0.16087168	0.1594331	0.15790002	0.15626273	0.15450877	0.1526283	0.15061417	0.14846115	0.14616483	0.14372659	0.14114933	0.13844056	0.13560992	0.13267025	0.12963867	0.1265319	0.123369485	0.12017297	0.11696164	0.11375632	0.1105737	0.107431054	0.10434202	0.10131686	0.09836298	0.095483534	0.092679396	0.08994558
0.18100539	0.18090525	0.18067755	0.18032026	0.17983347	0.17922506	0.178503	0.17768362	0.17678247	0.17581469	0.17479673	0.17374387	0.17266797	0.17157699	0.17047599	0.16936803	0.16824952	0.16711625	0.16596106	0.16477454	0.16354609	0.16226417	0.16091675	0.15949146	0.15797623	0.15635777	0.15462637	0.15277025	0.15078098	0.14865226	0.14637996	0.14396241	0.14140302	0.13870668	0.13588239	0.13294274	0.12990355	0.12678146	0.12359612	0.12036836	0.11711788	0.11386518	0.11063011	0.10742932	0.10427795	0.10118677	0.0981652	0.0952182	0.09234569	0.089546144
0.1809058	0.18084726	0.18065965	0.18033907	0.17988446	0.1793018	0.17860153	0.1777964	0.17690247	0.17593643	0.17491469	0.17385364	0.17276506	0.17165992	0.17054448	0.16942087	0.16829048	0.16714647	0.16598393	0.1647942	0.16356671	0.16229013	0.16095094	0.15953863	0.15803981	0.15644112	0.15473145	0.15289907	0.15093613	0.14883256	0.1465851	0.1441913	0.14165127	0.13897057	0.13615648	0.13322021	0.13017702	0.12704329	0.123838045	0.120582	0.117295295	0.11399944	0.110714465	0.10745762	0.10424521	0.10108972	0.098001495	0.09498666	0.09204683	0.0891805
0.18078515	0.18076909	0.18062235	0.18033949	0.17991841	0.17936502	0.17868733	0.17789912	0.17701559	0.17605366	0.17502987	0.17396143	0.17286137	0.17174256	0.17061229	0.16947359	0.16832843	0.16717324	0.16600266	0.16480868	0.16358	0.16230631	0.1609755	0.15957442	0.15809041	0.15651107	0.15482286	0.1530151	0.1510776	0.14900085	0.14677918	0.14441046	0.14189261	0.13923052	0.13642907	0.13350055	0.13045658	0.12731464	0.12409362	0.12081278	0.11749449	0.11415811	0.11082515	0.10751482	0.10424303	0.10102557	0.097871676	0.09478881	0.09178194	0.08884939
0.18064213	0.18066922	0.18056458	0.1803199	0.17993487	0.1794119	0.17875981	0.17799099	0.17712039	0.17616445	0.17514113	0.17406675	0.17295708	0.17182499	0.17067939	0.16952515	0.16836531	0.16719773	0.1660173	0.16481653	0.16358566	0.16231418	0.1609894	0.1595985	0.15812878	0.1565671	0.15490076	0.15311626	0.15120459	0.14915547	0.14696181	0.14461884	0.1421261	0.13948359	0.13669914	0.13378021	0.13074027	0.12759423	0.12436086	0.121059574	0.11771165	0.1143388	0.11096181	0.107599825	0.104271755	0.100992694	0.09777451	0.09462596	0.09155144	0.08855235
0.18047738	0.18054816	0.18048531	0.18028079	0.17993239	0.17944151	0.17881757	0.17807007	0.17721507	0.17626843	0.17524701	0.17416918	0.17305118	0.17190632	0.17074583	0.16957691	0.168401	0.16721877	0.16602767	0.16481933	0.16358423	0.16231303	0.16099285	0.1596105	0.15815458	0.15660983	0.15496325	0.15320328	0.15131785	0.14929634	0.1471307	0.14481667	0.14234868	0.13972995	0.13696419	0.13405934	0.13102588	0.12787993	0.12463765	0.121319965	0.11794648	0.1145401	0.11112161	0.10771169	0.10432973	0.10099164	0.09770992	0.09449617	0.091355026	0.08829013
0.18029049	0.1804043	0.18038389	0.18022072	0.17991042	0.1794544	0.17885965	0.17813663	0.177299	0.1763629	0.17534688	0.17426763	0.1731424	0.17198691	0.17081243	0.16962688	0.16843556	0.16723928	0.16603458	0.16481656	0.16357663	0.16230369	0.16098624	0.15961242	0.15816703	0.1566383	0.15501188	0.15327495	0.15141533	0.1494209	0.14728527	0.14499918	0.14256006	0.13996682	0.13722295	0.13433437	0.13131146	0.12816927	0.12492263	0.12159157	0.11819738	0.11476084	0.111304514	0.10784974	0.10441532	0.10101991	0.097677186	0.09439908	0.09119294	0.08806171
0.18008205	0.18023828	0.18026075	0.18013863	0.17986737	0.17944759	0.17888427	0.1781877	0.17737003	0.17644832	0.1754393	0.17436123	0.17323136	0.17206573	0.17087734	0.1696761	0.16846877	0.1672562	0.16603915	0.16480947	0.1635623	0.16228652	0.16097026	0.15960154	0.15816766	0.15665333	0.15504532	0.15333106	0.15149614	0.14953043	0.14742467	0.14516824	0.14275888	0.14019284	0.13747248	0.13460383	0.13159528	0.12845938	0.12521248	0.12187298	0.11846115	0.11499871	0.11150818	0.10801085	0.10452776	0.1010776	0.097675785	0.09433464	0.09106372	0.08786746
0.17985067	0.1800487	0.18011421	0.18003382	0.17980295	0.17942077	0.17889117	0.17822242	0.17742772	0.17652225	0.1755225	0.17444837	0.17331538	0.17214173	0.17094082	0.16972479	0.16850057	0.16727224	0.16603938	0.16479808	0.16354144	0.16226123	0.16094491	0.1595801	0.15815456	0.15665342	0.15506381	0.15337065	0.1515607	0.14962326	0.14754653	0.14532149	0.14294218	0.14040616	0.13771248	0.1348666	0.131875	0.12875016	0.12550728	0.1221616	0.11873676	0.11525166	0.111730725	0.108195566	0.10466579	0.10116331	0.097703926	0.09430179	0.090967394	0.087706506
0.17959696	0.17983735	0.17994465	0.17990631	0.17971578	0.17937252	0.17887723	0.17823984	0.17747064	0.17658377	0.17559674	0.17452747	0.1733941	0.17221364	0.17100218	0.16977198	0.16853142	0.16728628	0.16603759	0.16478252	0.16351607	0.16222847	0.16091007	0.15954792	0.15812907	0.15664028	0.15506643	0.15339386	0.15160848	0.14969815	0.14765114	0.14545777	0.14311013	0.14060533	0.13794014	0.13511962	0.13214819	0.12903748	0.1258014	0.12245646	0.119022	0.11551909	0.11197081	0.108399555	0.10482798	0.10127551	0.09776149	0.09429984	0.09090327	0.08757859
0.17932066	0.17960209	0.17975064	0.17975527	0.17960653	0.1793021	0.17884389	0.17823881	0.17749634	0.17663139	0.1756596	0.17459896	0.17346665	0.17228216	0.1710606	0.16981688	0.16856042	0.1672981	0.16603294	0.1647633	0.16348389	0.16218886	0.16086641	0.15950516	0.15809199	0.15661296	0.15505342	0.15340048	0.15163876	0.1497553	0.14773804	0.14557603	0.14326136	0.14078847	0.13815458	0.13536131	0.13241391	0.1293208	0.12609576	0.12275343	0.119314	0.11579732	0.1122268	0.108624235	0.10501316	0.1014144	0.09784729	0.09432821	0.09087004	0.08748334
0.17902261	0.17934406	0.17953403	0.17958015	0.1794731	0.17920911	0.1787884	0.1782178	0.17750506	0.17666365	0.17570907	0.17465934	0.17353188	0.17234482	0.17111607	0.16985968	0.16858798	0.1673086	0.16602632	0.16474047	0.16344866	0.16214307	0.16081467	0.15945187	0.15804294	0.15657184	0.15502629	0.15339044	0.15165086	0.14979365	0.14780563	0.1456756	0.14339417	0.14095423	0.13835338	0.13559031	0.13266906	0.1295979	0.1263868	0.12305237	0.119611174	0.116085164	0.112494946	0.1088655	0.105218954	0.10157684	0.09795949	0.09438511	0.090868235	0.087419555
0.1787023	0.17906255	0.17929345	0.17938116	0.17931524	0.17909248	0.17871085	0.17817551	0.17749476	0.17667955	0.17574507	0.17470865	0.17358795	0.1724012	0.17116632	0.16989934	0.16861305	0.16731709	0.1660169	0.16471398	0.16340777	0.16209042	0.16075422	0.15938883	0.15798116	0.15651715	0.15498298	0.15336375	0.1516453	0.14981303	0.14785431	0.14575571	0.14350778	0.14110309	0.13853589	0.13580503	0.13291262	0.12986514	0.12667237	0.12334858	0.11991175	0.11637956	0.112775326	0.10912195	0.10544358	0.10176113	0.09809716	0.09447024	0.0908962	0.08738733
0.1783611	0.17875776	0.17902811	0.17915776	0.1791338	0.17895201	0.17860994	0.17811179	0.17746392	0.1766767	0.17576548	0.17474484	0.17363386	0.17244989	0.17121151	0.1699352	0.16863537	0.167323	0.16600493	0.16468495	0.16336188	0.16203177	0.16068694	0.15931585	0.15790775	0.15644877	0.15492454	0.1533206	0.15162201	0.14981374	0.14788248	0.14581561	0.14360186	0.14123178	0.13870025	0.13600256	0.13314216	0.1301218	0.12695141	0.12364228	0.120212406	0.11667934	0.11306455	0.109392226	0.105684966	0.101966426	0.09825911	0.09458156	0.09095264	0.08738519
0.17799714	0.17843047	0.17874032	0.17890975	0.17892691	0.1787869	0.17848572	0.1780253	0.17741215	0.17665604	0.17576954	0.17476757	0.1736684	0.17248957	0.1712494	0.16996646	0.16865422	0.16732669	0.1659908	0.16465282	0.16331342	0.16196814	0.16061151	0.15923385	0.15782356	0.15636747	0.15485153	0.15326095	0.1515798	0.14979441	0.14789061	0.14585462	0.14367385	0.14133969	0.13884453	0.13618295	0.1333556	0.13036576	0.12721972	0.12392962	0.120510906	0.11698073	0.11336084	0.10967378	0.10594188	0.102191225	0.098442465	0.094718814	0.0910371	0.08741229
0.17761238	0.17808136	0.17842825	0.17863673	0.17869538	0.17859611	0.17833623	0.17791495	0.17733839	0.17661431	0.17575495	0.17477474	0.17368972	0.17251927	0.17128044	0.16999194	0.16866922	0.16732696	0.16597396	0.16461806	0.1632599	0.161899	0.16052973	0.15914345	0.15772867	0.15627337	0.15476374	0.15318441	0.15152036	0.14975601	0.14787781	0.14587195	0.14372489	0.14142643	0.13896772	0.13634357	0.13355176	0.13059436	0.12747702	0.12420958	0.12080571	0.11728263	0.113661334	0.10996343	0.106212124	0.1024322	0.098647535	0.09487917	0.09114731	0.08746911
0.1772081	0.17770949	0.17809188	0.17833966	0.17843872	0.17838159	0.17816141	0.17778042	0.17724173	0.17655146	0.17572118	0.1747649	0.17369723	0.1725368	0.17130181	0.17001006	0.16867933	0.16732293	0.16595434	0.1645796	0.1632035	0.16182533	0.16044155	0.15904433	0.15762386	0.1561673	0.15466145	0.15309069	0.15144148	0.14969797	0.14784437	0.14586729	0.14375332	0.1414904	0.13906878	0.1364831	0.13372841	0.13080627	0.12772019	0.12447827	0.12109445	0.11758274	0.113964036	0.11026004	0.106493935	0.10268912	0.098871045	0.09506187	0.09128189	0.08755126
0.17678367	0.17731714	0.17773454	0.17801845	0.17815715	0.17814009	0.17796159	0.1776215	0.17712137	0.17646664	0.17566758	0.17473662	0.17368928	0.17254198	0.17131305	0.1700216	0.1686833	0.1673159	0.16593114	0.1645385	0.1631439	0.16174704	0.16034746	0.15893757	0.15750921	0.15604882	0.15454519	0.15298276	0.15134591	0.14962035	0.1477901	0.14584126	0.14375901	0.14153111	0.13914797	0.13660073	0.13388506	0.13099934	0.12794758	0.12473473	0.12137367	0.11787811	0.11426689	0.110561095	0.10678328	0.10295922	0.099111736	0.095265046	0.091441564	0.0876604
0.1763398	0.17690271	0.1773529	0.17767383	0.17785093	0.1778732	0.17773691	0.17743638	0.17697507	0.1763578	0.17559159	0.17468935	0.17366475	0.17253345	0.17131314	0.17002256	0.16868058	0.16730285	0.16590339	0.16449368	0.16307962	0.16166417	0.16024809	0.15882447	0.1573844	0.15591967	0.15441586	0.15285806	0.15123248	0.14952263	0.14771439	0.1457923	0.1437405	0.14154807	0.1392028	0.13669482	0.13401935	0.13117287	0.12815708	0.12497707	0.12164184	0.11816635	0.11456677	0.1108637	0.107080415	0.10323976	0.099366955	0.09548727	0.091622785	0.08779393
0.17587796	0.17646831	0.17695016	0.17730553	0.17751965	0.17758217	0.17748526	0.17722632	0.17680445	0.17622447	0.17549358	0.17462063	0.1736204	0.17250812	0.17129993	0.17001489	0.16867052	0.1672841	0.16587155	0.1644444	0.16301195	0.16157746	0.1601426	0.15870297	0.1572521	0.15577914	0.1542724	0.1527186	0.15110186	0.14940664	0.14761807	0.14572051	0.14369929	0.1415407	0.13923255	0.13676453	0.13412966	0.13132417	0.12834716	0.12520166	0.12189736	0.11844549	0.11486189	0.11116572	0.107380256	0.10352844	0.099635474	0.0957261	0.09182401	0.08795076
0.17539829	0.1760141	0.17652555	0.17691398	0.17716442	0.17726466	0.17720799	0.1769894	0.17660767	0.17606764	0.175372	0.17453167	0.17355847	0.17246634	0.17127256	0.1699945	0.1686508	0.16725847	0.16583478	0.16439173	0.16294014	0.16148622	0.16003245	0.15857565	0.15711087	0.15562886	0.15411718	0.15256353	0.15095335	0.14927077	0.14750037	0.14562617	0.14363338	0.1415083	0.13923663	0.13680908	0.13421571	0.1314516	0.12851463	0.12540811	0.1221368	0.118712306	0.11514899	0.11146547	0.1076823	0.10382368	0.09991439	0.095979705	0.092043884	0.08812952
0.17490081	0.1755413	0.17608061	0.17650056	0.17678487	0.1769228	0.17690483	0.17672637	0.17638579	0.17588417	0.17522593	0.17441931	0.17347488	0.17240661	0.17122965	0.16996169	0.16862102	0.1672251	0.16579136	0.16433427	0.16286477	0.1613911	0.15991719	0.15844244	0.15696152	0.15546763	0.15394971	0.15239516	0.15078905	0.14911662	0.14736187	0.14551003	0.14354412	0.14145069	0.13921596	0.1368271	0.13427606	0.1315543	0.12865989	0.12559313	0.12235908	0.118965186	0.11542675	0.11175881	0.10798347	0.10412293	0.100201935	0.09624599	0.092279956	0.08832874
0.17438845	0.17505048	0.17561583	0.17606527	0.1763829	0.17655683	0.17657647	0.1764377	0.17613724	0.17567547	0.17505525	0.17428336	0.17336959	0.17232758	0.17116988	0.16991454	0.1685797	0.16718209	0.16574085	0.16427064	0.16278437	0.16129178	0.15979725	0.15830277	0.15680517	0.15529774	0.15377116	0.15221244	0.15060833	0.14894384	0.1472038	0.14537057	0.14342977	0.14136752	0.13916749	0.13681856	0.13430867	0.13163109	0.12878013	0.125756	0.12256079	0.119201876	0.11569132	0.11204486	0.108281225	0.10442315	0.100495785	0.09652236	0.092531204	0.0885454
0.17386043	0.17454243	0.1751321	0.17560852	0.17595777	0.17616546	0.17622288	0.1761229	0.17586169	0.17543945	0.17485839	0.17412281	0.17324266	0.17222738	0.17109227	0.1698528	0.16852528	0.16712949	0.16568281	0.1642018	0.16269894	0.16118757	0.15967232	0.15815759	0.15664177	0.15511937	0.15358123	0.15201622	0.150412	0.14875335	0.14702426	0.14520934	0.14329246	0.14125872	0.13909268	0.13678205	0.13431415	0.13168019	0.12887488	0.12589407	0.12274103	0.11942004	0.11594154	0.11231971	0.10857297	0.10472209	0.10079229	0.09680733	0.09279399	0.08877845
0.17331865	0.17401814	0.1746299	0.17513233	0.1755107	0.1757515	0.17584445	0.17578281	0.17556116	0.17517781	0.17463607	0.17393808	0.17309134	0.17210558	0.17099506	0.16977262	0.1684569	0.1670653	0.16561529	0.16412506	0.16260809	0.16107832	0.15954286	0.15800756	0.1564722	0.1549322	0.15338105	0.15180808	0.15020125	0.14854556	0.14682509	0.14502615	0.1431311	0.14112413	0.13899074	0.13671708	0.13429104	0.13170132	0.12894164	0.12600608	0.12289739	0.11961724	0.11617423	0.112581864	0.10885602	0.10501825	0.10109011	0.09709808	0.09306809	0.08902598
0.1727635	0.17347983	0.17411019	0.17463711	0.17504305	0.17531495	0.17544182	0.17541665	0.17523386	0.17489013	0.17438686	0.17372736	0.17291519	0.17196181	0.17087702	0.16967575	0.1683735	0.16698799	0.16553836	0.1640403	0.16251084	0.16096339	0.15940835	0.15785173	0.15629557	0.15473652	0.15317132	0.15158789	0.14997566	0.14832082	0.14660795	0.14482167	0.14294544	0.14096364	0.138862	0.13662437	0.13423845	0.13169265	0.1289792	0.12609157	0.12302811	0.11979172	0.11638776	0.1128276	0.10912803	0.10530676	0.101386696	0.0973925	0.093349926	0.08928603
0.17219716	0.17292593	0.17357491	0.1741232	0.17455485	0.17485607	0.17501584	0.17502603	0.17488024	0.17457584	0.1741117	0.17348981	0.17271453	0.17179373	0.17073742	0.1695588	0.16827291	0.16689774	0.16544907	0.16394648	0.16240664	0.16084327	0.15926895	0.15769073	0.15611312	0.15453508	0.15295261	0.15135647	0.14973632	0.14808011	0.14637113	0.14459532	0.1427365	0.14077875	0.13870546	0.13650271	0.13415655	0.13165507	0.12898737	0.12614769	0.12313211	0.11994092	0.11657956	0.11305691	0.109386995	0.10558704	0.101679325	0.09768748	0.09363769	0.08955549
0.17161897	0.17236005	0.17302504	0.17359285	0.17404765	0.17437698	0.17456725	0.17461124	0.17450228	0.17423528	0.17381015	0.17322683	0.17248848	0.17160176	0.17057592	0.16942233	0.16815567	0.16679136	0.16534775	0.16384304	0.16229421	0.16071674	0.15912405	0.15752438	0.155925	0.15432602	0.15272461	0.1511141	0.14948452	0.14782357	0.1461165	0.14434877	0.14250478	0.14056742	0.13852194	0.13635273	0.13404468	0.13158572	0.12896462	0.12617359	0.12320614	0.12006359	0.116747394	0.11326543	0.109629415	0.10585612	0.10196507	0.09798066	0.09392824	0.08983419
0.1710315	0.17178254	0.17246105	0.17304632	0.17352352	0.17387712	0.17409645	0.17417315	0.17409864	0.17386928	0.17348224	0.1729367	0.17223628	0.17138481	0.1703904	0.16926417	0.16801848	0.16666871	0.16523317	0.16372824	0.162173	0.16058269	0.15897217	0.1573531	0.15573117	0.15411012	0.15248857	0.1508619	0.14921977	0.14755234	0.14584452	0.1440829	0.14225084	0.14033245	0.13831225	0.13617343	0.1339028	0.1314857	0.12891057	0.12616798	0.123251714	0.1201579	0.11688898	0.113450766	0.10985284	0.106110565	0.10224165	0.09827006	0.09421946	0.090117455
0.17043638	0.17119524	0.17188485	0.17248562	0.1729818	0.17335883	0.17360511	0.1737124	0.1736713	0.17347774	0.1731281	0.17262076	0.1719585	0.17114285	0.1701814	0.16908377	0.16786098	0.16652913	0.16510336	0.16360193	0.16204193	0.1604407	0.15881479	0.15717494	0.15553206	0.15388846	0.15224548	0.15059987	0.14894369	0.14726634	0.14555603	0.14379719	0.1419751	0.14007269	0.13807496	0.1359661	0.13372973	0.13135357	0.12882331	0.12612987	0.12326396	0.12022166	0.11700322	0.11361149	0.110055715	0.10634847	0.10250659	0.09855199	0.094509155	0.090404235
0.1698341	0.17059836	0.17129716	0.17191151	0.17242488	0.17282337	0.17309496	0.17323007	0.17322096	0.17306215	0.17274895	0.17227933	0.17165357	0.1708745	0.16994762	0.1688802	0.16768318	0.16637084	0.16495717	0.1634616	0.16189997	0.16029093	0.15865055	0.15699175	0.15532675	0.15366016	0.15199494	0.15032917	0.14865686	0.14696784	0.14525114	0.14349273	0.1416772	0.13978924	0.13781196	0.13572982	0.13352725	0.1311902	0.12870425	0.1260587	0.123244174	0.12025511	0.117088154	0.11374581	0.11023493	0.10656683	0.102756694	0.09882474	0.09479449	0.09069108
0.16922623	0.16999376	0.17070019	0.17132558	0.1718537	0.17227107	0.17256525	0.17272767	0.1727488	0.17262241	0.17234452	0.1719121	0.17132327	0.17058037	0.16968846	0.16865277	0.16748363	0.16619289	0.16479474	0.16330653	0.16174641	0.16013104	0.15847841	0.15680249	0.15511507	0.15342556	0.15173706	0.15004976	0.14835934	0.14665674	0.14493176	0.14317086	0.14135942	0.13948199	0.13752335	0.13546583	0.13329428	0.13099483	0.12855193	0.12595372	0.12319061	0.12025462	0.11714138	0.11385079	0.11038855	0.10676403	0.10298899	0.09908521	0.09507196	0.090976655
0.16861361	0.16938347	0.17009473	0.17072901	0.17127019	0.17170405	0.17201929	0.17220624	0.1722551	0.17216018	0.17191595	0.17151925	0.17096737	0.17026149	0.16940454	0.16840203	0.16726077	0.16599391	0.16461408	0.16313729	0.16157912	0.15996099	0.1582967	0.15660548	0.15489832	0.15318549	0.15147373	0.14976297	0.14805236	0.14633396	0.14459735	0.14283153	0.14102186	0.13915262	0.13720903	0.1351733	0.13303232	0.13076782	0.12836643	0.12581497	0.1231025	0.12021963	0.1171615	0.11392535	0.11051479	0.10693669	0.10320274	0.09933056	0.095340446	0.09125709
0.16799876	0.16876829	0.16948277	0.17012332	0.17067507	0.17112401	0.17145753	0.17166638	0.17174181	0.17167617	0.17146377	0.17110167	0.17058577	0.16991675	0.16909425	0.16812621	0.16701522	0.16577381	0.16441356	0.16295026	0.16139925	0.15977928	0.15810761	0.15640122	0.15467514	0.15293963	0.15120353	0.14946923	0.14773618	0.14599967	0.14425012	0.14247636	0.1406646	0.13880163	0.13687016	0.13485469	0.13273972	0.13050841	0.12814799	0.1256415	0.12297937	0.12015	0.11714727	0.113967	0.110610954	0.10708269	0.10339391	0.09955828	0.09559636	0.09153077
0.16738266	0.16814978	0.16886514	0.1695109	0.17007098	0.17053188	0.17088163	0.17111063	0.17120954	0.17117141	0.17099041	0.17066108	0.17017962	0.16954592	0.16876003	0.16782476	0.16674587	0.16553172	0.16419363	0.16274565	0.16120315	0.15958425	0.15790756	0.156189	0.15444487	0.15268762	0.15092704	0.14916836	0.1474122	0.14565538	0.1438902	0.1421056	0.14029047	0.13842939	0.13650778	0.13450992	0.13241825	0.13021812	0.12789495	0.125433	0.12282024	0.120044276	0.117097884	0.11397556	0.110674866	0.10720061	0.10356021	0.09976587	0.095836565	0.09179446
0.16676596	0.16752923	0.16824397	0.16889235	0.16945839	0.1699293	0.17029302	0.17053938	0.17066067	0.17064741	0.17049521	0.17019697	0.16975029	0.1691513	0.16840078	0.16749918	0.16645285	0.16526723	0.16395265	0.16252336	0.16099253	0.15937753	0.15769652	0.15596798	0.1542072	0.1524296	0.15064506	0.14886145	0.14708024	0.14530155	0.14351779	0.14172038	0.13989863	0.1380372	0.13612229	0.13413781	0.13206847	0.12989746	0.12760931	0.12519032	0.12262426	0.11990233	0.117012285	0.11394807	0.11070537	0.107287854	0.10369909	0.09995132	0.09605979	0.09204544
0.16615143	0.16690907	0.16762103	0.16826952	0.16884029	0.16931824	0.16969341	0.16995588	0.1700956	0.17010626	0.16998035	0.1697121	0.16929728	0.16873237	0.16801599	0.16714892	0.16613513	0.16497931	0.16369113	0.16228126	0.16076398	0.15915532	0.15747383	0.1557371	0.15396205	0.15216509	0.15035725	0.14854816	0.1467419	0.14493892	0.14313489	0.14132202	0.13948986	0.13762593	0.13571526	0.13374215	0.13169008	0.12954544	0.12729141	0.124911785	0.12239307	0.11972209	0.11688855	0.11388306	0.11070116	0.10734142	0.10380831	0.10011051	0.09626168	0.092281535
0.16553968	0.16629052	0.16699767	0.16764438	0.16821656	0.16870017	0.16908461	0.16935952	0.16951701	0.16954777	0.16944656	0.1692068	0.168822	0.16828921	0.16760719	0.16677476	0.16579366	0.16466877	0.16340683	0.16201918	0.16051802	0.15891892	0.15723965	0.15549695	0.15370919	0.15189308	0.1500631	0.14822885	0.14639601	0.14456768	0.1427424	0.14091194	0.13906616	0.13719654	0.13528614	0.13332093	0.13128541	0.12916407	0.12694	0.124599054	0.122125424	0.11950571	0.116727136	0.11378136	0.110660076	0.10736133	0.10388676	0.10024295	0.09644103	0.09249902
0.16493252	0.16567436	0.16637579	0.16701862	0.16759014	0.16807723	0.16846772	0.16875403	0.1689261	0.16897577	0.16889656	0.16868198	0.16832632	0.16782477	0.16717546	0.1663765	0.16542843	0.16433418	0.16310033	0.16173658	0.16025327	0.15866631	0.1569904	0.15524538	0.15344726	0.15161526	0.14976315	0.14790346	0.14604455	0.14418976	0.14233986	0.1404889	0.13862944	0.13674942	0.13483723	0.1328773	0.13085456	0.1287533	0.126558	0.12425196	0.12182106	0.11925065	0.11652702	0.11364013	0.11058082	0.10734528	0.103931546	0.10034467	0.09659511	0.09269666
0.16433215	0.16506295	0.16575587	0.16639383	0.16696286	0.16745016	0.16784658	0.16814068	0.16832396	0.16839069	0.16833141	0.16814008	0.1678112	0.16733918	0.16672176	0.16595489	0.16503923	0.16397704	0.16277233	0.16143352	0.15997058	0.15839666	0.15672797	0.15498173	0.15317655	0.15132919	0.1494568	0.1475724	0.14568765	0.14380571	0.14192975	0.14005646	0.13817847	0.13628715	0.1343692	0.13241124	0.13039854	0.12831447	0.12614371	0.123871416	0.12148068	0.11895722	0.11628801	0.1134596	0.11046243	0.107290715	0.10394091	0.10041471	0.0967203	0.092870295
0.16373937	0.16445738	0.16514078	0.16577184	0.16633642	0.16682273	0.1672211	0.16752037	0.1677137	0.16779345	0.16775134	0.16758217	0.16727775	0.16683385	0.16624613	0.16551062	0.16462743	0.1635971	0.16242202	0.16110854	0.15966758	0.15810972	0.15645054	0.15470581	0.15289503	0.15103477	0.14914393	0.14723656	0.14532429	0.1434151	0.14151257	0.13961434	0.1377165	0.1358098	0.13388364	0.1319246	0.12991789	0.12784836	0.1256999	0.12345746	0.12110447	0.118627205	0.11600953	0.11323929	0.11030411	0.10719731	0.103912875	0.100450456	0.09681569	0.09301853
0.16315526	0.16386062	0.16453221	0.16515425	0.16571252	0.16619514	0.16659293	0.16689642	0.1670973	0.1671882	0.16716158	0.16700992	0.16672856	0.16630998	0.16575047	0.16504616	0.16419426	0.16319394	0.16204943	0.16076392	0.15934503	0.15780523	0.15615728	0.15441719	0.15260324	0.15073259	0.14882435	0.14689475	0.14495641	0.14301851	0.14108723	0.13916391	0.13724294	0.13531893	0.13338152	0.13141781	0.12941368	0.12735596	0.12522608	0.12301111	0.120693445	0.11825913	0.11569172	0.11297813	0.1101051	0.10706415	0.10384617	0.10045013	0.09687817	0.09313796
0.16258258	0.16327327	0.163932	0.16454294	0.16509247	0.16557002	0.16596526	0.16627005	0.16647571	0.16657469	0.16656066	0.16642657	0.1661649	0.16577035	0.16523659	0.16456097	0.16373941	0.1627699	0.1616546	0.16039649	0.15900259	0.15748252	0.15584812	0.1541144	0.15229973	0.15042126	0.14849791	0.14654703	0.14458323	0.14261699	0.14065738	0.1387051	0.13675985	0.13481575	0.13286364	0.13089225	0.12888865	0.12683749	0.124724224	0.122533545	0.120248675	0.11785475	0.115335196	0.112676844	0.109865084	0.106888935	0.103739485	0.10041162	0.09690599	0.093227066
0.16202196	0.16269675	0.16334072	0.16393936	0.16447896	0.1649487	0.16534007	0.16564304	0.16585135	0.16595638	0.1659526	0.16583174	0.16558796	0.16521454	0.16470587	0.164057	0.1632641	0.1623246	0.16123882	0.16001013	0.15864086	0.15714136	0.15552285	0.15379784	0.15198535	0.15010053	0.14816454	0.1461938	0.14420539	0.1422114	0.14022157	0.13824034	0.13626847	0.13430151	0.13233168	0.13035014	0.12834242	0.12629539	0.12419519	0.12202521	0.11976947	0.11741359	0.114940494	0.11233487	0.10958285	0.10667199	0.10359126	0.10033355	0.09689635	0.0932833
0.16147539	0.1621327	0.16276112	0.16334558	0.16387372	0.16433431	0.16471806	0.16501795	0.16522655	0.16533515	0.16533881	0.16522938	0.16500069	0.16464567	0.16415986	0.16353558	0.16277018	0.16185987	0.16080286	0.15960184	0.15825902	0.15678146	0.15517992	0.15346655	0.1516577	0.14976987	0.14782311	0.14583519	0.1438227	0.14180174	0.13978115	0.13777012	0.13576913	0.13377675	0.13178672	0.12979117	0.12777641	0.12573132	0.12364011	0.12148724	0.119258285	0.11693668	0.11450721	0.11195262	0.10925935	0.10641247	0.10340095	0.10021439	0.09684887	0.09330395
0.1609443	0.1615834	0.16219483	0.16276349	0.16327807	0.16372785	0.16410339	0.16439745	0.1646033	0.16471261	0.16472119	0.16462058	0.16440463	0.16406657	0.16360013	0.16299939	0.16225952	0.16137609	0.16034842	0.15917453	0.1578578	0.15640378	0.15482092	0.1531204	0.15131757	0.14942949	0.14747377	0.14547005	0.1434356	0.14138743	0.13933721	0.1372949	0.13526356	0.13324353	0.13123128	0.12921831	0.12719408	0.12514558	0.12305991	0.1209217	0.11871554	0.11642556	0.114035964	0.11153081	0.10889408	0.10611074	0.103167295	0.10005316	0.0967606	0.093287036
0.1604299	0.16104975	0.16164339	0.16219461	0.16269371	0.16313061	0.16349578	0.16378209	0.16398352	0.16409193	0.16410261	0.16400827	0.16380197	0.1634776	0.16302809	0.16244894	0.16173303	0.16087523	0.15987496	0.15872824	0.15743822	0.1560078	0.15444505	0.15275994	0.15096526	0.14907737	0.14711602	0.14509845	0.143044	0.14096995	0.13889046	0.13681588	0.13475347	0.13270368	0.13066544	0.12863202	0.12659419	0.124540314	0.12245588	0.12032859	0.118141875	0.115880296	0.1135288	0.11106928	0.10848701	0.10576579	0.10289045	0.099848896	0.09663072	0.09323205
0.15993339	0.16053312	0.1611075	0.16164139	0.16212398	0.16254532	0.16289796	0.16317497	0.16336925	0.16347443	0.16348477	0.16339383	0.1631952	0.16288197	0.16244805	0.1618869	0.1611923	0.16035974	0.15938437	0.15826416	0.15700012	0.15559506	0.15405247	0.15238318	0.15059893	0.1487156	0.14674968	0.1447207	0.14264756	0.14054823	0.1384397	0.13633344	0.13423802	0.13215733	0.13009134	0.12803495	0.12598002	0.1239157	0.121830955	0.119710386	0.11753909	0.11530282	0.11298497	0.11056927	0.108038306	0.10537772	0.10256932	0.09959994	0.09645804	0.09313606
0.15945731	0.16003656	0.16058938	0.16110376	0.16156834	0.1619741	0.16231263	0.16257745	0.16276245	0.16286243	0.16287047	0.16278031	0.16258627	0.16228199	0.16186053	0.16131532	0.16064018	0.15982948	0.15887858	0.15778446	0.15654607	0.15516391	0.15364343	0.15199223	0.15022033	0.14834261	0.14637434	0.14433652	0.14224666	0.14012487	0.13798705	0.13584843	0.1337199	0.13160658	0.1295101	0.12742746	0.12535286	0.12327595	0.12118509	0.11906771	0.116909176	0.114694014	0.11240685	0.11003093	0.10755046	0.10494697	0.10220411	0.099307135	0.09624166	0.09299742
0.15900223	0.1595591	0.16009161	0.16058561	0.16103023	0.16141845	0.16174127	0.16199216	0.16216627	0.1622583	0.16226056	0.16216956	0.1619778	0.16167942	0.16126734	0.16073611	0.16007903	0.15928817	0.15835895	0.15728927	0.15607539	0.15471789	0.15321973	0.15158623	0.14982855	0.14795771	0.14599156	0.14394623	0.14184159	0.13969763	0.13753352	0.13536333	0.13320026	0.13105252	0.12892334	0.12681197	0.12471373	0.12262056	0.12052089	0.118403085	0.11625281	0.11405505	0.11179552	0.10945576	0.107021526	0.104473755	0.101795584	0.098968856	0.09597984	0.09281543
0.1585689	0.15910351	0.15961415	0.16008642	0.16051124	0.16087937	0.1611849	0.16142131	0.16158232	0.16166377	0.16165932	0.16156381	0.16137196	0.16107668	0.16067266	0.16015217	0.15950832	0.15873629	0.15782827	0.15678129	0.15559055	0.15425631	0.1527805	0.15116638	0.1494241	0.14756344	0.14559841	0.14354864	0.1414319	0.1392683	0.13707724	0.13487583	0.13267863	0.13049594	0.12833266	0.1261902	0.12406577	0.121952154	0.11984044	0.117717564	0.11557223	0.11338869	0.11115196	0.10884629	0.106455	0.103959255	0.101342544	0.09858608	0.09567265	0.09258854
0.15815964	0.15867141	0.15915844	0.1596092	0.16001251	0.16036037	0.1606471	0.16086611	0.16101241	0.16108155	0.16106775	0.1609663	0.16077077	0.1604774	0.16007775	0.15956503	0.15893424	0.15817727	0.15728748	0.156261	0.15509322	0.15378134	0.15232867	0.15073407	0.14900726	0.14715737	0.14519727	0.14314494	0.14101791	0.1388363	0.13662101	0.13438937	0.13215795	0.12993914	0.12773961	0.12556371	0.12341009	0.12127282	0.11914488	0.11701412	0.11486861	0.11269546	0.110478505	0.1082013	0.10585013	0.10340427	0.10084616	0.09815797	0.095319964	0.09231613
0.1577737	0.15826285	0.15872738	0.15915474	0.15953554	0.15986197	0.1601283	0.1603292	0.16045916	0.16051349	0.1604881	0.16037849	0.16017832	0.1598824	0.15948462	0.15897873	0.1583568	0.15761282	0.1567398	0.15573215	0.15458545	0.15329564	0.15186262	0.15028942	0.14857838	0.14674139	0.14478815	0.14273565	0.14059988	0.1384025	0.13616362	0.1339034	0.13163769	0.12938172	0.12714514	0.12493392	0.122747615	0.12058397	0.11843592	0.11629352	0.11414456	0.11197728	0.109775595	0.10752464	0.10520868	0.10280971	0.10030803	0.09768488	0.094921194	0.09199809
0.15741453	0.15787987	0.15832019	0.15872428	0.15908185	0.15938662	0.1596323	0.15981245	0.15992409	0.15996277	0.15992397	0.15980327	0.15959585	0.15929556	0.15889713	0.15839395	0.15777868	0.1570452	0.156186	0.15519625	0.15406787	0.15279877	0.15138726	0.14983279	0.1481402	0.14631513	0.14437088	0.14231919	0.14017804	0.13796726	0.13570735	0.13341813	0.13111956	0.12882584	0.12655196	0.12430234	0.122081906	0.11988829	0.117716625	0.11555794	0.11340171	0.11123595	0.10904567	0.10681708	0.10453284	0.10217634	0.09972774	0.097168475	0.09447671	0.09163317
0.15708208	0.15752384	0.1579396	0.15831962	0.15865356	0.15893488	0.1591575	0.15931678	0.1594091	0.15943027	0.15937608	0.1592426	0.15902555	0.15871891	0.15831703	0.15781422	0.15720421	0.15647781	0.15563065	0.15465437	0.15354401	0.15229343	0.15090153	0.14936699	0.14769119	0.14588091	0.14394537	0.14189741	0.13975203	0.13753049	0.13525078	0.13293539	0.13060413	0.1282745	0.12596014	0.12367195	0.12141418	0.11918705	0.116988525	0.11480965	0.11264208	0.11047359	0.10829137	0.106079444	0.10382399	0.10150587	0.09910758	0.0966081	0.09398673	0.09122214
0.15677749	0.15719464	0.15758666	0.15794185	0.15825146	0.15850845	0.15870833	0.1588453	0.15891686	0.15891871	0.15884791	0.15869915	0.15847045	0.15815407	0.15774709	0.15724228	0.15663359	0.15591297	0.15507439	0.15411085	0.15301523	0.15178227	0.15040874	0.1488923	0.14723459	0.1454387	0.14351416	0.14147034	0.13932341	0.1370919	0.13479558	0.13245545	0.1300924	0.12772633	0.12537216	0.123043776	0.12074588	0.118483536	0.116253644	0.114051566	0.11186807	0.109692864	0.107513055	0.10531529	0.10308349	0.10080072	0.098448046	0.09600607	0.09345196	0.09076393
0.15650122	0.15689449	0.15726197	0.15759248	0.157877	0.1581099	0.15828483	0.15839902	0.15844831	0.15843016	0.15834045	0.15817556	0.1579321	0.15760547	0.15719037	0.15668094	0.15607104	0.15535337	0.15452096	0.15356717	0.15248474	0.15126735	0.1499108	0.14841233	0.14677122	0.14499049	0.14307699	0.14103955	0.13889274	0.13665369	0.1343421	0.1319784	0.1295858	0.12718314	0.12478996	0.12241872	0.12008036	0.117778815	0.115515195	0.1132848	0.11108191	0.108895436	0.10671506	0.104525134	0.102312915	0.100061364	0.09775009	0.09536216	0.09287278	0.0902598
0.15625362	0.15662314	0.15696606	0.15727119	0.1575312	0.1577385	0.1578894	0.1579796	0.15800622	0.1579659	0.15785624	0.15767336	0.15741383	0.15707406	0.15664873	0.15613243	0.15551946	0.15480208	0.15397339	0.15302658	0.15195462	0.15075046	0.14940965	0.14792734	0.14630237	0.144537	0.14263481	0.14060514	0.13845989	0.1362153	0.1338903	0.13150601	0.12908462	0.1266469	0.12421347	0.12179938	0.11941829	0.11707552	0.114774674	0.11251314	0.11028591	0.108084664	0.10589778	0.10371307	0.10151555	0.099289834	0.09701707	0.09467856	0.09225145	0.0897104
0.15603636	0.15638241	0.15670085	0.15698119	0.15721482	0.15739729	0.15752359	0.15758894	0.15759131	0.15752837	0.15739745	0.15719455	0.15691791	0.15656272	0.15612525	0.15559997	0.15498078	0.15426072	0.15343374	0.15249196	0.15142816	0.1502356	0.1489079	0.14744018	0.14583108	0.14408013	0.14219005	0.1401686	0.13802636	0.1357781	0.13344178	0.13103878	0.12858939	0.12611884	0.12364513	0.12118843	0.11876226	0.116376236	0.11403478	0.11173865	0.10948317	0.107262254	0.10506488	0.10287938	0.10069298	0.09848876	0.09625076	0.093957186	0.09158751	0.089116365
0.15585029	0.15617248	0.156466	0.15672177	0.15693066	0.15708712	0.15718788	0.15722805	0.15720576	0.15711895	0.15696524	0.15674199	0.15644647	0.1560747	0.15562306	0.1550858	0.1544584	0.15373318	0.15290514	0.15196562	0.15090688	0.14972359	0.14840743	0.14695384	0.14535883	0.143621	0.14174381	0.13973108	0.13759312	0.13534245	0.13299744	0.13057658	0.12810268	0.12559894	0.12308748	0.12058696	0.11811478	0.11568294	0.11329837	0.110963635	0.10867587	0.10643092	0.10421826	0.102028005	0.09984705	0.09766076	0.09545134	0.093199275	0.09088321	0.0884784
0.15569487	0.1559932	0.15626307	0.1564943	0.15667784	0.15680891	0.15688309	0.15689841	0.15685108	0.15673997	0.15656279	0.1563175	0.15600154	0.15561098	0.15514293	0.15459257	0.15395446	0.1532233	0.15239105	0.15145108	0.15039578	0.14921916	0.1479125	0.1464698	0.14488825	0.14316353	0.14129776	0.1392942	0.13716201	0.13491023	0.1325578	0.13012177	0.12762451	0.12508997	0.12253977	0.119995885	0.11747786	0.114998475	0.11256789	0.11019082	0.10786751	0.105593115	0.10336106	0.10116164	0.09898183	0.09680778	0.09462198	0.092407085	0.090140864	0.087798506
0.15557078	0.15584666	0.15609339	0.15629901	0.15645748	0.15656343	0.15661201	0.15660113	0.15652835	0.1563923	0.15619059	0.15592274	0.15558521	0.15517491	0.15468922	0.15412319	0.15347254	0.15273172	0.15189366	0.15095142	0.14989705	0.14872386	0.14742392	0.14599141	0.14442056	0.14270888	0.14085405	0.13886054	0.13673322	0.134483	0.1321238	0.1296748	0.127156	0.124592036	0.122005135	0.119418114	0.11685299	0.11432464	0.11184628	0.10942351	0.107060224	0.104752734	0.10249671	0.10028184	0.098098405	0.09593102	0.09376575	0.091582835	0.089361176	0.087078236
0.1554785	0.15573215	0.15595537	0.15613723	0.15627052	0.15635166	0.15637444	0.1563372	0.15623948	0.15607765	0.15585199	0.15555915	0.15519942	0.1547673	0.15426293	0.15368089	0.15301546	0.15226302	0.15141621	0.15046886	0.14941308	0.1482417	0.14694726	0.14552192	0.14396073	0.14225893	0.14041577	0.13843134	0.13630997	0.13406159	0.13169794	0.12923756	0.12669936	0.124107316	0.12148425	0.118855715	0.116242826	0.11366402	0.11113518	0.108664565	0.106257185	0.10391263	0.10162747	0.099393114	0.09720038	0.09503541	0.09288424	0.09072839	0.088547885	0.086318105
0.15541857	0.15565109	0.15585105	0.15600963	0.15611798	0.15617338	0.15617189	0.15610892	0.15598507	0.1557976	0.15554658	0.15522976	0.15484571	0.15439287	0.1538671	0.15326592	0.15258521	0.15181941	0.15096164	0.15000722	0.14894761	0.14777571	0.14648351	0.14506358	0.14351033	0.1418182	0.13998374	0.13800809	0.1358938	0.1336474	0.13128105	0.12881051	0.12625426	0.123636276	0.12097962	0.11830887	0.11564879	0.11301995	0.1104383	0.10791688	0.105462015	0.10307579	0.10075623	0.09849739	0.09628989	0.0941228	0.09198072	0.08984679	0.08770213	0.085522145
0.15539148	0.15560228	0.15578015	0.15591496	0.15600029	0.15603143	0.15600362	0.1559152	0.15576619	0.15555324	0.15527646	0.15493542	0.15452698	0.15405113	0.15350352	0.15288347	0.15218489	0.15140328	0.15053359	0.14956988	0.14850363	0.14732876	0.14603686	0.14462025	0.14307263	0.14138767	0.13956216	0.13759449	0.13548577	0.13324289	0.13087428	0.1283955	0.12582377	0.123181194	0.12049184	0.11778152	0.115074165	0.1123942	0.10975841	0.10718299	0.104676984	0.10224524	0.09988762	0.09759885	0.095371455	0.09319608	0.091058046	0.088941246	0.086826436	0.084691
0.15539637	0.15558717	0.15574354	0.15585572	0.15591767	0.15592396	0.1558719	0.15575923	0.15558372	0.15534519	0.15504369	0.15467677	0.15424502	0.1537447	0.15317538	0.1525333	0.15181573	0.15101805	0.150134	0.14915852	0.14808479	0.14690398	0.14560978	0.14419454	0.14265051	0.14097139	0.1391528	0.13719235	0.13508992	0.13284984	0.13048044	0.12799466	0.12540859	0.12274335	0.12002356	0.117274374	0.11452068	0.11178894	0.10909803	0.10646613	0.1039059	0.10142507	0.09902365	0.09670063	0.09444901	0.092259035	0.09011915	0.08801401	0.08592364	0.08382672
0.1554339	0.15560545	0.15574029	0.15583101	0.15587008	0.15585332	0.155777	0.15563884	0.15543905	0.15517583	0.15484808	0.15445682	0.1539993	0.15347613	0.15288356	0.1522198	0.15148228	0.150666	0.14976603	0.14877743	0.1476925	0.14650449	0.14520708	0.14379051	0.14224805	0.14057294	0.13875929	0.13680497	0.13470778	0.13247123	0.1301015	0.12760875	0.12501055	0.12232502	0.11957577	0.1167887	0.11399054	0.111206435	0.108459614	0.10577035	0.10315347	0.10061865	0.09816941	0.09580623	0.09352365	0.0913147	0.08916759	0.08706716	0.08499656	0.08293406
0.15550417	0.15565625	0.15577139	0.15584162	0.15585831	0.15581906	0.155719	0.15555742	0.15533262	0.15504473	0.15469185	0.15427533	0.15379378	0.15324599	0.15263006	0.15194386	0.15118471	0.1503489	0.14943239	0.14842844	0.14733179	0.14613473	0.14483018	0.14341038	0.14186764	0.14019443	0.138385	0.13643503	0.13434257	0.13210817	0.12973858	0.12724142	0.12463161	0.12192721	0.11915069	0.11632758	0.11348508	0.11064964	0.10784614	0.10509827	0.10242154	0.09982904	0.097327314	0.094919115	0.092601754	0.090367585	0.08820683	0.08610603	0.08404922	0.08201405
0.1556075	0.15574118	0.15583724	0.15588671	0.15588295	0.15582117	0.15569878	0.15551372	0.155265	0.15495285	0.15457627	0.1541349	0.1536282	0.15305576	0.15241577	0.15170726	0.1509265	0.15007062	0.14913571	0.14811537	0.14700426	0.14579596	0.14448345	0.1430584	0.14151274	0.13983983	0.13803235	0.13608567	0.133997	0.13176486	0.12939486	0.1268942	0.12427376	0.12155243	0.11874998	0.115893126	0.11300717	0.11012098	0.107261345	0.104451865	0.1017135	0.099060275	0.09650226	0.09404435	0.091684535	0.089419484	0.08723941	0.085132666	0.08308337	0.08107111
0.15574238	0.15585917	0.15593712	0.15596747	0.15594381	0.1558606	0.15571585	0.15550894	0.15523744	0.15490119	0.15450048	0.15403514	0.153504	0.15290782	0.15224442	0.15151231	0.15070927	0.14983252	0.14887726	0.14783996	0.14671373	0.14549276	0.14416939	0.14273745	0.14118725	0.13951272	0.13770571	0.13576025	0.13367383	0.13144414	0.12907407	0.1265687	0.12393989	0.12120251	0.11837661	0.115486756	0.11255917	0.109623834	0.1067074	0.103836164	0.10103352	0.09831647	0.095697775	0.09318555	0.09077845	0.08847642	0.08627173	0.08415191	0.082103446	0.080107085
0.15591015	0.15601021	0.15607038	0.15608299	0.1560398	0.15593678	0.15577264	0.15554291	0.15524937	0.15489045	0.15446615	0.15397705	0.15342262	0.1528022	0.15211526	0.15136032	0.15053451	0.14963666	0.14866093	0.14760487	0.14646237	0.14522699	0.14389236	0.14245038	0.14089444	0.13921563	0.13740721	0.13546269	0.13337709	0.13114816	0.12877743	0.12626907	0.1236314	0.12087958	0.11803167	0.115110725	0.112143554	0.109159015	0.10618622	0.10325293	0.100384384	0.097601205	0.09491825	0.092345595	0.08988724	0.087542705	0.08530503	0.08316639	0.08111316	0.07912601
0.15610929	0.15619421	0.15623885	0.15623382	0.15617228	0.15605026	0.1558657	0.15561602	0.15530142	0.15492046	0.1544739	0.15396252	0.15338433	0.15274066	0.15203047	0.15125227	0.15040421	0.1494841	0.14848846	0.14741348	0.14625329	0.14500219	0.14365414	0.14220183	0.14063746	0.13895334	0.13714108	0.13519491	0.13310932	0.13088118	0.12850897	0.12599719	0.123351365	0.12058662	0.11771795	0.11476834	0.11176227	0.10873047	0.10570175	0.10270645	0.09977051	0.0969181	0.094167426	0.09153093	0.089014746	0.086620845	0.08434584	0.082181685	0.08011639	0.078132145
0.15634045	0.15641126	0.15644002	0.15641882	0.15634051	0.15620106	0.15599723	0.1557285	0.15539381	0.15499242	0.1545243	0.15399054	0.15339078	0.15272415	0.1519916	0.15119062	0.15031986	0.14937896	0.14836204	0.147267	0.14608864	0.14482126	0.14345819	0.1419937	0.14041926	0.13872805	0.13691148	0.13496226	0.13287511	0.13064589	0.12827185	0.12575547	0.123103514	0.120326504	0.11743809	0.11446065	0.11141811	0.108340435	0.10525712	0.10219886	0.0991949	0.09627169	0.09344954	0.09074428	0.08816519	0.08571736	0.08339743	0.08120089	0.07911633	0.07712937
0.15660274	0.15666053	0.15667528	0.15663846	0.15654476	0.15638804	0.15616718	0.15588006	0.15552613	0.15510479	0.15461728	0.15406251	0.1534411	0.15275282	0.15199836	0.15117532	0.15028304	0.14931977	0.14828236	0.1471674	0.1459702	0.14468548	0.14330828	0.14182949	0.14024442	0.13854374	0.13672009	0.13476661	0.13267642	0.13044447	0.12806845	0.12554844	0.122889444	0.120099396	0.117193535	0.114190474	0.11111371	0.10799125	0.10485352	0.10173415	0.09866209	0.09566556	0.09276881	0.089991525	0.0873445	0.08483529	0.08246492	0.08022946	0.07811907	0.07612021
0.15689722	0.15694174	0.15694404	0.15689355	0.1567843	0.15661237	0.15637495	0.15607092	0.15569936	0.15526028	0.15475287	0.15417823	0.15353695	0.1528282	0.15205231	0.15120856	0.15029508	0.1493102	0.1482525	0.14711708	0.14590147	0.14459813	0.1432046	0.14171168	0.1401143	0.13840319	0.1365723	0.13461238	0.13251798	0.13028274	0.12790293	0.12537917	0.12271267	0.119911715	0.11698879	0.11396119	0.11085105	0.10768634	0.10449657	0.101314835	0.098173894	0.09510295	0.09212947	0.0892754	0.08655646	0.0839806	0.08155342	0.07927131	0.07712815	0.075112246
0.15722185	0.15725574	0.15724507	0.15718186	0.15705931	0.15687323	0.15662107	0.15630096	0.15591294	0.15545617	0.15493195	0.15433902	0.15367872	0.15295023	0.1521543	0.15128994	0.15035576	0.14935075	0.14827263	0.14711756	0.14588204	0.14456171	0.14315163	0.14164373	0.14003235	0.13831016	0.13647032	0.1345028	0.1324022	0.1301625	0.12777904	0.1252498	0.12257673	0.11976483	0.116825975	0.11377519	0.110633396	0.10742767	0.10418707	0.10094485	0.097735114	0.09458895	0.09153701	0.08860273	0.08580604	0.08315898	0.0806677	0.07833265	0.07614912	0.07410676
0.15757653	0.15760055	0.1575788	0.15750363	0.15736881	0.15716973	0.15690413	0.15656963	0.15616643	0.1556943	0.15515316	0.15454343	0.15386452	0.15311861	0.15230432	0.15142053	0.15046778	0.14944273	0.14834516	0.1471704	0.14591661	0.14457782	0.14315024	0.1416268	0.14000195	0.13826716	0.13641647	0.13444054	0.13233423	0.1300883	0.12769958	0.12516442	0.12248387	0.11966151	0.11670724	0.11363473	0.11046287	0.10721774	0.10392757	0.10062681	0.09734874	0.09412703	0.09099387	0.087977044	0.0850984	0.08237356	0.079812095	0.0774177	0.07518694	0.07310944
0.15796116	0.15797569	0.15794471	0.15785909	0.15771374	0.15750217	0.15722416	0.15687749	0.15645996	0.15597337	0.1554175	0.15479207	0.15409756	0.15333453	0.1525023	0.1516009	0.15062997	0.14958596	0.14846985	0.1472769	0.1460042	0.1446482	0.14320412	0.14166453	0.14002442	0.13827784	0.13641521	0.13443016	0.1323146	0.13006239	0.12766689	0.12512636	0.12243849	0.11960605	0.116636254	0.11354323	0.1103432	0.107060835	0.10372349	0.10036439	0.09701839	0.093721524	0.09050612	0.08740301	0.084439	0.08163135	0.0789938	0.0765316	0.074245304	0.07212733
0.15837601	0.15838233	0.15834218	0.1582478	0.15809092	0.15787035	0.15758112	0.1572224	0.15679356	0.15629399	0.1557244	0.1550848	0.1543754	0.153597	0.15274921	0.15183127	0.15084267	0.14978161	0.14864767	0.14743751	0.14614746	0.14477402	0.14331296	0.14175813	0.14010374	0.13834327	0.13646874	0.1344733	0.13234854	0.13008904	0.12768707	0.12513947	0.12244289	0.11960006	0.116617024	0.113503486	0.11027685	0.10695849	0.10357527	0.10016036	0.09674749	0.09337449	0.090075955	0.08688537	0.08383192	0.080936484	0.0782173	0.07568129	0.07333144	0.07116457
0.15881947	0.15881851	0.15877086	0.15866777	0.15850402	0.1582733	0.15797484	0.15760542	0.1571661	0.15665537	0.15607408	0.15542161	0.15469916	0.15390657	0.1530438	0.15211135	0.15110745	0.15003087	0.14888051	0.14765322	0.14634705	0.14495638	0.14347969	0.14190923	0.14024048	0.13846648	0.1365798	0.13457277	0.132439	0.1301703	0.12776126	0.12520485	0.122501016	0.11964792	0.116651356	0.113519415	0.110266775	0.10691396	0.1034873	0.10001764	0.09654006	0.09309111	0.08970877	0.086428866	0.083282515	0.080296166	0.0774878	0.07487124	0.0724514	0.07022606
0.15929097	0.15928383	0.15922996	0.15912028	0.1589481	0.15871024	0.1584037	0.15802577	0.15757713	0.15705638	0.15646476	0.1558013	0.15506777	0.15426321	0.15338776	0.15244111	0.15142371	0.15033248	0.14916721	0.14792454	0.14660224	0.14519753	0.14370489	0.14211968	0.14043653	0.13864824	0.13674968	0.134732	0.1325878	0.13031013	0.12789176	0.12532848	0.12261543	0.11975254	0.11674286	0.113592625	0.110315695	0.10693048	0.103462435	0.09993956	0.09639789	0.09287421	0.0894088	0.086037874	0.08279637	0.07971369	0.07681182	0.07410762	0.071609475	0.06931879
0.1597905	0.15977833	0.15971895	0.1596038	0.15942593	0.15918171	0.15886727	0.15848258	0.15802601	0.15749729	0.15689689	0.1562241	0.15548056	0.15466535	0.15377942	0.15282136	0.15179098	0.1506871	0.14950815	0.14825183	0.1469158	0.14549589	0.1439896	0.14239019	0.14069301	0.13889253	0.13698119	0.13495237	0.13279791	0.13051125	0.12808461	0.12551212	0.12279025	0.119917065	0.11689394	0.11372679	0.110426836	0.107010946	0.103502154	0.099928565	0.09632507	0.092728935	0.089179635	0.08571692	0.08237788	0.07919456	0.076194845	0.07339631	0.070812985	0.06844757
0.16031706	0.16030115	0.16023779	0.16011749	0.15993536	0.15968576	0.15936594	0.1589752	0.15851244	0.15797716	0.15736921	0.15668952	0.15593743	0.15511326	0.15421797	0.15324962	0.15220886	0.1510939	0.14990371	0.14863482	0.14728625	0.14585395	0.14433424	0.14272168	0.1410118	0.1391988	0.13727584	0.13523503	0.13307047	0.13077408	0.12833878	0.1257582	0.123027734	0.12014359	0.11710834	0.1139246	0.110603094	0.107158214	0.10361068	0.09998862	0.096324906	0.09265708	0.08902554	0.08547016	0.08203194	0.07874556	0.07564174	0.07274381	0.070067145	0.06761964
0.1608708	0.16085118	0.16078502	0.16066188	0.16047537	0.1602216	0.1598981	0.15950346	0.15903486	0.15849513	0.15788206	0.15719558	0.15643704	0.15560658	0.15470356	0.15372747	0.15267771	0.15155394	0.15035237	0.14907366	0.14771393	0.14627014	0.14473847	0.14311533	0.14139304	0.13956875	0.13763428	0.13558403	0.13340919	0.1311031	0.12865926	0.12606934	0.12332983	0.120436184	0.11738777	0.11418916	0.11084679	0.10737398	0.10379111	0.1001221	0.09640024	0.09266243	0.088948965	0.085301585	0.08176273	0.07837051	0.07515927	0.072155386	0.06937835	0.06684062
0.16144997	0.16142955	0.16136083	0.16123506	0.16104569	0.16078971	0.16046368	0.16006562	0.15959427	0.15905055	0.15843311	0.15774311	0.15697996	0.15614384	0.15523508	0.15425262	0.15319604	0.15206394	0.15085477	0.1495674	0.14819834	0.14674485	0.14520328	0.14356947	0.14183748	0.14000231	0.13805817	0.13599747	0.13381347	0.131499	0.12904578	0.12644793	0.123698905	0.12079589	0.11773697	0.114523225	0.11116097	0.10766208	0.104044534	0.10033141	0.09655424	0.09274835	0.08895474	0.08521591	0.08157555	0.07807575	0.074752815	0.071637556	0.06875453	0.06611752
0.1620543	0.16203283	0.16196358	0.16183653	0.16164641	0.16138923	0.16106096	0.16066101	0.16018829	0.15964183	0.15902278	0.1583296	0.1575635	0.15672418	0.15581143	0.15482445	0.15376285	0.15262492	0.15140992	0.15011603	0.14873931	0.14727801	0.1457282	0.14408498	0.14234427	0.14050037	0.13854718	0.13647802	0.13428554	0.13196182	0.1295008	0.12689582	0.124138504	0.121226266	0.11815545	0.11492774	0.11154769	0.10802433	0.1043745	0.10061967	0.096789144	0.092917405	0.08904566	0.0852161	0.081474364	0.07786479	0.07442737	0.07119581	0.06819925	0.06545605
0.16268319	0.16266182	0.1625925	0.16246578	0.16227548	0.16201782	0.16168976	0.16128948	0.16081616	0.16026908	0.15964897	0.15895504	0.15818721	0.1573461	0.15643132	0.15544203	0.1543771	0.15323503	0.15201578	0.15071733	0.14933519	0.14786853	0.14631143	0.1446617	0.1429143	0.14106274	0.13910201	0.1370247	0.13482447	0.1324943	0.13002624	0.127413	0.12464856	0.1217272	0.11864661	0.11540611	0.11200857	0.10846309	0.10478267	0.10098851	0.09710758	0.09317263	0.089223735	0.085305445	0.081463	0.077742726	0.07418781	0.07083675	0.067720905	0.06486364
0.16333579	0.16331601	0.16324699	0.16312136	0.16293189	0.16267529	0.16234839	0.16194925	0.16147646	0.16093077	0.16031106	0.15961696	0.15885025	0.15800878	0.15709317	0.15610325	0.15503699	0.15389442	0.15267274	0.15137056	0.1499852	0.14851412	0.1469531	0.14529833	0.14354509	0.14168832	0.13972136	0.13763815	0.13543203	0.13309535	0.13062114	0.12800127	0.12523055	0.12230167	0.11921156	0.11595945	0.11254637	0.108979434	0.105271496	0.10143994	0.09751063	0.09351594	0.089493796	0.08548816	0.0815456	0.07771388	0.0740399	0.0705645	0.06732404	0.064346276
0.16401112	0.16399337	0.16392663	0.1638026	0.16361518	0.16336066	0.16303542	0.16263874	0.16216892	0.16162473	0.16100706	0.16031542	0.15955023	0.15871066	0.15779641	0.15680692	0.15574129	0.15459883	0.1533772	0.15207422	0.15068755	0.14921457	0.1476511	0.14599311	0.1442368	0.14237607	0.14040509	0.1383173	0.13610671	0.13376565	0.13128586	0.12866133	0.12588438	0.122949734	0.11985168	0.11658884	0.11316129	0.10957645	0.10584211	0.10197608	0.098001696	0.09394945	0.08985676	0.085765705	0.08172557	0.077782705	0.07398817	0.07038578	0.06701547	0.06391015
0.16470823	0.16469368	0.1646297	0.16450822	0.16432461	0.16407281	0.16375107	0.1633577	0.16289088	0.16235103	0.16173673	0.16104862	0.16028616	0.15944988	0.15853831	0.15755194	0.15648872	0.15534829	0.1541279	0.15282638	0.15144052	0.14996731	0.14840405	0.14674512	0.14498702	0.14312473	0.14115149	0.13906111	0.1368478	0.13450387	0.13202128	0.12939303	0.12661141	0.123671144	0.12056693	0.11729488	0.113855466	0.11025331	0.10649596	0.10259798	0.09858185	0.09447521	0.090315275	0.086141974	0.08200463	0.077952504	0.07403655	0.07030517	0.0668015	0.063562036
0.16542602	0.16541493	0.16535497	0.16523784	0.16505814	0.16481058	0.16449349	0.16410497	0.1636421	0.16310628	0.16249773	0.1618141	0.16105664	0.16022512	0.15931828	0.15833592	0.1572769	0.1561401	0.15492357	0.15362453	0.1522417	0.15077078	0.14920883	0.14755183	0.14579463	0.1439322	0.1419588	0.13986814	0.13765419	0.13530858	0.13282411	0.13019481	0.12740998	0.12446678	0.1213577	0.11807833	0.11462872	0.11101169	0.10723318	0.10330641	0.0992514	0.09509482	0.09086927	0.08661814	0.08238686	0.0782268	0.07418972	0.07032759	0.06668631	0.06330769
0.16616365	0.16615713	0.16610178	0.16598925	0.16581425	0.16557243	0.16526055	0.16487747	0.16442096	0.16389138	0.16328736	0.1626105	0.16185999	0.16103408	0.16013321	0.15915716	0.15810396	0.15697259	0.15576069	0.15446778	0.15308888	0.15162246	0.15006393	0.1484105	0.1466561	0.14479631	0.14282504	0.14073622	0.13852298	0.13617858	0.13369459	0.13106446	0.12828003	0.12533481	0.1222226	0.11893844	0.115480624	0.11185075	0.10805425	0.10410192	0.10001101	0.09580786	0.09152215	0.08719624	0.08287363	0.07860706	0.074450634	0.0704563	0.066675134	0.0631528
0.16691932	0.1669181	0.16686858	0.16676226	0.16659324	0.1663573	0.1660516	0.16567457	0.16522527	0.16470218	0.1641067	0.16343684	0.16269277	0.16187486	0.16098186	0.16001233	0.15896738	0.15784259	0.15663865	0.15535176	0.15397924	0.1525197	0.15096751	0.14931872	0.14756969	0.14571461	0.14374736	0.14166242	0.13945296	0.1371114	0.13462971	0.13200262	0.12921925	0.12627442	0.12316072	0.119873576	0.116410166	0.11277014	0.108958244	0.10498421	0.100861296	0.09661498	0.0922737	0.08787612	0.083466336	0.0790968	0.07482103	0.07069586	0.066773005	0.06310322
0.16769244	0.16769752	0.16765451	0.16755433	0.16739205	0.16716294	0.16686492	0.16649511	0.1660533	0.16553855	0.16495073	0.16428977	0.16355383	0.16274515	0.16186056	0.16090058	0.15986381	0.1587486	0.15755287	0.15627472	0.15491107	0.1534588	0.15191469	0.15027371	0.14853151	0.14668317	0.14472304	0.142644	0.14044026	0.13810429	0.13562794	0.13300352	0.13022482	0.12728265	0.12417076	0.120882794	0.11741622	0.11376961	0.10994585	0.105951674	0.101801805	0.097516105	0.09312351	0.0886584	0.084166184	0.079697214	0.07530542	0.07104856	0.06698394	0.063163355
0.16848116	0.16849434	0.1684579	0.16836509	0.16820982	0.16798857	0.16769841	0.16733706	0.16690385	0.16639856	0.1658198	0.16516796	0.16444251	0.16364267	0.16276827	0.16181865	0.16079135	0.1596866	0.15850155	0.15723355	0.1558801	0.15443736	0.15290233	0.15127137	0.14953856	0.14769945	0.14574783	0.14367744	0.14148188	0.13915291	0.13668443	0.13406774	0.13129431	0.1283572	0.12524897	0.1219634	0.11849673	0.114845894	0.11101353	0.10700381	0.102830224	0.09850983	0.09406982	0.08954363	0.084972955	0.080408074	0.07590382	0.07151881	0.06731104	0.06333847
0.16928461	0.16930449	0.16927633	0.16919178	0.16904506	0.168832	0.16855069	0.16819832	0.1677749	0.16727859	0.1667104	0.16606838	0.16535363	0.16456488	0.16370192	0.16276303	0.1617474	0.16065401	0.15948066	0.158225	0.15688273	0.15545145	0.15392894	0.15230876	0.15058722	0.14875904	0.14681882	0.14475906	0.1425724	0.14025505	0.13779634	0.13518876	0.1324239	0.12949465	0.12639323	0.1231129	0.11964792	0.11599688	0.11215851	0.108137816	0.10394467	0.099594936	0.09511288	0.09053005	0.08588639	0.081231065	0.076617904	0.07210651	0.06775766	0.06363164
0.1701013	0.17012963	0.17010938	0.17003307	0.16989523	0.1696918	0.16941914	0.16907686	0.16866334	0.16817805	0.16761997	0.16699003	0.16628619	0.16550933	0.16465825	0.163732	0.16272971	0.16164872	0.16048738	0.15924445	0.1579158	0.15649818	0.15498859	0.1533812	0.15167266	0.14985788	0.14793023	0.1458832	0.14371108	0.14140514	0.13895853	0.13636285	0.13360895	0.13069108	0.1275992	0.12432657	0.12086819	0.11721885	0.1133793	0.10935119	0.10514234	0.100768805	0.09624958	0.091615796	0.08690478	0.082164176	0.0774475	0.07281372	0.06832586	0.06404553
0.17092952	0.17096631	0.17095535	0.17088819	0.1707594	0.17056537	0.17030336	0.16997112	0.16956794	0.169094	0.1685473	0.16792841	0.16723761	0.16647357	0.16563517	0.16472225	0.1637329	0.16266595	0.16151863	0.16028932	0.15897508	0.15757251	0.156077	0.15448517	0.15279189	0.15099186	0.14907888	0.14704746	0.14489011	0.14259896	0.1401669	0.13758522	0.13484617	0.13194127	0.12886184	0.12560087	0.12215103	0.118508555	0.114671126	0.11063969	0.106420755	0.10202725	0.09747739	0.0927985	0.088026695	0.08320673	0.07839111	0.0736397	0.06901501	0.06458271
0.17176679	0.17181319	0.17181174	0.171754	0.17163596	0.17145132	0.17120007	0.17087874	0.17048678	0.1700233	0.16948935	0.16888341	0.1682045	0.16745389	0.16662924	0.16573007	0.1647554	0.16370228	0.16257058	0.16135621	0.16005826	0.15867066	0.15719154	0.15561587	0.15393917	0.15215525	0.15025973	0.14824489	0.14610475	0.1438313	0.14141627	0.13885146	0.1361294	0.13324122	0.13017713	0.12693033	0.123493314	0.11986038	0.11602935	0.11199958	0.10777527	0.103367284	0.0987917	0.09407453	0.08924755	0.08435591	0.079447046	0.07458343	0.069826856	0.065244965
0.17261246	0.17266883	0.17267674	0.17262976	0.17252156	0.17234781	0.17210701	0.17179693	0.17141691	0.17096564	0.17044362	0.16985033	0.16918552	0.16844785	0.16763735	0.16675219	0.16579281	0.16475537	0.16363934	0.1624412	0.16115898	0.15978876	0.15832646	0.15676811	0.15511018	0.15334435	0.15146738	0.14947222	0.1473509	0.14509606	0.14270072	0.140156	0.13745359	0.1345837	0.13153826	0.12830918	0.12488833	0.12126987	0.11744864	0.11342426	0.109200396	0.10478331	0.10018883	0.09543948	0.09056564	0.08560761	0.08061461	0.07564431	0.07076146	0.06603211
0.1734643	0.17353109	0.17355001	0.17351298	0.1734151	0.17325248	0.17302266	0.17272428	0.17235509	0.17191717	0.17140743	0.17082718	0.17017569	0.1694521	0.16865583	0.16778606	0.16684145	0.16582023	0.1647202	0.16353944	0.16227427	0.16092199	0.15947792	0.15793814	0.15629916	0.15455395	0.15269671	0.15072177	0.1486212	0.14638859	0.14401475	0.14149216	0.13881166	0.13596426	0.13294053	0.1297319	0.12633032	0.1227293	0.11892411	0.11491022	0.1106904	0.1062708	0.10166368	0.09688909	0.091975175	0.08695888	0.081888095	0.07681914	0.07181525	0.06694401
0.1743206	0.17439844	0.17442754	0.17440122	0.1743147	0.17416275	0.17394471	0.17365736	0.17330094	0.17287478	0.172378	0.17181161	0.17117316	0.17046432	0.16968194	0.1688278	0.16789901	0.16689378	0.16581029	0.16464692	0.1633996	0.16206554	0.16064095	0.15912116	0.15750206	0.1557774	0.15394223	0.15198904	0.14991134	0.14770186	0.14535242	0.14285435	0.1401976	0.13737546	0.13437605	0.13119231	0.12781394	0.12423386	0.12044692	0.11644958	0.112239346	0.10782334	0.1032095	0.09841631	0.093470074	0.088403836	0.08326408	0.07810415	0.07298586	0.06798026
0.17518035	0.1752685	0.17530856	0.17529324	0.17521754	0.1750774	0.17486946	0.17459458	0.17424974	0.17383583	0.17335275	0.17279905	0.17217495	0.17147963	0.17071304	0.16987391	0.16896033	0.16797192	0.1669057	0.16575971	0.164531	0.16321555	0.16181056	0.16031104	0.15871319	0.15701094	0.15519786	0.1532685	0.15121508	0.14903104	0.14670688	0.14423494	0.14160566	0.13881014	0.13583888	0.13268167	0.12933049	0.1257759	0.12201268	0.11803418	0.11384025	0.109432876	0.10481942	0.100016154	0.09504439	0.089937896	0.08473711	0.07949472	0.07427118	0.06913614
0.17604037	0.17613953	0.17619106	0.17618683	0.17612214	0.17599256	0.17579633	0.17553294	0.17520155	0.17479959	0.17432906	0.17378786	0.17317787	0.17249644	0.17174457	0.17092043	0.17002335	0.1690509	0.16800182	0.16687316	0.16566299	0.16436723	0.16298208	0.16150439	0.15992752	0.15824765	0.1564584	0.15455315	0.15252613	0.15036792	0.14807141	0.14562804	0.14302856	0.14026274	0.13732143	0.13419473	0.13087296	0.12734847	0.12361184	0.11965828	0.11548549	0.111093	0.10648656	0.101680234	0.09669193	0.09155211	0.08630012	0.08098502	0.07566557	0.07040934
0.17689891	0.17700991	0.17707255	0.17707923	0.17702542	0.17690724	0.1767231	0.17647141	0.17615083	0.17576157	0.17530316	0.17477587	0.1741782	0.17351133	0.17277369	0.17196476	0.171083	0.1701274	0.16909541	0.1679844	0.16679226	0.16551599	0.16415091	0.16269393	0.16113973	0.159483	0.15771893	0.15583889	0.15383796	0.15170783	0.1494402	0.14702699	0.144458	0.1417243	0.13881603	0.13572347	0.13243482	0.1289427	0.1252378	0.12131426	0.11716718	0.11279542	0.1082031	0.10340003	0.098404236	0.09324154	0.087947205	0.08256854	0.07716257	0.07179533
0.17775446	0.17787734	0.17795089	0.1779685	0.17792544	0.17781898	0.17764555	0.17740497	0.17709607	0.17671895	0.17627266	0.17575839	0.17517366	0.17452048	0.1737975	0.1730029	0.17213652	0.1711968	0.17018147	0.16908754	0.16791406	0.16665679	0.16531232	0.1638763	0.16234499	0.16071166	0.15897211	0.15711886	0.15514515	0.1530438	0.1508061	0.14842474	0.1458887	0.14318964	0.14031596	0.1372593	0.13400707	0.13055146	0.12688294	0.12299283	0.11887651	0.11453162	0.10995972	0.10516888	0.10017317	0.09499511	0.08966951	0.0842382	0.078756504	0.07328675
0.17860493	0.17873901	0.17882404	0.17885277	0.17882074	0.17872481	0.1785625	0.17833298	0.1780355	0.17766923	0.17723587	0.17673331	0.17616126	0.17552169	0.17481148	0.17403118	0.1731799	0.17225504	0.17125589	0.17017992	0.16902423	0.16778597	0.1664618	0.165047	0.16353765	0.16192845	0.16021274	0.15838653	0.15644108	0.15436895	0.15216348	0.14981388	0.14731257	0.1446493	0.14181326	0.13879478	0.1355823	0.13216679	0.12853704	0.12468585	0.1206055	0.11629301	0.11174827	0.10697597	0.101989366	0.096807	0.09145981	0.085986346	0.08043884	0.07487938
0.17944841	0.1795938	0.17969033	0.17972966	0.17970836	0.17962328	0.17947164	0.17925209	0.178966	0.17861113	0.1781886	0.17769712	0.17713806	0.1765105	0.17581362	0.1750466	0.17420939	0.17329997	0.17231616	0.1712565	0.17011899	0.16889909	0.16759413	0.16620061	0.16471267	0.16312674	0.16143727	0.15963751	0.1577201	0.15567856	0.15350443	0.15118898	0.14872366	0.14609729	0.14330062	0.14032274	0.13715309	0.13377939	0.13019349	0.1263842	0.122344926	0.11807114	0.11355966	0.108814254	0.103844106	0.09866673	0.09330715	0.08780355	0.08220255	0.076564476
0.18028319	0.18043989	0.18054742	0.18059754	0.18058625	0.18051104	0.18036962	0.18016085	0.17988485	0.17954034	0.17912832	0.17864877	0.17810059	0.17748412	0.17680004	0.17604598	0.17522198	0.17432666	0.17335811	0.17231487	0.17119291	0.16999139	0.16870552	0.16733176	0.16586635	0.16430327	0.16263878	0.16086584	0.15897723	0.15696546	0.15482455	0.15254337	0.15011495	0.14752719	0.1447714	0.14183608	0.13871004	0.13538268	0.1318423	0.12808017	0.124087036	0.119855314	0.11538396	0.110672206	0.10572769	0.100564286	0.095203206	0.08968053	0.084038556	0.07833341
0.18110636	0.18127523	0.18139237	0.1814537	0.18145204	0.18138704	0.1812553	0.18105638	0.1807898	0.18045536	0.18005341	0.1795839	0.17904656	0.17844117	0.17776817	0.17702627	0.17621502	0.17533244	0.1743781	0.173349	0.1722438	0.17105892	0.16979152	0.16843757	0.1669929	0.16545305	0.16381258	0.16206601	0.16020575	0.15822521	0.15611652	0.1538704	0.15147883	0.14893164	0.14621761	0.14332631	0.14024739	0.13696715	0.13347769	0.12976515	0.12582186	0.1216393	0.11721292	0.112541825	0.10762979	0.10248917	0.097138435	0.09160729	0.0859367	0.080177866
0.18191724	0.18209736	0.1822252	0.18229619	0.18230435	0.18224843	0.18212579	0.18193567	0.18167824	0.18135282	0.18096048	0.18050022	0.17997202	0.1793778	0.1787149	0.17798403	0.1771844	0.17631418	0.17537233	0.17435792	0.17326766	0.17209896	0.1708482	0.16951321	0.16808927	0.16657111	0.16495466	0.16323411	0.16140139	0.15945148	0.15737516	0.15516469	0.15281053	0.15030394	0.14763299	0.14478754	0.14175642	0.13852735	0.13508889	0.13143054	0.12754078	0.123411596	0.11903689	0.114412546	0.109541506	0.10443292	0.09910184	0.093574435	0.087886944	0.082088955
0.18271315	0.18290368	0.18304254	0.18312275	0.18314081	0.18309325	0.18297872	0.18279782	0.18254866	0.18223146	0.18184704	0.1813953	0.18087617	0.18029045	0.17963806	0.17891695	0.17812729	0.1772683	0.17633866	0.17533663	0.17426008	0.17310658	0.17187278	0.1705548	0.16915016	0.16765402	0.16606006	0.16436419	0.16255952	0.16063887	0.15859595	0.15641978	0.15410423	0.15163758	0.14901124	0.14621271	0.14323097	0.1400537	0.13667013	0.1330676	0.12923557	0.12516432	0.12084545	0.11627537	0.11145267	0.106384516	0.10108327	0.095570125	0.089879155	0.08405426
0.18349293	0.18369448	0.18384364	0.1839327	0.183959	0.18391946	0.18381414	0.18364	0.18339781	0.18308853	0.1827117	0.18226756	0.1817562	0.18117851	0.18053432	0.1798215	0.17904106	0.17819281	0.17727384	0.17628364	0.17521952	0.17407957	0.17286046	0.17155986	0.17017329	0.16869679	0.16712567	0.16545416	0.16367602	0.16178471	0.15977295	0.15763241	0.15535381	0.15292892	0.15034613	0.14759493	0.14466374	0.14154124	0.13821372	0.1346704	0.13089888	0.12688875	0.12263213	0.118120596	0.11335449	0.10833472	0.103072576	0.0975855	0.09190285	0.08606525
0.18425512	0.18446717	0.1846253	0.1847232	0.18475756	0.18472646	0.1846273	0.1844596	0.18422496	0.18392271	0.18355119	0.1831138	0.18260919	0.18203832	0.18140042	0.18069634	0.17992471	0.17908365	0.17817485	0.17719457	0.17614222	0.17501476	0.17380959	0.17252418	0.17115541	0.1696971	0.16814646	0.16649815	0.16474548	0.16288266	0.16090192	0.15879579	0.15655473	0.15417036	0.15163195	0.14892887	0.1460492	0.14298114	0.139712	0.13623	0.13252209	0.12857792	0.1243858	0.11994001	0.11523555	0.11027299	0.10505931	0.099609375	0.09394752	0.08811048
0.18499807	0.18522005	0.18538728	0.1854927	0.18553531	0.18550968	0.18541759	0.18525684	0.18502712	0.18473014	0.1843645	0.18393235	0.18343428	0.18286899	0.18223704	0.18153918	0.18077397	0.17994055	0.17903951	0.17806812	0.17702587	0.17590871	0.17471665	0.17344481	0.17209092	0.17065123	0.16912016	0.16749334	0.16576551	0.16393003	0.16197965	0.15990707	0.15770319	0.15535909	0.15286487	0.15020949	0.14738172	0.1443691	0.14115989	0.13774006	0.13409805	0.13022202	0.12610038	0.12172468	0.11708743	0.1121894	0.10703324	0.10163024	0.09600246	0.0901804
0.18572003	0.18595168	0.18612677	0.18624061	0.18628995	0.18627073	0.18618394	0.18602778	0.18580303	0.18551087	0.18514971	0.18472213	0.18422782	0.18366686	0.18304059	0.18234691	0.18158683	0.18076031	0.17986572	0.17890227	0.17786795	0.1767608	0.17557967	0.17432104	0.1729809	0.17155711	0.1700443	0.1684381	0.16673332	0.16492346	0.1630022	0.16096172	0.15879425	0.15648907	0.15403911	0.15143092	0.14865491	0.14569885	0.14254987	0.13919488	0.13562152	0.13181582	0.12776825	0.123465545	0.11890328	0.11407549	0.10898506	0.10363991	0.098056205	0.09226189
0.1864207	0.18666075	0.18684417	0.1869648	0.18701905	0.18700586	0.18692383	0.18677253	0.18655154	0.1862623	0.18590501	0.18548071	0.1849892	0.18443197	0.18380803	0.183119	0.18236342	0.18154138	0.18065241	0.17969415	0.17866707	0.17756855	0.1763964	0.17514805	0.17382157	0.17241108	0.17091529	0.16932876	0.1676451	0.16586056	0.16396648	0.16195697	0.15982422	0.15755886	0.15515095	0.15259041	0.14986628	0.14696607	0.14387807	0.14058849	0.13708374	0.13335207	0.12937972	0.12515643	0.120672435	0.11592232	0.11090547	0.10562706	0.10009861	0.094345495
0.18709695	0.18734652	0.1875374	0.18766427	0.18772376	0.1877154	0.1876368	0.1874885	0.18727076	0.18698388	0.18662976	0.18620718	0.18571764	0.18516211	0.18454093	0.18385348	0.18310064	0.18228185	0.18139637	0.18044375	0.17942145	0.1783292	0.17716552	0.17592645	0.17460994	0.17321269	0.17173259	0.17016289	0.16850004	0.16673766	0.16487047	0.16289102	0.16079137	0.15856308	0.15619782	0.15368322	0.15101038	0.14816627	0.1451389	0.14191473	0.13848151	0.13482428	0.13093092	0.1267891	0.12238836	0.117721744	0.112784944	0.10758118	0.10211976	0.09641957
0.18774968	0.18800728	0.18820402	0.18833736	0.18840155	0.18839692	0.18832172	0.1881759	0.18795998	0.18767509	0.18732116	0.1868996	0.18641193	0.1858569	0.1852362	0.18455023	0.18379888	0.1829812	0.18209857	0.18114798	0.18012999	0.17904308	0.1778853	0.17665407	0.17534706	0.17396122	0.17249341	0.17094037	0.16929494	0.16755515	0.16571221	0.1637604	0.16169283	0.15950093	0.15717565	0.15470707	0.15208396	0.14929505	0.14632884	0.14317119	0.13980836	0.13622692	0.13241462	0.12835696	0.124043554	0.11946525	0.114615515	0.10949497	0.10411042	0.09847464
0.18837708	0.18864273	0.18884583	0.18898384	0.18905263	0.18905023	0.18897742	0.18883337	0.18861806	0.18833394	0.18797988	0.18755838	0.18706988	0.18651468	0.18589343	0.18520682	0.18445565	0.18363884	0.18275663	0.18180782	0.18079168	0.1797088	0.17855456	0.17732967	0.17603032	0.17465448	0.17319816	0.17165801	0.17002977	0.16830885	0.16648903	0.16456437	0.16252702	0.16036937	0.15808353	0.15565863	0.15308535	0.15035112	0.14744428	0.14435194	0.141061	0.13755707	0.13382594	0.12985495	0.12563172	0.12114552	0.11638903	0.11135922	0.10605937	0.10049995
0.18897927	0.18925117	0.18946026	0.1896021	0.18967451	0.189675	0.18960273	0.18945932	0.18924434	0.18895972	0.18860468	0.18818226	0.18769136	0.18713519	0.18651202	0.18582419	0.1850709	0.18425341	0.18337058	0.1824215	0.18140668	0.18032524	0.1791746	0.17795289	0.17665973	0.17529178	0.17384571	0.17231682	0.17070416	0.16900057	0.1672017	0.16530114	0.16329297	0.16116746	0.1589191	0.15653646	0.15401056	0.15132982	0.1484823	0.14545539	0.14223504	0.13880791	0.1351603	0.13127756	0.12714736	0.122757435	0.11809789	0.11316578	0.107958674	0.10248594
0.1895544	0.18983339	0.19004756	0.19019294	0.1902672	0.19026932	0.19019812	0.19005375	0.18983841	0.18955144	0.18919504	0.18877	0.18827684	0.18771712	0.1870918	0.18640074	0.18564527	0.18482423	0.1839392	0.18298998	0.18197414	0.18089229	0.17974284	0.1785248	0.17723536	0.1758726	0.17443419	0.17291725	0.17131639	0.16962835	0.16784897	0.16597098	0.16398868	0.16189489	0.15968162	0.15734002	0.15485954	0.1522307	0.14944082	0.14647776	0.14332831	0.13997844	0.13641414	0.13262042	0.12858462	0.12429311	0.11973597	0.11490548	0.109800704	0.10442348
0.19010295	0.19038866	0.19060698	0.19075587	0.19083105	0.19083396	0.19076228	0.19061773	0.19039986	0.1901105	0.18975094	0.18932202	0.18882531	0.18826218	0.18763189	0.18693677	0.18617688	0.18535274	0.1844647	0.18351194	0.18249413	0.18141058	0.18026116	0.17904322	0.17775705	0.17639849	0.17496607	0.17345704	0.17186719	0.17019328	0.16843125	0.1665732	0.16461548	0.16255066	0.160371	0.15806746	0.15563175	0.15305255	0.15031901	0.14741792	0.14433818	0.14106396	0.13758306	0.13387857	0.12993881	0.12574863	0.121296465	0.11657433	0.11157629	0.10630303
0.19062495	0.19091564	0.19113803	0.19128874	0.19136609	0.19136776	0.19129585	0.19114834	0.19092828	0.19063544	0.19027159	0.18983918	0.18933704	0.188768	0.18813336	0.18743274	0.18666795	0.18583892	0.18494609	0.18398884	0.1829671	0.18188104	0.18072984	0.1795112	0.17822501	0.17686917	0.1754413	0.17393851	0.17235787	0.17069572	0.16894768	0.16710839	0.16517323	0.16313547	0.16098624	0.15871951	0.15632573	0.15379462	0.15111467	0.14827493	0.14526251	0.14206347	0.13866511	0.13505022	0.13120665	0.127119	0.12277429	0.11816372	0.113277905	0.10811637
0.1911204	0.1914149	0.19164118	0.19179338	0.19187096	0.19187237	0.19179815	0.19164774	0.19142433	0.19112709	0.19075862	0.19031978	0.18981245	0.18923695	0.18859604	0.18788914	0.1871179	0.18628252	0.18538368	0.18442076	0.18339375	0.18230447	0.18114927	0.17992876	0.17864117	0.17728572	0.17586023	0.17436191	0.17278814	0.17113617	0.16940056	0.16757776	0.16566181	0.16364853	0.16152874	0.15929532	0.15694152	0.15445556	0.15182833	0.14904788	0.14610109	0.14297584	0.1396575	0.13613176	0.13238463	0.12840047	0.12416624	0.11966865	0.114900574	0.109856606
0.19158804	0.19188768	0.19211547	0.19226947	0.19234663	0.1923464	0.19226941	0.19211628	0.19188753	0.1915853	0.1912111	0.1907657	0.19025184	0.18966974	0.18902129	0.18830693	0.18752778	0.1866841	0.18577802	0.18480882	0.18377563	0.18267977	0.18151987	0.18029566	0.17900589	0.17764996	0.17622504	0.17472969	0.17316079	0.17151603	0.16979031	0.16798206	0.16608438	0.16409233	0.16199887	0.1597979	0.15747997	0.15503785	0.15246032	0.14973512	0.14685306	0.14379936	0.14056095	0.1371224	0.13347034	0.12958902	0.12546556	0.12108423	0.116436824	0.11151547
0.19202991	0.19233304	0.19256394	0.19271725	0.19279373	0.19279125	0.192711	0.19255319	0.19231951	0.19201107	0.1916303	0.19117726	0.19065595	0.1900658	0.18940875	0.18868509	0.18789789	0.18704632	0.18613166	0.18515354	0.18411344	0.18301046	0.18184426	0.18061504	0.17932157	0.17796241	0.17653573	0.17504168	0.17347598	0.17183661	0.1701206	0.16832298	0.16644098	0.16446808	0.16239868	0.16022626	0.1579428	0.15554073	0.15301012	0.15033957	0.14751852	0.14453384	0.14137259	0.13802052	0.13446258	0.13068426	0.12666965	0.12240671	0.11788214	0.113087535
0.19244558	0.19275224	0.19298407	0.19313781	0.19321218	0.19320685	0.19312268	0.19295949	0.19271983	0.19240493	0.19201669	0.19155644	0.19102585	0.19042644	0.18976015	0.18902728	0.18823034	0.1873689	0.18644544	0.18545796	0.18440874	0.1832977	0.18212387	0.180888	0.17958856	0.17822516	0.17679583	0.17530084	0.17373616	0.1721003	0.17039007	0.16860282	0.166733	0.16477704	0.1627298	0.16058323	0.158332	0.15596698	0.15348032	0.1508605	0.14809763	0.14517987	0.14209238	0.13882414	0.13535842	0.13168123	0.12777697	0.123631746	0.11923109	0.1145673
0.19283494	0.19314422	0.19337717	0.19353	0.19360295	0.1935942	0.19350524	0.19333607	0.1930905	0.19276819	0.19237143	0.19190204	0.19136241	0.19075337	0.19007671	0.18933398	0.18852577	0.18765458	0.1867198	0.18572268	0.18466361	0.1835427	0.18236029	0.18111593	0.17980981	0.17843983	0.17700729	0.17550935	0.1739437	0.17230988	0.17060386	0.16882315	0.16696373	0.16502276	0.16299297	0.16087021	0.15864763	0.15631749	0.1538714	0.15130028	0.14859259	0.14573708	0.14272317	0.13953477	0.13615866	0.13258046	0.12878473	0.12475562	0.12048069	0.11594791
0.19320036	0.19351204	0.19374546	0.19389737	0.19396691	0.19395402	0.19385988	0.19368543	0.1934317	0.19310097	0.19269547	0.1922168	0.19166705	0.19104776	0.19036	0.1896058	0.18878695	0.18790358	0.18695767	0.18594956	0.18487918	0.18374792	0.18255526	0.18130207	0.17998707	0.17861089	0.17717165	0.17566916	0.17410117	0.1724666	0.17076261	0.16898721	0.16713649	0.1652061	0.16319314	0.16109067	0.1588937	0.1565949	0.15418617	0.15165901	0.14900348	0.14620829	0.14326179	0.14015175	0.1368626	0.13338074	0.12969095	0.12577803	0.12162767	0.11722636
0.19354129	0.19385558	0.1940885	0.19423884	0.1943047	0.1942877	0.19418786	0.1940057	0.19374475	0.19340545	0.1929906	0.19250181	0.19194117	0.19131032	0.1906111	0.18984585	0.18901438	0.18811989	0.1871607	0.18614024	0.18505858	0.1839152	0.18271151	0.18144828	0.18012367	0.17873868	0.17729208	0.17578328	0.17421103	0.17257403	0.17086975	0.16909651	0.16725242	0.16533092	0.16333048	0.16124655	0.15907195	0.15680137	0.1544264	0.15194072	0.14933276	0.14659467	0.14371254	0.14067626	0.13747093	0.13408186	0.13049567	0.12669623	0.12266797	0.11839854
0.19386074	0.19417518	0.194408	0.19455557	0.19461851	0.19459651	0.19448967	0.19430023	0.19403149	0.19368286	0.19325784	0.19275814	0.19218615	0.19154406	0.190833	0.1900548	0.18921053	0.18830252	0.18733086	0.18629779	0.18520257	0.18404749	0.18283115	0.18155599	0.18022102	0.1788263	0.17737073	0.17585436	0.17427617	0.17263511	0.17092872	0.16915584	0.16731402	0.16540086	0.16341063	0.16134061	0.15918562	0.15693924	0.15459555	0.15214668	0.14958394	0.1468976	0.14407682	0.14110987	0.13798393	0.1346845	0.13119811	0.12750873	0.12360162	0.119462304
0.1941568	0.19447348	0.1947054	0.19485041	0.19490851	0.19488123	0.19476813	0.19457094	0.19429287	0.1939348	0.19349936	0.1929886	0.1924048	0.19175011	0.19102621	0.19023523	0.18937753	0.18845467	0.18747053	0.1864234	0.1853148	0.18414661	0.18291777	0.18162984	0.18028209	0.178876	0.17741042	0.17588529	0.174299	0.17265187	0.17094226	0.16916782	0.16732669	0.16541685	0.1634348	0.16137695	0.15923783	0.15701309	0.1546959	0.15228093	0.14975801	0.14711979	0.14435512	0.14145404	0.13840267	0.13518946	0.13179836	0.1282156	0.124426484	0.12041445
0.194434	0.19475001	0.19498113	0.19512308	0.19517764	0.19514364	0.19502363	0.19481842	0.19453067	0.1941627	0.19371594	0.19319353	0.19259793	0.19193032	0.19119267	0.19038814	0.18951677	0.18858117	0.18758184	0.18652053	0.18539813	0.18421492	0.1829722	0.18167107	0.1803106	0.17889196	0.17741394	0.17587857	0.17428333	0.17262861	0.17091234	0.16913478	0.16729261	0.16538377	0.16340709	0.1613569	0.15923151	0.15702385	0.15473029	0.15234418	0.14985824	0.14726366	0.14455125	0.14171076	0.1387302	0.1355971	0.1322977	0.12881689	0.12514111	0.12125279
0.19469148	0.19500875	0.19523725	0.19537577	0.19542578	0.19538558	0.19525751	0.19504394	0.19474626	0.19436812	0.19391036	0.19337656	0.19276786	0.19208722	0.1913366	0.19051705	0.18963087	0.18868119	0.18766722	0.18659058	0.18545327	0.1842556	0.18299812	0.18168256	0.18030843	0.17887545	0.17738628	0.1758378	0.17423204	0.17256755	0.17084394	0.16906041	0.16721402	0.16530526	0.16332984	0.16128522	0.15916929	0.15697625	0.15470287	0.15234165	0.1498882	0.14733225	0.14466709	0.1418821	0.13896732	0.13591012	0.13269626	0.12931347	0.12574536	0.12197773
0.1949319	0.19524863	0.19547556	0.19561043	0.19565481	0.19560836	0.19547243	0.19524981	0.19494285	0.19455367	0.19408417	0.19353819	0.19291665	0.19222231	0.19145747	0.19062458	0.18972346	0.18875773	0.1877289	0.18663678	0.18548366	0.1842705	0.18299809	0.18166657	0.18027756	0.17883053	0.17732713	0.17576587	0.17414767	0.17247224	0.1707392	0.1689471	0.16709581	0.16518292	0.16320705	0.16116554	0.15905575	0.1568735	0.15461534	0.15227717	0.14984956	0.14732875	0.14470609	0.1419719	0.139117	0.13612938	0.13299629	0.12970424	0.1262401	0.1225871
0.19515687	0.19547325	0.1956974	0.19582897	0.19586745	0.19581369	0.19567004	0.19543907	0.1951212	0.19472072	0.19424015	0.19368061	0.19304648	0.19233808	0.19155878	0.19071099	0.18979514	0.18881425	0.18776944	0.18666199	0.18549313	0.18426336	0.18297449	0.1816271	0.18022254	0.17875999	0.17724109	0.17566586	0.17403409	0.17234606	0.17060137	0.16879934	0.16694003	0.16502139	0.16304135	0.16100004	0.15889323	0.15671909	0.15447307	0.15215026	0.1497469	0.14725596	0.14467026	0.1419821	0.13918075	0.13625711	0.13319841	0.12999289	0.12662573	0.1230814
0.19536778	0.19568333	0.19590482	0.19603202	0.19606419	0.19600451	0.1958521	0.1956115	0.19528335	0.19487211	0.19437934	0.19380704	0.19315925	0.19243696	0.19164339	0.19078049	0.18984966	0.18885255	0.18779132	0.1866673	0.18548192	0.18423599	0.18293035	0.18156646	0.18014511	0.17866689	0.17713092	0.17553976	0.17389312	0.17219144	0.17043328	0.16861999	0.16674995	0.16482306	0.1628379	0.16079272	0.15868653	0.15651557	0.1542772	0.15196785	0.1495833	0.14711647	0.1445629	0.14191493	0.13916253	0.13629611	0.1333068	0.13017964	0.126903	0.123462126
0.19556634	0.19588111	0.19610044	0.19622272	0.19624898	0.19618149	0.19602135	0.1957704	0.1954324	0.19500974	0.19450435	0.19391927	0.19325799	0.19252145	0.19171304	0.19083445	0.18988787	0.18887523	0.18779774	0.1866567	0.18545407	0.18419074	0.18286824	0.18148647	0.18004838	0.17855246	0.1770004	0.17539224	0.17372975	0.17201151	0.17023899	0.16841166	0.16652963	0.16459192	0.16259816	0.16054694	0.15843758	0.15626605	0.1540319	0.15173173	0.14936113	0.14691488	0.14438757	0.14177343	0.13906346	0.13624944	0.13332123	0.13026652	0.12707314	0.1237285
0.19575548	0.19606851	0.1962837	0.19640191	0.196423	0.19634736	0.19617859	0.1959187	0.1955693	0.19513465	0.19461745	0.19401929	0.19334358	0.19259319	0.19176951	0.1908761	0.1899132	0.18888411	0.18779004	0.18663168	0.18541206	0.1841307	0.18279082	0.18139143	0.17993435	0.17842028	0.17685044	0.17522487	0.17354426	0.17180917	0.1700206	0.16817743	0.16628134	0.16433024	0.16232564	0.16026586	0.15814874	0.15597478	0.15374106	0.15144575	0.14908397	0.1466529	0.1441471	0.14156121	0.1388871	0.1361187	0.13324466	0.1302555	0.12713884	0.12388169
0.19593588	0.19624816	0.1964604	0.19657327	0.19658738	0.19650413	0.19632655	0.19605604	0.19569731	0.19525099	0.19472069	0.1941089	0.19341937	0.1926547	0.19181634	0.1909068	0.1899276	0.18888226	0.18777084	0.18659553	0.18535736	0.18405902	0.18270028	0.1812816	0.1798059	0.17827338	0.17668357	0.17503932	0.17334005	0.17158657	0.16977991	0.16791944	0.16600671	0.1640411	0.16202223	0.15995044	0.1578249	0.15564391	0.15340698	0.15111178	0.1487551	0.14633358	0.14384371	0.1412805	0.13863714	0.13590695	0.13308024	0.13014919	0.12710123	0.1239242
0.19611014	0.1964201	0.19662884	0.19673699	0.19674498	0.19665465	0.19646764	0.19618723	0.1958169	0.19535813	0.19481593	0.19419163	0.1934878	0.19270797	0.19185436	0.19092861	0.18993393	0.18887126	0.18774249	0.1865502	0.18529353	0.18397596	0.18259764	0.18116102	0.17966586	0.17811266	0.17650358	0.17483985	0.17312074	0.1713468	0.16952062	0.16764137	0.16571014	0.1637274	0.16169211	0.15960585	0.15746707	0.15527591	0.1530319	0.15073241	0.14837562	0.14596024	0.14348106	0.14093442	0.13831466	0.13561606	0.13283	0.12994923	0.1269616	0.123856306
0.19628058	0.19658892	0.19679397	0.19689691	0.19689776	0.19679877	0.19660322	0.1963132	0.19593133	0.19546202	0.19490612	0.19426806	0.19355097	0.1927558	0.19188678	0.19094527	0.18993351	0.18885392	0.18770798	0.18649688	0.18522236	0.18388513	0.18248737	0.18103069	0.1795152	0.17794198	0.17631221	0.17462699	0.17288649	0.1710923	0.16924399	0.16734414	0.16539237	0.16338977	0.16133583	0.15923254	0.15707797	0.1548742	0.15261838	0.1503114	0.1479504	0.14553447	0.14306054	0.14052457	0.13792291	0.13524897	0.13249664	0.1296577	0.12672237	0.123680696
0.19644845	0.19675472	0.19695643	0.1970531	0.19704756	0.19694144	0.19673637	0.19643593	0.19604343	0.1955609	0.19499311	0.194341	0.19360904	0.19279969	0.19191521	0.19095787	0.18992844	0.18883228	0.1876679	0.18643746	0.18514425	0.18378814	0.18237111	0.18089354	0.17935666	0.1777623	0.17611021	0.17440253	0.1726403	0.17082301	0.16895323	0.16703019	0.16505593	0.16303146	0.16095665	0.15883261	0.15666011	0.1544387	0.15216789	0.14984933	0.14748006	0.14505935	0.14258495	0.14005415	0.13746357	0.13480808	0.13208117	0.12927702	0.12638631	0.1233993
0.19661708	0.19692089	0.19711795	0.19720978	0.19719747	0.19708256	0.19686869	0.19655791	0.19615409	0.19565904	0.19507825	0.1944133	0.19366673	0.19284175	0.19194143	0.19096687	0.18992192	0.18880635	0.1876243	0.18637592	0.1850633	0.18368694	0.18224868	0.18075016	0.17919216	0.17757517	0.1759006	0.17416967	0.17238292	0.17054194	0.16864738	0.16670072	0.16470252	0.16265315	0.16055575	0.15840891	0.15621445	0.15397301	0.15168473	0.14934921	0.1469672	0.14453667	0.14205681	0.13952598	0.13693944	0.13429472	0.1315873	0.12880954	0.12595451	0.1230135
0.19678771	0.19708896	0.19728176	0.19736837	0.1973488	0.19722539	0.19700244	0.1966812	0.19626564	0.19575924	0.19516492	0.19448492	0.19372448	0.19288433	0.19196726	0.19097725	0.18991365	0.18878126	0.18758002	0.18631227	0.18497929	0.1835826	0.1821236	0.18060264	0.17902122	0.17738166	0.1756832	0.17392772	0.17211634	0.17025033	0.16832988	0.16635653	0.16433188	0.16225758	0.16013369	0.1579615	0.15574303	0.15347742	0.1511676	0.1488123	0.14641213	0.1439676	0.1414774	0.13893983	0.13635233	0.1337124	0.13101614	0.12825751	0.1254299	0.122525305
0.19696274	0.19726115	0.19745049	0.1975308	0.19750379	0.1973718	0.19713882	0.19680727	0.19637997	0.19586122	0.19525352	0.19456008	0.19378397	0.19292894	0.19199562	0.1909872	0.189907	0.18875566	0.18753517	0.18624772	0.18489462	0.1834762	0.1819951	0.18045205	0.17884746	0.17718348	0.17545941	0.17367893	0.17184125	0.16994746	0.1679995	0.16599964	0.16394663	0.16184403	0.15969133	0.15749162	0.15524498	0.15295349	0.15061828	0.14823927	0.14581788	0.14335355	0.14084733	0.1382976	0.13570341	0.13306174	0.13036981	0.12762201	0.12481399	0.12193742
0.1971443	0.19743934	0.19762371	0.19769812	0.19766393	0.1975238	0.19728097	0.19693875	0.19650003	0.19596821	0.19534688	0.19463944	0.19384818	0.19297671	0.19202673	0.19100097	0.18990293	0.18873283	0.1874924	0.18618414	0.18480934	0.18336987	0.18186499	0.1802981	0.17866966	0.1769802	0.17523053	0.173423	0.17155714	0.16963574	0.16765967	0.16562892	0.16354585	0.16141233	0.15923011	0.15699926	0.15472327	0.15240124	0.15003681	0.14763078	0.14518315	0.1426965	0.14016873	0.13760224	0.13499436	0.13234471	0.12964919	0.12690511	0.12410873	0.12125151
0.19733363	0.1976258	0.19780557	0.19787362	0.19783205	0.19768302	0.19743028	0.19707647	0.19662534	0.19608125	0.19544613	0.19472393	0.19391686	0.19302891	0.19206217	0.19101924	0.18990071	0.18871194	0.18745124	0.1861222	0.18472542	0.18326204	0.18173422	0.18014267	0.1784882	0.17677252	0.17499603	0.17315987	0.17126551	0.16931346	0.167306	0.16524497	0.16313037	0.16096374	0.1587483	0.15648487	0.15417565	0.15182105	0.14942437	0.14698693	0.14451039	0.14199477	0.13944231	0.13685277	0.13422638	0.13156182	0.12885708	0.12610935	0.12331571	0.120468855
0.1975343	0.1978232	0.19799718	0.19805925	0.19800904	0.19785142	0.19758813	0.19722274	0.19676042	0.19620249	0.1955531	0.19481581	0.19399312	0.19308773	0.19210304	0.19104089	0.18990496	0.188695	0.18741345	0.1860623	0.18464197	0.1831553	0.18160295	0.17998555	0.17830445	0.1765607	0.17475495	0.17288922	0.17096442	0.16898145	0.16694163	0.16484669	0.16269797	0.16049677	0.15824616	0.1559471	0.15360165	0.15121236	0.14878033	0.14630806	0.14379746	0.14125097	0.13866806	0.13605113	0.13339972	0.13071379	0.12799361	0.12523536	0.122436576	0.11959262
0.19774663	0.19803137	0.19820094	0.19825518	0.19819723	0.19802983	0.19775641	0.19737945	0.19690421	0.19633213	0.19566847	0.19491532	0.19407575	0.19315366	0.19215119	0.19106948	0.18991277	0.18868169	0.18737802	0.18600424	0.18456033	0.1830487	0.18146978	0.17982529	0.17811649	0.17634311	0.17450866	0.17261142	0.17065394	0.16863768	0.16656375	0.16443363	0.16224864	0.16001078	0.15772283	0.15538555	0.15300184	0.15057375	0.14810397	0.14559335	0.14304537	0.14046277	0.13784555	0.13519615	0.13251494	0.12980264	0.12706017	0.12428409	0.12147348	0.11862402
0.19797339	0.1982537	0.19841653	0.19846365	0.19839785	0.19822091	0.19793588	0.19754758	0.19705853	0.19647253	0.19579357	0.19502419	0.19416791	0.19322754	0.19220519	0.1911042	0.18992624	0.18867289	0.18734545	0.18594736	0.18447922	0.1829414	0.18133575	0.17966288	0.17792404	0.17612022	0.17425346	0.17232344	0.17033227	0.16828111	0.16617087	0.16400325	0.16178039	0.15950479	0.1571763	0.15479809	0.15237366	0.14990464	0.14739275	0.14484122	0.14225377	0.13963023	0.13697448	0.13428871	0.13157289	0.12882927	0.12605709	0.12325717	0.12042779	0.1175649
0.19821554	0.19849119	0.19864848	0.19868828	0.1986126	0.19842501	0.19812897	0.19772732	0.19722477	0.19662392	0.19592878	0.19514273	0.19426866	0.19330856	0.19226655	0.1911442	0.18994376	0.18866724	0.18731657	0.18589315	0.18439831	0.18283235	0.18119773	0.17949554	0.17772576	0.17588966	0.1739892	0.1720246	0.1699982	0.16790971	0.16576138	0.1635549	0.16129158	0.15897408	0.15660392	0.15418337	0.15171549	0.14920285	0.14664727	0.14405155	0.14141963	0.13875294	0.13605478	0.133327	0.13057283	0.12779212	0.12498747	0.12215586	0.11930087	0.11641738
0.19847478	0.19874504	0.1988959	0.19892731	0.1988426	0.19864407	0.19833615	0.19792114	0.19740379	0.19678715	0.19607532	0.19527134	0.19437748	0.19339842	0.19233447	0.19119032	0.18996628	0.18866576	0.18728939	0.18583871	0.18431602	0.18272093	0.18105605	0.17932141	0.17751932	0.17564929	0.173713	0.17171252	0.16964859	0.16752094	0.16533257	0.16308463	0.16077943	0.15841845	0.15600458	0.15353939	0.1510255	0.14846575	0.1458638	0.14322162	0.1405429	0.13783015	0.1350858	0.1323133	0.12951514	0.12669322	0.12384877	0.12098265	0.11809482	0.11518411
0.19875184	0.19901705	0.19916031	0.19918332	0.19908795	0.19887832	0.19855644	0.19812804	0.19759537	0.19696268	0.1962331	0.19540995	0.19449636	0.19349548	0.19241005	0.19124143	0.18999328	0.18866563	0.18726218	0.18578348	0.18423054	0.18260504	0.18090829	0.1791395	0.17730233	0.17539653	0.17342338	0.17138384	0.1692797	0.16711167	0.16488132	0.16259052	0.16024035	0.15783435	0.15537415	0.1528618	0.15030044	0.14769246	0.14504075	0.14235005	0.13962153	0.13685942	0.13406582	0.13124564	0.12840015	0.12553218	0.12264453	0.11973728	0.11681241	0.113867894
0.19904909	0.19930787	0.19944322	0.19945583	0.19935054	0.19912852	0.19879334	0.19834921	0.1978004	0.19715002	0.19640166	0.19555798	0.19462326	0.19359955	0.19249046	0.1912966	0.19002146	0.18866768	0.18723404	0.18572456	0.1841399	0.1824821	0.18075025	0.17894688	0.17707247	0.17512916	0.17311634	0.17103621	0.16889006	0.16667828	0.16440365	0.16206807	0.15967244	0.15721874	0.15471035	0.15214917	0.14953797	0.1468791	0.14417702	0.14143442	0.13865373	0.13583934	0.13299511	0.1301229	0.12722756	0.12430979	0.12137441	0.118422076	0.11545408	0.11247119
0.1993666	0.19961853	0.19974466	0.19974738	0.19962984	0.19939496	0.19904463	0.19858468	0.19801793	0.19734892	0.19657968	0.19571543	0.19475764	0.19370997	0.19257477	0.19135466	0.19005114	0.1886669	0.18720326	0.18566138	0.18404335	0.18234938	0.18058167	0.17873973	0.17682731	0.1748426	0.17278816	0.17066503	0.16847482	0.16621828	0.1638976	0.16151479	0.1590704	0.15656812	0.15400836	0.15139705	0.1487343	0.14602324	0.14326824	0.14047167	0.13763846	0.13476974	0.13187115	0.12894587	0.12599659	0.12302729	0.12004095	0.11703898	0.11402416	0.1109979
0.19970416	0.19994895	0.20006554	0.20005739	0.1999271	0.19967714	0.19931144	0.19883329	0.19824857	0.19755846	0.19676802	0.19587977	0.1948983	0.19382438	0.19266151	0.19141276	0.19007915	0.18866289	0.1871658	0.18558924	0.18393508	0.18220374	0.18039644	0.17851546	0.17656082	0.17453334	0.17243531	0.17026693	0.1680296	0.16572663	0.16335754	0.16092484	0.1584312	0.15587789	0.15326653	0.1506027	0.1478864	0.14512208	0.14231285	0.13946214	0.13657305	0.13365	0.13069497	0.12771371	0.12470989	0.121686324	0.11864546	0.115591474	0.11252637	0.10945086
0.20006351	0.20029928	0.20040502	0.20038542	0.20023999	0.19997418	0.19959183	0.19909534	0.19849016	0.1977783	0.19696485	0.19605148	0.1950424	0.19394065	0.19274868	0.19146854	0.19010252	0.18865192	0.18711922	0.18550593	0.18381302	0.18204145	0.18019289	0.17826909	0.17627048	0.17419796	0.17205307	0.16983727	0.16755211	0.16519934	0.1627795	0.16029604	0.15775038	0.15514423	0.15248045	0.14976186	0.14699242	0.14417312	0.14130807	0.1384015	0.13545659	0.1324769	0.12946573	0.12642848	0.12336747	0.12028708	0.11719099	0.11408198	0.11096363	0.107837416
0.20044391	0.20066944	0.2007648	0.20073001	0.20056984	0.20028743	0.19988544	0.19936827	0.19874167	0.19800586	0.19716692	0.19622684	0.19518952	0.19405743	0.19283353	0.19151929	0.19011828	0.18863106	0.18706056	0.18540688	0.18367228	0.18185914	0.17996672	0.17799631	0.1759509	0.17383036	0.17163673	0.16937177	0.16703556	0.16463104	0.16215897	0.1596228	0.15702379	0.15436317	0.15164576	0.14887306	0.14604756	0.14317378	0.14025313	0.13729016	0.1342889	0.13125177	0.12818435	0.12508942	0.12197152	0.11883473	0.11568144	0.11251706	0.10934282	0.106163114
0.2008442	0.20105833	0.20113999	0.20109163	0.20091413	0.20061335	0.2001912	0.19965205	0.19900095	0.19823961	0.19737262	0.196404	0.19533506	0.19417036	0.19291224	0.19156232	0.19012293	0.18859696	0.18698457	0.18528858	0.18350993	0.18165012	0.17971121	0.17769316	0.1755983	0.17342743	0.17118359	0.16886508	0.16647622	0.1640181	0.16149262	0.15890184	0.15624782	0.15353322	0.15075977	0.14793201	0.14505138	0.14212179	0.13914591	0.1361268	0.13306929	0.12997684	0.1268524	0.12370116	0.120526075	0.11733185	0.114121854	0.11090016	0.10767087	0.10443629
0.20126455	0.20146632	0.20153378	0.20146798	0.20127234	0.20095097	0.20050626	0.19994313	0.19926567	0.19847623	0.1975805	0.19657937	0.19547728	0.19427738	0.19298165	0.1915923	0.19011271	0.18854347	0.18688783	0.18514627	0.1833198	0.18141246	0.17942333	0.17735414	0.17520688	0.17298415	0.17068523	0.16831309	0.16586888	0.16335565	0.16077557	0.15812862	0.15541911	0.1526488	0.14982083	0.1469376	0.14400175	0.1410172	0.13798618	0.13491216	0.13180004	0.12865263	0.12547264	0.12226626	0.11903456	0.115784526	0.11251928	0.1092412	0.105955794	0.1026653
0.20170268	0.20189053	0.20194152	0.20185763	0.2016423	0.20129782	0.20082913	0.2002398	0.19953316	0.19871369	0.19778478	0.1967498	0.19561148	0.19437316	0.19303721	0.19160652	0.19008353	0.18846819	0.18676503	0.18497506	0.1830987	0.18113929	0.17909673	0.17697395	0.17477307	0.17249374	0.1701394	0.16771111	0.16521081	0.1626414	0.16000398	0.15730128	0.15453559	0.15171006	0.14882669	0.14588901	0.1428991	0.13985988	0.13677542	0.13364875	0.13048346	0.12728262	0.12405048	0.12078969	0.11750555	0.11420137	0.11088045	0.10754834	0.10420835	0.10086337
0.20215738	0.20232943	0.20236291	0.2022589	0.20202066	0.20165177	0.20115693	0.20053771	0.19980086	0.1989479	0.19798398	0.19691093	0.19573368	0.19445355	0.19307463	0.19159901	0.19002812	0.1883645	0.1866107	0.18476856	0.18284015	0.18082608	0.17872751	0.17654958	0.17429042	0.17195415	0.1695413	0.16705543	0.16449806	0.16187027	0.15917641	0.15641704	0.15359548	0.15071513	0.1477772	0.14478576	0.14174323	0.13865301	0.13551742	0.13233969	0.12912391	0.12587336	0.12259122	0.119280174	0.11594562	0.11258952	0.10921839	0.10583463	0.10244177	0.099044256
0.20262617	0.20278122	0.20279391	0.20266767	0.20240538	0.2020092	0.20148474	0.20083484	0.20006335	0.19917507	0.19817263	0.19705959	0.19584002	0.19451535	0.1930896	0.19156523	0.18994427	0.18822867	0.18642096	0.18452358	0.18253896	0.1804674	0.17831206	0.17607364	0.17375639	0.17135967	0.16888775	0.16634336	0.16372642	0.16104148	0.1582902	0.15547502	0.15259877	0.14966443	0.146674	0.14363152	0.14053918	0.13739952	0.13421601	0.13099143	0.12772897	0.124432445	0.1211034	0.11774695	0.11436556	0.11096361	0.10754463	0.10411264	0.10067187	0.09722471
0.2031058	0.20324148	0.20323211	0.20308189	0.20279168	0.20236658	0.20181005	0.20112604	0.20031872	0.19939019	0.19834654	0.19719006	0.1959239	0.19455159	0.19307587	0.19149975	0.18982488	0.18805441	0.1861904	0.184235	0.18219024	0.18005934	0.177843	0.17554489	0.17316611	0.1707089	0.16817695	0.16557205	0.16289721	0.16015385	0.15734592	0.15447602	0.15154627	0.14856037	0.14552048	0.14243019	0.13929123	0.13610637	0.13287853	0.12961197	0.12630779	0.12296964	0.11959994	0.116202876	0.11278053	0.10933803	0.10587658	0.10240112	0.098915815	0.0954247
0.20359392	0.20370694	0.20367429	0.203497	0.20317721	0.2027204	0.2021284	0.20140697	0.20055889	0.1995891	0.19850054	0.1972973	0.19598168	0.19455831	0.19302994	0.19139788	0.18966603	0.18783733	0.18591325	0.18389761	0.18179175	0.17959832	0.17731899	0.17495853	0.17251681	0.1699987	0.16740635	0.16474125	0.16200817	0.15920848	0.15634587	0.15342331	0.15044382	0.14740884	0.14432313	0.14118841	0.13800707	0.13478266	0.13151668	0.12821293	0.124872655	0.12149958	0.118096024	0.11466488	0.111208275	0.10772959	0.10423326	0.100721575	0.09719704	0.093666084
0.20408595	0.20417626	0.20411593	0.20390834	0.20355701	0.20306392	0.20243557	0.20167275	0.20078191	0.19976586	0.19862969	0.1973759	0.19600756	0.19452968	0.1929445	0.19125432	0.18946251	0.18757212	0.18558699	0.18350706	0.18133742	0.1790792	0.17673698	0.17431232	0.17180812	0.16922897	0.16657518	0.1638522	0.16106236	0.15820852	0.15529367	0.15232213	0.14929526	0.14621691	0.14308926	0.13991591	0.13669834	0.13343963	0.13014159	0.12680799	0.12343903	0.120038465	0.11660765	0.11314911	0.10966672	0.10616084	0.102636	0.099094555	0.09553957	0.091976255
0.20457768	0.20464118	0.20455186	0.20431216	0.20392473	0.20339459	0.20272417	0.2019176	0.20098141	0.19991727	0.1987283	0.19742131	0.19599739	0.1944612	0.19281563	0.19106378	0.18921007	0.18725565	0.18520471	0.18305984	0.18082443	0.17850187	0.17609492	0.17360616	0.17104056	0.16839927	0.16568735	0.1629079	0.16006409	0.15715924	0.15419686	0.15117991	0.14811113	0.14499441	0.14183164	0.13862601	0.13537902	0.1320937	0.12877229	0.12541516	0.12202647	0.11860639	0.11515758	0.11168137	0.10818018	0.10465581	0.10111152	0.097548425	0.093971446	0.09038263
0.20506497	0.20509954	0.20497839	0.20470269	0.20427813	0.20370562	0.2029907	0.20213854	0.20115092	0.20003456	0.1987915	0.197427	0.19594386	0.19434717	0.19263895	0.19082272	0.18890378	0.18688354	0.18476588	0.18255454	0.18025312	0.1778651	0.17539334	0.17284107	0.17021373	0.16751452	0.16474631	0.16191334	0.15901986	0.15606833	0.15306287	0.150007	0.14690357	0.14375435	0.14056402	0.13733417	0.13406657	0.13076302	0.12742564	0.12405659	0.12065634	0.117227316	0.1137688	0.11028433	0.10677473	0.10324152	0.099687226	0.09611307	0.09252208	0.08891695
0.20554133	0.2055449	0.20538808	0.20507441	0.20460796	0.20399168	0.20322943	0.20232749	0.20128693	0.20011474	0.1988137	0.19738883	0.19584438	0.19418249	0.19241011	0.19052759	0.18854105	0.1864529	0.18426843	0.18199041	0.17962226	0.17716894	0.17463344	0.17202078	0.16933468	0.16657937	0.16375878	0.16087808	0.15793908	0.15494744	0.15190563	0.1488178	0.14568648	0.1425145	0.13930516	0.1360605	0.13278157	0.12946945	0.12612773	0.12275471	0.11935406	0.11592515	0.11247003	0.10898694	0.10547963	0.10194803	0.098393574	0.09481879	0.0912246	0.08761379
0.20600414	0.20597224	0.20577791	0.2054239	0.20491233	0.20424795	0.20343533	0.20247911	0.20138308	0.20015241	0.19879018	0.1973033	0.19569276	0.19396648	0.19212532	0.19017538	0.18811992	0.18596447	0.18371135	0.18136616	0.17893311	0.17641638	0.17382035	0.1711497	0.16840914	0.16560285	0.16273598	0.15981157	0.1568354	0.15380943	0.15074041	0.14762923	0.14447963	0.14129484	0.13807574	0.13482672	0.13154694	0.12823875	0.12490202	0.121538624	0.11814761	0.11473133	0.111288086	0.10781868	0.10432483	0.10080566	0.09726313	0.09369664	0.09011067	0.08650353
0.20644371	0.20637521	0.20614022	0.20574148	0.20518343	0.2044684	0.20360266	0.2025899	0.20143451	0.20014173	0.1987165	0.19716379	0.19548786	0.19369248	0.1917826	0.18976441	0.18764016	0.1854162	0.18309674	0.18068662	0.17818953	0.17561239	0.17295983	0.17023519	0.16744518	0.16459498	0.16168788	0.15872826	0.15572244	0.15267348	0.14958562	0.14646205	0.1433044	0.14011756	0.13690138	0.13365877	0.13039012	0.12709585	0.12377761	0.12043437	0.117066965	0.1136736	0.11025444	0.106810965	0.10334166	0.09984665	0.09632638	0.0927808	0.08921276	0.085622095
0.20685746	0.2067489	0.2064704	0.20602517	0.205416	0.20464802	0.20372584	0.20265365	0.20143655	0.20008053	0.1985902	0.19696945	0.19522502	0.19336118	0.19138291	0.18929487	0.18710306	0.18481205	0.1824275	0.17995422	0.17739956	0.17476547	0.17206055	0.1692887	0.16645607	0.16356787	0.16062874	0.15764436	0.15462002	0.15155734	0.14846236	0.14533737	0.14218464	0.13900664	0.13580579	0.13258356	0.12933818	0.12607133	0.12278326	0.11947318	0.11614017	0.11278257	0.10940057	0.105993465	0.10256061	0.099100545	0.095613986	0.092100315	0.0885604	0.0849954
0.20723806	0.20708759	0.20676224	0.20626765	0.2056059	0.20478202	0.20379949	0.20266601	0.20138606	0.19996388	0.19840607	0.19671865	0.19490528	0.19297136	0.19092461	0.1887691	0.18651053	0.18415628	0.1817089	0.17917801	0.17656797	0.17388463	0.17113408	0.16832252	0.16545606	0.1625399	0.15957925	0.15658043	0.1535469	0.15048374	0.1473926	0.14427957	0.14114475	0.13799071	0.13481781	0.13162735	0.12842004	0.12519468	0.12194985	0.11868388	0.115398064	0.11208874	0.108753964	0.10539523	0.102008566	0.09859495	0.095151946	0.09167931	0.088179275	0.08465142
0.20758009	0.20738423	0.2070119	0.20646442	0.20574772	0.2048651	0.20382191	0.20262595	0.20127992	0.19979171	0.19816568	0.19640945	0.19452697	0.19252571	0.19041207	0.1881905	0.18586859	0.18345317	0.18095085	0.1783658	0.17570783	0.17298175	0.17019385	0.16735154	0.16446108	0.16152796	0.1585582	0.15555629	0.15252775	0.14947566	0.14640391	0.14331557	0.14021203	0.1370951	0.13396505	0.13082208	0.12766434	0.12449168	0.12130305	0.11809505	0.11486698	0.11161597	0.108340494	0.10503893	0.101709545	0.098350026	0.09495963	0.09153996	0.088087216	0.0846038
0.20787893	0.20763664	0.20721352	0.20661148	0.20583715	0.20489386	0.2037893	0.20252863	0.20111638	0.19956104	0.19786757	0.19604327	0.19409376	0.19202664	0.18984771	0.18756507	0.18518497	0.182714	0.18016021	0.17753062	0.17483233	0.17207244	0.16925746	0.16639502	0.16349211	0.16055447	0.15758726	0.15459533	0.15158564	0.14855963	0.14552066	0.14247248	0.13941425	0.13634905	0.13327466	0.1301913	0.1270968	0.12399016	0.120868236	0.11772911	0.114569694	0.11138701	0.10817899	0.104944184	0.10167803	0.09838273	0.09505281	0.09169011	0.08829273	0.08486182
0.20813031	0.20783915	0.20736262	0.20670556	0.20587242	0.20486784	0.20370002	0.20237422	0.20089617	0.19927455	0.19751418	0.1956236	0.19360945	0.19147925	0.1892408	0.18690069	0.1844671	0.1819484	0.17935194	0.17668453	0.17395645	0.17117253	0.16834188	0.16547275	0.16256872	0.15963954	0.15668918	0.15372255	0.15074536	0.14776047	0.14476883	0.14177416	0.13877586	0.1357762	0.13277072	0.12975967	0.12674108	0.1237103	0.12066693	0.117605366	0.11452319	0.1114167	0.108283274	0.10511997	0.10192522	0.09869623	0.09543181	0.092131436	0.08879413	0.08542058
0.20832899	0.20798801	0.20745823	0.20674415	0.20585097	0.2047858	0.20355363	0.20216285	0.20062006	0.19893329	0.1971092	0.19515517	0.1930804	0.19089243	0.18859878	0.1862075	0.18372886	0.1811699	0.17853904	0.17584518	0.17309622	0.17030111	0.1674675	0.16460311	0.16171362	0.15880731	0.15588805	0.15296115	0.1500316	0.14710137	0.14417243	0.14124584	0.13832125	0.13539854	0.13247496	0.12954783	0.12661436	0.12366992	0.120711416	0.11773516	0.114735976	0.1117108	0.108655706	0.10556786	0.1024459	0.09928648	0.09608788	0.09285116	0.08957556	0.0862605
0.2084729	0.20808014	0.20749654	0.2067252	0.20577191	0.20464574	0.20335115	0.20189762	0.20029083	0.19854221	0.19665736	0.19464517	0.19251373	0.19027248	0.18793136	0.18549746	0.18298158	0.180392	0.17773768	0.17502938	0.17227283	0.16947976	0.16665685	0.16381009	0.16094904	0.15807992	0.15520671	0.1523354	0.1494663	0.14660546	0.14375237	0.14090699	0.13806865	0.13523495	0.13240254	0.12956879	0.126728	0.12387732	0.121010214	0.1181213	0.11520897	0.112265944	0.109289706	0.10627739	0.10322608	0.100134745	0.09700118	0.09382516	0.090607226	0.08734779
0.2085604	0.2081155	0.20747653	0.20664799	0.20563665	0.2044499	0.20309588	0.20158081	0.1999153	0.19810784	0.19616571	0.19410035	0.19191907	0.18963397	0.18725282	0.18478525	0.18224299	0.17963377	0.17696756	0.17425516	0.17150477	0.16872656	0.16592732	0.1631144	0.16029684	0.15747948	0.15466645	0.1518633	0.14907193	0.1462931	0.14352801	0.14077465	0.13803212	0.13529697	0.13256502	0.12982953	0.12708767	0.12433219	0.12155758	0.118758805	0.115930885	0.113068655	0.11016831	0.10722649	0.10424088	0.10121096	0.098134965	0.095013544	0.091846146	0.08863615
0.2085899	0.2080945	0.20740078	0.20651697	0.20544848	0.2042039	0.2027912	0.2012197	0.19949852	0.19763695	0.195645	0.19353214	0.1913102	0.18898772	0.18657601	0.18408576	0.18152714	0.17890996	0.17624523	0.173543	0.17081192	0.16806194	0.16530132	0.1625373	0.15977696	0.15702522	0.15428747	0.15156612	0.14886293	0.14617732	0.14351091	0.14085987	0.13822138	0.13558969	0.13296112	0.13032876	0.12768611	0.1250265	0.12234301	0.11963093	0.11688332	0.114094034	0.1112622	0.10838202	0.10545249	0.102472566	0.09944332	0.096364185	0.0932378	0.09006505
0.208562	0.20801564	0.20727025	0.20633233	0.20520988	0.20391072	0.20244375	0.20081985	0.19904841	0.19713983	0.19510451	0.19295388	0.19069852	0.18834996	0.1859177	0.18341559	0.18085259	0.17824027	0.17559044	0.17291194	0.17021483	0.16750781	0.16480012	0.16209856	0.15940824	0.15673608	0.15408406	0.15145552	0.14885175	0.14626923	0.14370856	0.14116564	0.13863407	0.13611057	0.13358784	0.13105625	0.12851046	0.12594238	0.12334563	0.12071021	0.11803292	0.115307614	0.112531126	0.10969938	0.106811345	0.10386699	0.100868955	0.09781582	0.09471228	0.091560796
0.20847952	0.20788434	0.20709005	0.20610094	0.2049276	0.20357788	0.20206206	0.20039198	0.19857654	0.19662845	0.19455855	0.19237748	0.19009934	0.18773398	0.18529436	0.18279183	0.18023798	0.17764387	0.17502117	0.17237961	0.16972996	0.16707996	0.16443889	0.16181067	0.1592043	0.15662342	0.15406795	0.15154243	0.14904414	0.14657144	0.14412151	0.14168917	0.13926764	0.13685054	0.13442832	0.13199413	0.12953943	0.12705438	0.1245307	0.12196262	0.11934091	0.11666301	0.113925606	0.1111249	0.10826008	0.10533309	0.10234518	0.09929758	0.09619695	0.093047984
0.20834583	0.20770554	0.20686299	0.20582737	0.20460738	0.20321298	0.20165516	0.19994378	0.19809341	0.19611418	0.19401878	0.19181824	0.18952695	0.18715796	0.18472221	0.18223107	0.17969947	0.17713723	0.17455514	0.17196494	0.16937475	0.16679418	0.16423157	0.1616905	0.15917759	0.15669529	0.15424505	0.1518285	0.14944118	0.14708026	0.14474252	0.14242016	0.14010477	0.13778841	0.13546258	0.1331158	0.13074024	0.1283238	0.12585953	0.123340294	0.12075816	0.11810938	0.11538992	0.11259854	0.10973523	0.106802225	0.10380029	0.100736976	0.097616315	0.09444481
0.20816578	0.20748325	0.2065985	0.20552076	0.20426014	0.20282713	0.20123322	0.19949107	0.19761252	0.19561161	0.19349995	0.19129193	0.18899897	0.1866372	0.18421699	0.181752	0.17925417	0.17673565	0.17420864	0.17168087	0.1691631	0.16666356	0.16418861	0.16174325	0.15933177	0.15695637	0.15461627	0.1523105	0.15003514	0.14778721	0.14555764	0.14333941	0.14112405	0.1388995	0.13665706	0.1343842	0.13207102	0.12970904	0.12728542	0.1247948	0.122230336	0.11958827	0.11686453	0.11405744	0.11117078	0.108204536	0.10516685	0.102060296	0.098893136	0.09567631
0.20794506	0.2072254	0.2063041	0.20518939	0.20389546	0.20243084	0.20080905	0.19904307	0.19714667	0.19513363	0.19301687	0.19081104	0.18853092	0.18618694	0.18379495	0.18136725	0.17891708	0.17645516	0.17399234	0.17153993	0.16910458	0.16669488	0.16431607	0.16197363	0.15966886	0.15740289	0.15517369	0.1529797	0.15081477	0.14867306	0.1465463	0.14442295	0.14229426	0.14014837	0.13797387	0.13575813	0.13349065	0.13115993	0.12875552	0.1262708	0.12370005	0.12103893	0.118284546	0.11543781	0.112501204	0.10947758	0.10637514	0.10320163	0.09996304	0.09667179
0.2076934	0.2069408	0.20598683	0.2048431	0.20352216	0.2020346	0.20039378	0.19861412	0.19670989	0.19469564	0.1925855	0.19039425	0.18813477	0.18582207	0.18347162	0.18109329	0.17870116	0.17630607	0.17391953	0.17154972	0.16920424	0.16689199	0.16461606	0.1623791	0.16018312	0.15802634	0.15590699	0.15381983	0.15175864	0.14971453	0.14767802	0.1456376	0.14358145	0.1414973	0.139371	0.1371919	0.13494548	0.13262334	0.13021469	0.12771237	0.12510929	0.12240299	0.11959312	0.11668007	0.11366745	0.11056238	0.107371524	0.10410162	0.10076846	0.09737931
0.20741723	0.20663801	0.2056598	0.20449358	0.20315412	0.20165092	0.20000109	0.19821736	0.1963158	0.19431096	0.19221827	0.19005206	0.18782628	0.18555707	0.18325725	0.1809384	0.17861506	0.17629683	0.1739934	0.1717141	0.16946535	0.16725361	0.16508259	0.16295183	0.16086154	0.1588131	0.15679586	0.15480837	0.15284017	0.15088099	0.14892048	0.14694524	0.1449424	0.14289968	0.14080179	0.13863385	0.13638753	0.13404824	0.13160892	0.12906182	0.12640199	0.12362657	0.12073617	0.117732316	0.1146217	0.1114092	0.10810483	0.104722016	0.10126929	0.097761445
0.20712556	0.20632692	0.20533203	0.204152	0.20280145	0.20129275	0.19964299	0.19786558	0.19597703	0.19399355	0.19192791	0.1897986	0.1876178	0.18540046	0.18316191	0.18091226	0.1786653	0.17643043	0.17421708	0.17203307	0.1698834	0.1677745	0.16570534	0.16367927	0.16169153	0.15973946	0.15781716	0.15591623	0.15402737	0.15213601	0.15023425	0.14830501	0.14633512	0.14430912	0.14221397	0.14003599	0.13776258	0.1353829	0.13288738	0.13027297	0.1275311	0.12466267	0.12166956	0.11855297	0.1153228	0.11198498	0.108551845	0.105032824	0.10144413	0.09780355
0.20683035	0.20601879	0.20501459	0.20382944	0.20247674	0.20097272	0.19933277	0.19757178	0.1957063	0.19375193	0.19172615	0.1896429	0.1875163	0.18536115	0.18319145	0.18101862	0.17885488	0.17670865	0.174588	0.17250064	0.17045052	0.1684405	0.16647154	0.16454136	0.16264722	0.16078265	0.15894262	0.15711233	0.15528467	0.15344405	0.15157792	0.1496714	0.1477105	0.14567815	0.14356253	0.141347	0.13902302	0.1365776	0.13400425	0.13129845	0.12845588	0.12547499	0.12236113	0.119117014	0.11575173	0.112274095	0.10869719	0.105034724	0.10130024	0.09751168
0.20653899	0.205724	0.20471798	0.20353533	0.20219159	0.20070012	0.19908014	0.19734588	0.1955128	0.19360012	0.19162203	0.18959284	0.18752897	0.18544318	0.18334962	0.18125859	0.17918086	0.1771253	0.17509854	0.1731067	0.17115295	0.16923767	0.16735938	0.16551745	0.16370359	0.16191274	0.16013393	0.15835772	0.15657073	0.15475914	0.15290657	0.15099949	0.149022	0.14696103	0.14479735	0.14252366	0.14012483	0.13759375	0.13492428	0.13210902	0.12914711	0.12604234	0.12279455	0.11941302	0.11590296	0.11228046	0.10855424	0.10473983	0.10085537	0.09691632
0.20626254	0.20545073	0.20445253	0.20328182	0.20195468	0.20048712	0.19889517	0.19719575	0.19540632	0.19354182	0.1916191	0.18965334	0.18765862	0.18564789	0.18363482	0.18162808	0.179638	0.17767361	0.1757379	0.1738373	0.17197277	0.17014214	0.16834554	0.16657603	0.16482827	0.16309297	0.16135988	0.15961567	0.1578471	0.15603971	0.15417676	0.15224555	0.15022886	0.14811268	0.1458827	0.14352742	0.14103515	0.13840176	0.1356184	0.13268273	0.12959431	0.12635478	0.122970074	0.11944619	0.11579226	0.11202325	0.10815048	0.10418955	0.10015766	0.0960741
0.2060095	0.20520943	0.20422632	0.20307696	0.20177616	0.20033962	0.19878602	0.19713105	0.19539091	0.19358374	0.19172478	0.18982698	0.18790548	0.18597335	0.18404144	0.18212026	0.18021688	0.17833886	0.17648955	0.17467172	0.17288621	0.17112905	0.16939944	0.16768873	0.16598745	0.16428733	0.16257678	0.16084233	0.15906952	0.15724382	0.15534686	0.15336736	0.15128922	0.14909628	0.14678001	0.14432731	0.14173043	0.13898167	0.13607714	0.13301462	0.12979622	0.1264238	0.12290291	0.11924311	0.11545472	0.11154589	0.10753599	0.10343784	0.09927066	0.09505073
0.20578828	0.20500754	0.20404924	0.20292804	0.2016616	0.20026585	0.19875747	0.19715367	0.19547181	0.19372585	0.19193515	0.19010933	0.18826523	0.18641284	0.18456247	0.18272358	0.18090299	0.1791053	0.17733309	0.17558864	0.17386839	0.17217137	0.17049001	0.168817	0.16714463	0.16545926	0.16374886	0.1620003	0.16019914	0.15833029	0.15637878	0.15432931	0.15216893	0.14988501	0.14746858	0.14490706	0.14219418	0.13932627	0.13629931	0.13311458	0.12977013	0.12627316	0.122631446	0.11884553	0.11493732	0.11090863	0.106778145	0.10256067	0.09827454	0.09393791
0.20560373	0.20485051	0.20392482	0.20284142	0.20161718	0.20026836	0.19881262	0.19726548	0.19564645	0.19396889	0.19224793	0.19049719	0.18872935	0.1869548	0.18518382	0.1834215	0.18167636	0.17994948	0.1782454	0.17655984	0.17489138	0.17323455	0.1715838	0.16992936	0.16826138	0.16656795	0.16483435	0.1630497	0.16119806	0.1592657	0.15723759	0.15510312	0.15284729	0.15045957	0.14793278	0.1452582	0.14243075	0.13944733	0.13630652	0.13300821	0.1295536	0.12594943	0.122201875	0.118319005	0.11430893	0.11018692	0.10596143	0.101651154	0.09727027	0.092838265
0.20546255	0.20474446	0.20385833	0.20281887	0.20164366	0.20034844	0.19895072	0.19746819	0.1959143	0.19430554	0.19265701	0.19098146	0.18928805	0.18758866	0.18588974	0.18419787	0.18251762	0.18085083	0.17919777	0.17755486	0.17592065	0.17428643	0.17264456	0.17098728	0.16930175	0.16757613	0.16579807	0.1639561	0.16203466	0.16001874	0.15789989	0.15566504	0.15330347	0.15080954	0.14817193	0.145388	0.1424545	0.13936785	0.13612734	0.13273612	0.12919514	0.1255101	0.121687114	0.11773288	0.11365658	0.10946801	0.10518119	0.10080694	0.0963636	0.09186411
0.20536563	0.20469098	0.20385021	0.2028625	0.2017415	0.20050538	0.19917043	0.19775265	0.19626695	0.19473	0.19315329	0.1915476	0.18992516	0.18829319	0.1866594	0.18502784	0.18340173	0.18177955	0.180163	0.17854646	0.17692456	0.17529106	0.17363797	0.1719543	0.1702295	0.16845186	0.16660875	0.16468823	0.16267905	0.1605688	0.1583477	0.15600832	0.15354039	0.1509405	0.14820147	0.14532137	0.1422965	0.1391258	0.13581392	0.13235837	0.12876329	0.12503086	0.121167436	0.117180966	0.113073915	0.10885996	0.10454523	0.10014264	0.09567	0.09113845
0.20531462	0.20468858	0.20390162	0.20296946	0.20190832	0.20073386	0.19946408	0.19811448	0.19669738	0.19522952	0.19372097	0.1921827	0.19062367	0.1890517	0.18747127	0.18588787	0.18429992	0.1827066	0.1811079	0.17949826	0.177869	0.17621732	0.17452893	0.17279899	0.17101267	0.16916312	0.16723718	0.16522394	0.16311687	0.16090292	0.15857758	0.1561325	0.15356682	0.15087178	0.14804721	0.14509141	0.14200296	0.13878286	0.13543144	0.13194911	0.12833916	0.124602154	0.12074344	0.116764076	0.11267206	0.108471684	0.10417146	0.09978013	0.09531097	0.09077652
0.20530757	0.20473623	0.20400682	0.20313586	0.2021367	0.20102844	0.19982514	0.19854252	0.19719306	0.19579026	0.19434485	0.19286773	0.19136316	0.18984137	0.1883024	0.1867496	0.18518476	0.18360332	0.1820031	0.18037926	0.17872304	0.17702955	0.17528711	0.17348894	0.17162484	0.1696862	0.16766536	0.16555041	0.16333741	0.16102126	0.1585941	0.15605888	0.15340632	0.15063933	0.14775667	0.14475664	0.14163904	0.13840985	0.13506079	0.13159828	0.1280205	0.12432841	0.12051956	0.116595745	0.11256203	0.10841931	0.10417482	0.09983428	0.095408425	0.090906225
0.20534156	0.20482983	0.20416106	0.20335306	0.20241944	0.20137821	0.20024092	0.19902296	0.19773677	0.19639513	0.19500661	0.19357905	0.19212091	0.19063294	0.18912262	0.18758708	0.1860263	0.18443635	0.18281613	0.18115604	0.17945275	0.17769699	0.17588222	0.17399976	0.172043	0.17000464	0.1678803	0.16566099	0.16334769	0.16093542	0.15842277	0.15581205	0.1531015	0.15029222	0.14738715	0.14438483	0.14128667	0.13809153	0.13479888	0.1314068	0.12791304	0.12431468	0.12060666	0.116789326	0.112862855	0.10882347	0.1046748	0.10042171	0.09607083	0.09163539
0.20540923	0.20495918	0.2043558	0.20361412	0.20274651	0.20176992	0.2006968	0.19954081	0.19831352	0.19702476	0.1956839	0.19429708	0.19287053	0.1914054	0.18990561	0.1883696	0.1867947	0.18517753	0.18351641	0.18180305	0.18003333	0.17819764	0.17629328	0.1743142	0.17225547	0.1701116	0.16788301	0.16556561	0.16316211	0.16067195	0.15809691	0.15544271	0.15270987	0.14990127	0.14701915	0.14406371	0.14103717	0.13793206	0.13475057	0.13148448	0.12813024	0.12467793	0.121122554	0.1174604	0.11368428	0.10978599	0.105772026	0.101640545	0.09739657	0.09304998
0.20549972	0.20511568	0.2045797	0.20390384	0.20310259	0.20218994	0.20117827	0.20007885	0.19890197	0.19765854	0.19635445	0.1949952	0.19358674	0.19212906	0.19062275	0.18906793	0.1874604	0.1857974	0.18407445	0.18228915	0.18043578	0.17850727	0.17650443	0.17442147	0.17225547	0.17001097	0.16768703	0.1652881	0.16281533	0.16027477	0.15767366	0.15501419	0.15230668	0.1495493	0.14674218	0.14389229	0.14099361	0.1380398	0.13502449	0.13194315	0.12878002	0.125528	0.122170806	0.11870366	0.11511399	0.11139569	0.107546724	0.103561714	0.09944986	0.09521105
0.20560248	0.20528832	0.20481886	0.20421012	0.20347378	0.20262043	0.20166393	0.20061523	0.19948114	0.19827342	0.19699469	0.19565015	0.19424345	0.19277593	0.19124618	0.18965425	0.18799624	0.18626931	0.18447109	0.18259838	0.18064803	0.17861798	0.17650917	0.17432095	0.172059	0.16972372	0.16732258	0.16486302	0.16235545	0.15980609	0.15722007	0.15460855	0.1519798	0.14933093	0.14666641	0.14397973	0.14127064	0.13852543	0.13573712	0.13288742	0.12996276	0.12695113	0.1238329	0.12059195	0.11721863	0.11370033	0.11003076	0.10620986	0.10223472	0.09811922
0.20570554	0.20546052	0.20505947	0.20451614	0.2038395	0.20304185	0.2021353	0.20112921	0.20002969	0.19884425	0.19757625	0.19623363	0.19481397	0.19332	0.1917502	0.1901035	0.18837762	0.1865722	0.18468273	0.18271261	0.18065877	0.1785243	0.17631285	0.1740281	0.17168176	0.16928029	0.1668329	0.16435167	0.16185084	0.1593399	0.15682656	0.1543225	0.15183331	0.14935529	0.14689326	0.14443383	0.14197132	0.13948771	0.13697305	0.13440083	0.13174963	0.12900698	0.1261445	0.12314725	0.1199975	0.116683915	0.1131965	0.10953535	0.10569976	0.10169564
0.20579253	0.20561793	0.20528351	0.20480183	0.20418258	0.2034366	0.2025732	0.20159857	0.20052093	0.19934751	0.19807976	0.19672145	0.19527422	0.19373706	0.1921104	0.19039321	0.18858594	0.18668868	0.18470144	0.18262742	0.18047048	0.17823617	0.1759326	0.17357324	0.17116836	0.16873048	0.16627687	0.16382286	0.16138317	0.15896976	0.15659311	0.15426081	0.15197387	0.14973405	0.14752974	0.14535323	0.14318584	0.14100793	0.13879324	0.13651907	0.13415797	0.13168755	0.12908259	0.12631822	0.12337981	0.12025463	0.116929516	0.11340983	0.109689735	0.105779536
0.20584871	0.2057435	0.20547448	0.20505077	0.2044841	0.20378225	0.20295216	0.20200144	0.2009355	0.19975904	0.19847798	0.19708957	0.19559751	0.1940032	0.19230491	0.19050646	0.18860859	0.18661246	0.18452401	0.18235025	0.18009578	0.1777772	0.17540604	0.17299804	0.17057112	0.16814624	0.16573656	0.16336802	0.16105244	0.15880072	0.15662679	0.15452981	0.15251079	0.15056017	0.148667	0.14680818	0.14496297	0.14310473	0.14119938	0.13921961	0.13713485	0.13491407	0.13253295	0.12996681	0.12720284	0.124224305	0.12102414	0.11760494	0.11396314	0.11011876
0.205854	0.20581749	0.20561081	0.20524238	0.20472221	0.20405497	0.20325053	0.20231324	0.2012469	0.20005924	0.19874585	0.19731596	0.19576725	0.19410346	0.19232376	0.1904348	0.18844076	0.1863434	0.18415874	0.18189487	0.1795651	0.17718813	0.17478153	0.1723668	0.16997056	0.16761184	0.16531053	0.163089	0.16096328	0.15894136	0.15703171	0.15522528	0.15352261	0.15190153	0.15034142	0.14881521	0.14729497	0.14574009	0.14411703	0.1423932	0.1405337	0.13850833	0.1362896	0.13386306	0.13120653	0.12831363	0.12517922	0.12180962	0.11820629	0.11438071
0.20579143	0.2058211	0.2056739	0.20535685	0.20487627	0.2042386	0.20345035	0.20251495	0.20143755	0.20022097	0.19886936	0.19738387	0.19576742	0.19402397	0.19215944	0.1901758	0.18808517	0.18590005	0.18363321	0.1813001	0.17892289	0.17652412	0.17412941	0.17176312	0.16945441	0.16722405	0.16509828	0.16309538	0.16122192	0.15948853	0.15789053	0.15641978	0.15505376	0.153775	0.15254468	0.15132716	0.15008731	0.14878489	0.14737782	0.14583015	0.14411302	0.1421968	0.14006081	0.13768366	0.13506079	0.13218509	0.1290538	0.12567835	0.122067496	0.11823474
0.20564081	0.20573547	0.20564461	0.20537351	0.20492586	0.20431043	0.20352855	0.20258634	0.20148663	0.20023364	0.19882928	0.19728085	0.19558954	0.19376239	0.19180965	0.18973948	0.1875681	0.18530828	0.18298438	0.18061844	0.1782363	0.17586596	0.17353567	0.17128074	0.16912496	0.16709512	0.16520646	0.16347882	0.16191518	0.16051063	0.15925425	0.15812305	0.15708947	0.15611434	0.1551645	0.15418911	0.15314844	0.15199994	0.15070708	0.14923383	0.14755261	0.1456435	0.14349008	0.1410847	0.13841686	0.13549455	0.13231814	0.12889995	0.12524766	0.12138392
0.20538606	0.20554318	0.2055052	0.205274	0.20485482	0.20425048	0.2034682	0.20250967	0.20138074	0.20008104	0.1986204	0.19700243	0.19523579	0.19333002	0.19129829	0.18915384	0.18692052	0.18461901	0.18227583	0.17991894	0.17758358	0.1753016	0.17310514	0.17102498	0.16909075	0.1673215	0.16573128	0.16432163	0.16309142	0.16202664	0.16110015	0.16027275	0.1595144	0.15877166	0.15800038	0.15715596	0.15619455	0.15507394	0.15376633	0.15224725	0.15049629	0.14849672	0.14624487	0.14374015	0.14098561	0.13798137	0.13473552	0.13126335	0.12757507	0.12368664
0.20500873	0.20522657	0.20523702	0.20504223	0.20464379	0.20404972	0.2032592	0.20227681	0.20111018	0.19976221	0.19824094	0.19655782	0.19472052	0.19274673	0.19065246	0.1884616	0.18619823	0.18389356	0.18157983	0.1792909	0.17706344	0.1749348	0.17293699	0.1711005	0.16944323	0.16798112	0.16671751	0.1656439	0.16474003	0.16397923	0.16332	0.16271432	0.16212216	0.16148427	0.16075814	0.15990052	0.1588731	0.15765008	0.15620714	0.15453646	0.15262666	0.15047558	0.14808497	0.14545947	0.14260551	0.13952625	0.13623461	0.13273224	0.12903863	0.12516078
0.20449501	0.2047731	0.20482928	0.20466638	0.20428619	0.20369281	0.20288898	0.20188084	0.20067574	0.1992804	0.19770426	0.19596109	0.1940704	0.19204861	0.18992269	0.18771952	0.18547256	0.18321607	0.18098995	0.17883214	0.17678186	0.17486978	0.1731326	0.17158817	0.17024615	0.16910991	0.16816762	0.16739708	0.16675891	0.1662125	0.16570598	0.16519192	0.16461283	0.16391993	0.16308405	0.1620644	0.16083542	0.15939942	0.15773776	0.15585646	0.15375596	0.1514447	0.1489289	0.14621432	0.14330187	0.14019868	0.13691197	0.1334413	0.12979458	0.1259793
0.2038312	0.20416786	0.20426998	0.2041372	0.20377001	0.20317942	0.20236146	0.20132773	0.20008768	0.19865222	0.19703284	0.19525272	0.19333072	0.19129612	0.18917593	0.18700811	0.18483299	0.18268555	0.18061155	0.17865047	0.1768372	0.17519854	0.17376047	0.17252994	0.17150454	0.17067005	0.16999076	0.16943434	0.16894737	0.16847354	0.16796643	0.1673649	0.16662705	0.1657233	0.16462705	0.16332807	0.16181985	0.16011006	0.1582093	0.15612738	0.15387292	0.15145797	0.14888185	0.1461533	0.14326882	0.1402216	0.13701421	0.13364138	0.1301057	0.12640469
0.20301397	0.2034086	0.2035551	0.20345305	0.20310375	0.20251413	0.20168833	0.20063607	0.19937246	0.19791055	0.19626991	0.19448002	0.19256309	0.19055554	0.18849413	0.18642056	0.18437761	0.18240315	0.18054527	0.17883544	0.17730325	0.17597175	0.17484108	0.1739045	0.17314777	0.17252737	0.17200202	0.17151606	0.17101182	0.17043161	0.16973308	0.16887206	0.16782251	0.16657926	0.16513763	0.16350508	0.16170493	0.15975368	0.15766639	0.1554671	0.15315369	0.1507359	0.14821094	0.14557149	0.14280593	0.13990468	0.1368541	0.13364339	0.13026613	0.1267236
0.20203975	0.20249662	0.20269208	0.20262372	0.20229477	0.20171493	0.20088947	0.19983503	0.19856508	0.19710317	0.19547513	0.19371359	0.19184862	0.18992454	0.18797792	0.18605873	0.18420836	0.18246809	0.18087363	0.17945194	0.17822087	0.1771777	0.17631507	0.17560264	0.1750004	0.17445692	0.17391087	0.17331013	0.1725942	0.17172149	0.17066202	0.16940469	0.16794896	0.16631241	0.16451716	0.16259687	0.16057557	0.15848383	0.15634261	0.15415081	0.15191536	0.14962856	0.14727257	0.14482734	0.14227128	0.13958529	0.13674672	0.13374275	0.13055697	0.12718675
0.20091774	0.20144194	0.20169127	0.20166515	0.20136933	0.20081241	0.20000635	0.19897081	0.19772533	0.19630024	0.19472592	0.19303852	0.19128257	0.18949649	0.18772656	0.18601978	0.18441698	0.18294773	0.18164173	0.18050843	0.1795418	0.17872842	0.1780328	0.17740837	0.1767957	0.1761353	0.17537124	0.17445162	0.17334425	0.17202298	0.1705002	0.16878624	0.1669184	0.16493551	0.16288328	0.16079372	0.15870515	0.15663588	0.15459265	0.15257037	0.15055084	0.14851084	0.14642395	0.14425483	0.14197034	0.13954279	0.13694818	0.13416566	0.13117996	0.12798288
0.19966461	0.20026682	0.20058274	0.20061186	0.20036606	0.19985276	0.19909482	0.19810924	0.19692755	0.1955826	0.19411197	0.19255777	0.19096398	0.18937486	0.18783605	0.18638837	0.1850586	0.18386877	0.18282996	0.18192741	0.18114246	0.18043157	0.17974208	0.1790125	0.17818421	0.17720242	0.17601997	0.17461392	0.17298883	0.17115566	0.16915165	0.16703367	0.16485186	0.16266415	0.16052157	0.15845586	0.15648717	0.15461874	0.1528351	0.1511168	0.14942871	0.14772499	0.14597043	0.14411867	0.14213286	0.13997877	0.1376316	0.13506359	0.13226499	0.129233
0.19831342	0.1990081	0.19940516	0.19951402	0.19934057	0.19890355	0.19822441	0.1973316	0.19625923	0.19504583	0.19373606	0.1923666	0.19098884	0.18964587	0.18837097	0.187192	0.18612772	0.18517798	0.1843287	0.1835453	0.18278717	0.18199411	0.18110335	0.18005803	0.17880315	0.17730948	0.17556638	0.17359239	0.17142051	0.16911088	0.16673622	0.16436358	0.1620556	0.15987587	0.1578544	0.1560157	0.15434857	0.15283658	0.15144168	0.1501227	0.14883041	0.14750683	0.1461024	0.14457402	0.14287673	0.1409791	0.1388526	0.1364824	0.1338516	0.13095534
0.19690864	0.19771597	0.19822171	0.19843468	0.19836546	0.19804317	0.19748633	0.19673377	0.19582331	0.19479215	0.19368881	0.19255619	0.19143198	0.1903531	0.18933868	0.18840292	0.18754199	0.18672714	0.1859292	0.18509352	0.18415937	0.183065	0.18175404	0.18018582	0.17834139	0.17622665	0.17388003	0.1713616	0.16874403	0.16611423	0.16356003	0.16115744	0.15896833	0.15702131	0.15533417	0.1538924	0.1526715	0.15162185	0.15068653	0.14980754	0.14892174	0.14796923	0.14689517	0.14565572	0.1442106	0.14252959	0.14059	0.1383766	0.13588038	0.13310052
0.19551356	0.19646053	0.19710252	0.19745496	0.197534	0.19736424	0.19697876	0.19641368	0.19571185	0.1949119	0.19405751	0.19318041	0.19231677	0.19148043	0.1906774	0.18989572	0.18910986	0.18827282	0.18733072	0.18621986	0.18488596	0.18327624	0.1813593	0.17913851	0.17663418	0.17390588	0.17103548	0.1681135	0.1652515	0.16254294	0.16006935	0.15789238	0.15604578	0.15453517	0.15334201	0.15242168	0.15172113	0.15117045	0.15070297	0.15024425	0.14973006	0.14909944	0.14830099	0.14729357	0.14604574	0.1445311	0.14273132	0.14063607	0.13824607	0.13555953
0.19420429	0.19532283	0.1961408	0.19667089	0.19693725	0.1969698	0.1968005	0.1964663	0.19601072	0.19546627	0.19486822	0.19423756	0.19359091	0.19292682	0.19222316	0.19144687	0.19055428	0.18947735	0.18816507	0.18656397	0.18462232	0.18233734	0.17971972	0.17681748	0.17371094	0.17049778	0.1672965	0.16422373	0.16138896	0.1588741	0.15674075	0.15501499	0.15369856	0.15276003	0.15214862	0.15179263	0.1516175	0.15154383	0.15149054	0.15139	0.15116987	0.15078458	0.15018797	0.14934632	0.1482318	0.1468297	0.14512822	0.14312302	0.1408113	0.13819776
0.19307628	0.19440117	0.19543105	0.19618312	0.19667934	0.19695184	0.19703427	0.19695671	0.19675921	0.19646657	0.1960938	0.19564633	0.19512355	0.19449353	0.19371709	0.19274428	0.19151983	0.18997914	0.1880799	0.18579502	0.18312272	0.18010989	0.17681384	0.17333853	0.16981108	0.16635507	0.16310683	0.16017297	0.15764752	0.15558103	0.15399727	0.15288605	0.15220512	0.15189278	0.1518716	0.15204807	0.15233904	0.15265995	0.15293452	0.1530943	0.15308243	0.15285878	0.15238506	0.1516414	0.15060993	0.14927903	0.14763984	0.14569831	0.14345083	0.14090592
0.19222899	0.19379807	0.1950768	0.19608459	0.19684139	0.19737896	0.19772525	0.19790493	0.19794089	0.19784144	0.19761395	0.19722834	0.19666865	0.19588369	0.19481716	0.19341978	0.1916357	0.18942845	0.18679065	0.18373513	0.18032713	0.17665349	0.17284265	0.16902274	0.16534807	0.1619575	0.15896244	0.15645231	0.15447585	0.15304741	0.15214762	0.15171877	0.15168872	0.1519731	0.15247527	0.15309745	0.15375236	0.15435958	0.1548499	0.15516981	0.15527472	0.15513483	0.15472132	0.15402548	0.15303603	0.15174414	0.15015376	0.14826255	0.14607659	0.14359358
0.1917606	0.19360332	0.19516039	0.19644499	0.197476	0.19827604	0.19886579	0.19925354	0.19944945	0.19943932	0.19920179	0.19870663	0.19790152	0.1967346	0.19515342	0.19311494	0.19059536	0.18760075	0.1841731	0.18039294	0.17636997	0.17225063	0.16818231	0.16433123	0.16083507	0.15781006	0.15534288	0.1534723	0.15220912	0.15151261	0.15132472	0.15155974	0.1521231	0.1529115	0.1538223	0.15476362	0.15565509	0.15643212	0.15703386	0.15742221	0.15756908	0.15744984	0.15705419	0.1563738	0.15540558	0.15414563	0.15259418	0.1507567	0.14863195	0.14622384
0.19175595	0.19389151	0.19573279	0.19729027	0.19857584	0.199598	0.20036119	0.20085968	0.20108129	0.20099293	0.20056006	0.19973198	0.19845292	0.196684	0.19438906	0.19156143	0.18822679	0.18444826	0.18032297	0.17599067	0.1716014	0.16733398	0.16334441	0.15978032	0.15676072	0.15435818	0.15261137	0.15151002	0.15101177	0.15104407	0.15152	0.15232527	0.15335715	0.15451026	0.15569623	0.15682462	0.15783301	0.15867235	0.15929821	0.15969047	0.1598252	0.15969563	0.15929338	0.15861952	0.15766853	0.15644178	0.15493952	0.15315957	0.15110354	0.14877385
0.19226038	0.19468075	0.19678667	0.19857804	0.20005526	0.20120683	0.20202133	0.20247956	0.20254506	0.20217066	0.20131375	0.1999268	0.19797024	0.19542876	0.19230942	0.18865925	0.18456191	0.18013367	0.17553408	0.17093004	0.16650425	0.16242614	0.1588377	0.15585275	0.15353772	0.15191618	0.1509787	0.15066886	0.15089956	0.15157805	0.15258849	0.15382451	0.15517619	0.1565488	0.1578657	0.15906431	0.16009079	0.16091356	0.16150746	0.16186053	0.16196339	0.16181317	0.16140416	0.1607391	0.15981634	0.15863168	0.15718384	0.15547168	0.15349415	0.15125053
0.19326672	0.19593069	0.19823933	0.20017903	0.20173086	0.20287211	0.2035693	0.20378734	0.20347683	0.20259595	0.20110677	0.19897322	0.19620293	0.1928182	0.18888807	0.1845113	0.1798335	0.1750224	0.17025778	0.1657317	0.16160615	0.15803155	0.15510678	0.15289593	0.15141296	0.15063259	0.15048651	0.15089557	0.15174472	0.1529217	0.15431614	0.15581882	0.15733808	0.15879571	0.1601342	0.16130461	0.1622815	0.16304341	0.1635783	0.16388318	0.16395222	0.16378592	0.16338472	0.16274258	0.16186139	0.16072875	0.1593475	0.15771097	0.15581359	0.15365544
0.1946862	0.19750895	0.199915	0.20186684	0.20333274	0.20427503	0.20464797	0.20440874	0.20351101	0.20192888	0.19964547	0.1966741	0.19306213	0.18889901	0.18430138	0.17943129	0.17446814	0.16960555	0.16502978	0.1609095	0.15738627	0.15455541	0.15246215	0.15111572	0.1504809	0.15048903	0.15104042	0.15202844	0.15333237	0.15484151	0.15644924	0.15806696	0.15962204	0.1610595	0.16233754	0.16342741	0.16432196	0.16500676	0.16548204	0.16574597	0.16579804	0.16563624	0.1652552	0.16465455	0.16382316	0.16275671	0.16144633	0.15988578	0.15806825	0.15599173
0.19633779	0.19919527	0.20154072	0.20333147	0.20451787	0.2050523	0.2048886	0.20399415	0.20234345	0.19994082	0.1968104	0.19302356	0.18868038	0.18392804	0.17893656	0.17388618	0.16898614	0.16442236	0.16035403	0.15691593	0.15419775	0.15223971	0.15103072	0.15053673	0.15067208	0.15134214	0.1524303	0.15382269	0.1554061	0.15708044	0.15875462	0.1603662	0.16186199	0.16320792	0.16438201	0.16537362	0.1661804	0.16679978	0.16723134	0.16747642	0.16753167	0.16739365	0.16705324	0.1665034	0.16573295	0.164729	0.1634895	0.16200027	0.16025314	0.15824926
0.19795194	0.20067671	0.20278059	0.20420961	0.20491044	0.20483923	0.20397036	0.20228441	0.19980323	0.19656914	0.19266963	0.1882228	0.18338513	0.17833915	0.17327997	0.16840982	0.16391465	0.1599491	0.1566356	0.15405416	0.15223509	0.15116784	0.15079834	0.1510439	0.15180448	0.15296172	0.15440574	0.1560255	0.15772071	0.15941516	0.16104503	0.16256304	0.16394481	0.16517004	0.16623247	0.16713183	0.16786751	0.168446	0.1688595	0.16910973	0.16918871	0.16908997	0.16879898	0.16830482	0.16759384	0.16665402	0.16547397	0.164044	0.16235784	0.1604113
0.19918728	0.20159037	0.20326012	0.20413701	0.204181	0.2033702	0.20169672	0.19918983	0.19591902	0.1919783	0.18750402	0.18266204	0.17764825	0.17265418	0.16788343	0.16351601	0.15969947	0.15654552	0.15412536	0.15245472	0.15152287	0.15126577	0.15159987	0.15242293	0.15362266	0.15508285	0.156704	0.15838876	0.16006714	0.16168034	0.16319145	0.16457708	0.16582298	0.16692862	0.16789654	0.16872439	0.16942221	0.16998464	0.17040703	0.17068331	0.17080125	0.17075077	0.17051038	0.17006835	0.16940954	0.16851768	0.16738369	0.16599798	0.1643541	0.1624502
0.19967633	0.20157775	0.2026473	0.20283249	0.20211743	0.20051552	0.19805354	0.19481878	0.19092129	0.18651077	0.18175462	0.17685601	0.17201033	0.16740662	0.16322677	0.1596028	0.1566429	0.15440121	0.15289447	0.1520932	0.15193778	0.15234539	0.15320726	0.15441534	0.15586169	0.15744995	0.15909341	0.16072397	0.16229433	0.16376725	0.16512828	0.16637132	0.16749892	0.1685054	0.16940644	0.17020163	0.17088789	0.17146054	0.1719111	0.17222592	0.17238937	0.17238188	0.17218661	0.17178595	0.17116304	0.17030358	0.16919774	0.16783836	0.1662182	0.16433816
0.19908746	0.20035675	0.20072144	0.20015469	0.19868004	0.1963486	0.1932359	0.18947916	0.18522304	0.1806541	0.1759581	0.17133722	0.16697994	0.16304168	0.15965813	0.15692484	0.15488057	0.1535441	0.15287587	0.1528129	0.15327066	0.15414804	0.1553424	0.15675029	0.15827835	0.15984926	0.16140595	0.1629005	0.16431496	0.16562915	0.16684437	0.16796452	0.16899705	0.16994482	0.1708149	0.17160314	0.17230412	0.17290697	0.17339624	0.17375134	0.1739546	0.17398232	0.17381728	0.1734384	0.17283313	0.17198479	0.17088813	0.16953504	0.16792169	0.16604882
0.19720407	0.19777915	0.19742468	0.196157	0.19403467	0.19114836	0.18762873	0.18363415	0.17934301	0.17494585	0.170637	0.16658768	0.16295373	0.15985444	0.15737939	0.15555614	0.15439232	0.15385205	0.15387551	0.15437059	0.15524802	0.15640432	0.15774778	0.15919253	0.16066799	0.16212513	0.16352662	0.1648542	0.16610062	0.16726789	0.16836251	0.16939332	0.17037024	0.1712941	0.17216498	0.17297114	0.17370555	0.17434466	0.17486906	0.17525855	0.17548653	0.17553358	0.17537877	0.17500234	0.17439023	0.1735356	0.17242698	0.17106283	0.16944033	0.16756155
0.19396448	0.19388244	0.19290353	0.19109088	0.18853128	0.18535721	0.18173009	0.17781837	0.17381206	0.16989315	0.1662237	0.16295238	0.16018346	0.1579904	0.15640576	0.15542895	0.15501837	0.15511863	0.15563998	0.15649852	0.15759933	0.15885818	0.16019818	0.16155884	0.16289708	0.16418391	0.16540837	0.16656825	0.16766562	0.168717	0.16973104	0.17071454	0.17167258	0.17260364	0.1734937	0.17433439	0.17510247	0.17577451	0.17632659	0.17673248	0.17696768	0.17701136	0.17684284	0.17644715	0.17581177	0.17492858	0.17379221	0.1724023	0.17075992	0.16886798
0.18951757	0.18891287	0.18750183	0.18537436	0.18265423	0.17949882	0.17607024	0.1725461	0.16909966	0.16587919	0.16301745	0.16062069	0.15874358	0.15742016	0.1566346	0.15635729	0.15652928	0.15706758	0.15789673	0.15892701	0.16008377	0.16130236	0.16253193	0.16373435	0.16489044	0.16599497	0.16705078	0.16806406	0.16905454	0.17003068	0.17100403	0.17197528	0.17294559	0.17390135	0.17482722	0.17570102	0.17649695	0.1771887	0.17774913	0.17815217	0.17837082	0.17838922	0.17818452	0.17774887	0.1770707	0.17614394	0.17496924	0.17354424	0.17187278	0.16996142
0.18419094	0.18327603	0.18168315	0.17952484	0.17694542	0.17409278	0.17114145	0.1682394	0.16553324	0.16314141	0.16115086	0.15961924	0.15856925	0.15799016	0.15784663	0.15808526	0.15863764	0.15942413	0.1603751	0.16142172	0.16250673	0.16359062	0.16464758	0.16565908	0.16662976	0.16756546	0.16848123	0.16939603	0.1703201	0.17126417	0.17223261	0.1732212	0.17422092	0.17520812	0.1761677	0.17706552	0.17787421	0.17856762	0.17911273	0.17948905	0.17966893	0.17963877	0.17938164	0.17888878	0.17815563	0.17717516	0.1759515	0.17448494	0.17278408	0.1708495
0.17844568	0.17748211	0.1759787	0.17406991	0.17188886	0.1695869	0.1673043	0.16517028	0.16329512	0.16174978	0.16059154	0.15983364	0.1594711	0.15946771	0.15977743	0.16033763	0.16107975	0.1619424	0.16286919	0.16381493	0.16474476	0.16564192	0.16649878	0.16732565	0.16813153	0.16893685	0.16975927	0.17061594	0.17151524	0.17246369	0.17345303	0.17447548	0.17550805	0.17652872	0.17750773	0.17841244	0.17921527	0.17988387	0.18039227	0.18071645	0.18083814	0.18074268	0.18041621	0.1798543	0.17905408	0.178016	0.1767407	0.17523229	0.17350018	0.17154771
0.17281042	0.17204651	0.17089354	0.16945897	0.1678815	0.16628367	0.16477507	0.16345838	0.1623942	0.1616323	0.1611866	0.16105086	0.1611959	0.1615766	0.16214901	0.1628447	0.16361731	0.16442034	0.16522202	0.16599101	0.16672382	0.16742022	0.16809486	0.16876331	0.16944638	0.17016646	0.17094305	0.17178184	0.17269066	0.1736652	0.17469034	0.1757471	0.1768115	0.17784762	0.1788293	0.17971948	0.18049112	0.18111295	0.18156031	0.18181652	0.18186036	0.18168321	0.18127805	0.18064058	0.17977162	0.17867231	0.17734602	0.17580034	0.1740418	0.17207809
0.16778365	0.16744271	0.16682534	0.16603091	0.16516662	0.16433169	0.16360989	0.16305736	0.1627136	0.16260085	0.16270337	0.16300863	0.16347045	0.1640505	0.16470408	0.16538888	0.16606867	0.16671968	0.16733079	0.16789687	0.16842943	0.16894838	0.16947173	0.170023	0.17063183	0.17131248	0.17208016	0.17293642	0.1738775	0.17488828	0.17595075	0.17703536	0.1781125	0.17914814	0.18010792	0.1809603	0.18167663	0.18223011	0.18259925	0.18276715	0.18272343	0.1824577	0.18196878	0.18125367	0.18031496	0.179158	0.17778707	0.17620951	0.17443281	0.17246485
0.16377306	0.16400619	0.1640378	0.16394669	0.16381991	0.16372359	0.16370845	0.16380858	0.16404113	0.1644004	0.16487099	0.165423	0.16602486	0.16664025	0.16724175	0.16780254	0.16831106	0.16876315	0.16916251	0.16953155	0.16988711	0.17026055	0.17067768	0.17116651	0.1717444	0.17242596	0.1732148	0.17410713	0.17508638	0.1761365	0.17722508	0.17832313	0.17939302	0.18040305	0.18131824	0.18210933	0.18274912	0.18321535	0.1834907	0.1835635	0.18342292	0.1830674	0.18249258	0.18170425	0.1807018	0.17949411	0.17808601	0.17648676	0.17470106	0.17273948
0.16104442	0.16191906	0.1626307	0.16323268	0.163785	0.16432562	0.16488566	0.16547926	0.16610739	0.16675875	0.16741022	0.16804367	0.16863178	0.16915846	0.16960813	0.16997766	0.17027576	0.17051722	0.17072132	0.17091952	0.17114168	0.1714206	0.17178023	0.17224643	0.17283192	0.17354296	0.17437227	0.17530602	0.17632578	0.17740035	0.17849797	0.17958564	0.18062624	0.18158692	0.18243435	0.18314317	0.18369125	0.18405813	0.18423095	0.18420115	0.18396577	0.18351963	0.18286589	0.1820086	0.18095148	0.17970341	0.17826897	0.17665672	0.17487396	0.17292981
0.15971003	0.16121984	0.1625587	0.16377181	0.16488038	0.16591582	0.16688472	0.16779798	0.16863906	0.16940819	0.17008299	0.17065758	0.17112184	0.17147252	0.17171642	0.17187014	0.17195551	0.17200139	0.17204303	0.17211652	0.1722531	0.17248347	0.17283118	0.1733127	0.17393032	0.17468667	0.17555964	0.17653346	0.17757726	0.17866085	0.17974688	0.18080103	0.1817872	0.18267521	0.18343702	0.1840482	0.18449233	0.18475181	0.18481931	0.18468897	0.18435873	0.18382946	0.18310386	0.18218985	0.18108898	0.17981058	0.17836224	0.17674994	0.17498228	0.1730651
0.15974161	0.16180599	0.16367024	0.16535386	0.16686684	0.1682274	0.16943106	0.1704827	0.17138126	0.17211747	0.17269416	0.1731115	0.17337725	0.17351016	0.17353196	0.17347282	0.17337033	0.17326121	0.17318565	0.17318001	0.17327833	0.17350456	0.17387408	0.17439371	0.17506237	0.17586178	0.17677575	0.1777733	0.17882498	0.17989302	0.18094298	0.18193854	0.18285194	0.18365017	0.18431133	0.18481508	0.18514866	0.18530038	0.18526357	0.18503724	0.18462096	0.18401752	0.18323347	0.18227172	0.1811392	0.17984518	0.17839415	0.17679468	0.17505267	0.17317387
0.16098478	0.16348036	0.16572662	0.16772074	0.1694727	0.17098483	0.17225853	0.17330265	0.17411883	0.17471598	0.17510404	0.175304	0.17534111	0.17524599	0.17505923	0.17481586	0.17456487	0.17434889	0.17420557	0.1741719	0.17427137	0.17452489	0.17493875	0.17550841	0.17622392	0.17706469	0.17800352	0.17900735	0.18004051	0.18107161	0.18206161	0.18298277	0.18380165	0.18449846	0.18504988	0.18544275	0.18566436	0.18570974	0.18557581	0.18526173	0.1847707	0.18410656	0.18327367	0.18227924	0.18112946	0.17983235	0.17839189	0.17681707	0.17511117	0.17328075
0.16320938	0.16599056	0.16845462	0.17059869	0.17242199	0.17393512	0.1751413	0.17605717	0.17669527	0.17707875	0.1772345	0.17719415	0.17700286	0.17669965	0.17633286	0.17595099	0.17560183	0.17532665	0.17516208	0.17513664	0.17526984	0.17556988	0.17603642	0.17665577	0.1774113	0.17827561	0.17921902	0.18020503	0.18120076	0.18217176	0.18308668	0.18391308	0.1846272	0.18521309	0.18565175	0.1859329	0.18604934	0.1859965	0.18577452	0.18538487	0.18483129	0.1841186	0.18325251	0.18223989	0.18108591	0.17979679	0.17838027	0.17683864	0.1751791	0.17340557
0.16614959	0.16905774	0.17158481	0.17372707	0.17548537	0.17687343	0.17790782	0.1786084	0.17900898	0.17914526	0.17905194	0.17878336	0.17838448	0.17791039	0.1774112	0.17693734	0.17653891	0.17624769	0.17609955	0.17611042	0.17629373	0.17664844	0.17716545	0.1778253	0.17860559	0.17947568	0.18040048	0.1813469	0.1822831	0.18317452	0.18399522	0.18471813	0.1853243	0.18579581	0.18612412	0.18629871	0.18631712	0.1861767	0.18587887	0.18542671	0.18482493	0.18407904	0.18319303	0.18217516	0.18102893	0.17976187	0.17837751	0.17688139	0.17527637	0.1735678
0.16953361	0.17242149	0.17487413	0.17688635	0.17846784	0.17963941	0.18042909	0.18087399	0.18101107	0.18089455	0.18056999	0.18009666	0.17953195	0.17893496	0.17835113	0.17783606	0.17742462	0.17715544	0.17704612	0.17710918	0.17734982	0.1777556	0.17831472	0.1789994	0.17978328	0.18063414	0.18152116	0.18240863	0.18326531	0.18406507	0.1847828	0.18539685	0.18589115	0.18625352	0.18647647	0.18655458	0.18648474	0.18626936	0.18591027	0.18541053	0.18477514	0.18400915	0.18311882	0.18210779	0.1809831	0.17974709	0.17840537	0.17696187	0.17541817	0.17377956
0.17310782	0.17585397	0.17811707	0.179903	0.18123251	0.18213414	0.1826469	0.18281677	0.18269718	0.18234661	0.18182318	0.18118943	0.18050686	0.17983174	0.17921107	0.17869094	0.17830335	0.17807686	0.1780222	0.17814398	0.17843446	0.17888218	0.179463	0.18015318	0.18092106	0.18173262	0.18256043	0.18337046	0.18413767	0.18483599	0.1854462	0.18595144	0.18633737	0.18659614	0.18672374	0.1867165	0.1865734	0.18629739	0.18589103	0.18535821	0.18470393	0.18393248	0.18304794	0.1820574	0.18096226	0.17976801	0.17847773	0.17709361	0.17561838	0.17405394
0.1766682	0.17917246	0.18116766	0.18266588	0.18369985	0.18430723	0.18453503	0.1844428	0.18409032	0.18354362	0.18286517	0.18212032	0.18136504	0.1806556	0.18003438	0.17953928	0.17919831	0.1790263	0.17902797	0.17920105	0.1795325	0.1800035	0.18058902	0.18126163	0.18199074	0.18274641	0.18349952	0.18422143	0.18488918	0.18548444	0.18598701	0.18638721	0.18667309	0.18683939	0.18688393	0.18680497	0.18660262	0.1862809	0.18584299	0.18529144	0.1846308	0.18386656	0.18300119	0.18203932	0.18098414	0.17983872	0.17860568	0.17728558	0.17588156	0.17439553
0.18005183	0.18224862	0.18392843	0.18511012	0.18583173	0.186147	0.18611127	0.18578473	0.18524003	0.1845389	0.18375196	0.1829385	0.18215415	0.1814456	0.18085359	0.18040484	0.18011858	0.18000048	0.18005458	0.18026696	0.18062249	0.18109837	0.18166833	0.18230458	0.18297867	0.18366107	0.1843293	0.18495557	0.18552294	0.18601528	0.18641588	0.18671834	0.18691498	0.18700048	0.18697587	0.1868397	0.1865949	0.18624061	0.18578464	0.18522793	0.18457428	0.18382731	0.18299055	0.18206695	0.18105914	0.17996895	0.17879725	0.1775465	0.17621657	0.17480788
0.18315426	0.18500891	0.18635118	0.18721032	0.18763459	0.18767866	0.18740927	0.18689287	0.18619686	0.18539038	0.18453759	0.18369618	0.1829149	0.18223499	0.18168801	0.1812909	0.18106028	0.18099426	0.18108556	0.18132171	0.18168086	0.18214056	0.18267676	0.1832611	0.18386467	0.1844671	0.18504396	0.1855731	0.18604216	0.18643501	0.18674344	0.18695974	0.18707904	0.1870985	0.18701991	0.18684116	0.18656492	0.18619572	0.18573338	0.18518333	0.18454796	0.18382934	0.1830293	0.18215135	0.18119577	0.18016464	0.17905888	0.17787766	0.17662358	0.17529485
0.18591619	0.18742198	0.18843088	0.18898387	0.18913284	0.18894508	0.18848433	0.18781835	0.18701755	0.18614948	0.18526784	0.18442948	0.18367425	0.18303883	0.1825416	0.18219793	0.18201521	0.1819853	0.18209866	0.18233953	0.18268389	0.18311346	0.1835973	0.18411583	0.18464291	0.18515837	0.1856421	0.18607788	0.18645386	0.18675867	0.18698496	0.18712726	0.18718326	0.18715101	0.1870324	0.18682624	0.18653452	0.18616104	0.18570727	0.18517402	0.18456438	0.183881	0.18312573	0.18229754	0.18139909	0.18043068	0.17939143	0.17828268	0.17710283	0.17585295
0.1883243	0.1894888	0.19018495	0.19046377	0.19037886	0.18999723	0.18938932	0.18861814	0.1877521	0.18685389	0.18597423	0.18515998	0.18444541	0.1838556	0.18340844	0.18311062	0.18296194	0.18295397	0.18307224	0.1832991	0.18361534	0.18399546	0.18441954	0.18486392	0.18530987	0.18573755	0.18613246	0.18648078	0.18677245	0.18699904	0.18715654	0.18723981	0.18724746	0.18717888	0.18703437	0.18681362	0.18651891	0.18615228	0.18571508	0.18520904	0.18463363	0.18399301	0.18328494	0.18251139	0.18167299	0.18076807	0.17979634	0.1787591	0.17765345	0.17648017
0.1903923	0.19123888	0.19165665	0.19169727	0.19142006	0.19088733	0.19017029	0.18933311	0.18843636	0.18753466	0.18667412	0.1858939	0.18522397	0.18468118	0.184275	0.18400978	0.18388112	0.1838777	0.18398345	0.18418247	0.18445556	0.18477681	0.1851328	0.18550098	0.18586513	0.18620981	0.18652278	0.18679237	0.18701157	0.1871748	0.18727614	0.18731478	0.18728808	0.18719609	0.18703789	0.18681619	0.18652996	0.18618023	0.18576932	0.18529606	0.18476218	0.18416741	0.18351129	0.18279502	0.1820161	0.1811763	0.18027231	0.17930421	0.1782713	0.17717236
0.1921491	0.19271314	0.19289331	0.19273466	0.1923044	0.19166249	0.19087538	0.18999928	0.18909356	0.18820654	0.18737695	0.18663329	0.18600479	0.18549854	0.18512136	0.18487564	0.18475036	0.1847355	0.18481666	0.1849743	0.18519184	0.18545282	0.18573725	0.18603086	0.18631753	0.18658614	0.1868254	0.18702893	0.18718964	0.18730102	0.18736224	0.18736929	0.18732236	0.1872196	0.18706132	0.18684813	0.18657887	0.18625516	0.1858764	0.18544221	0.18495342	0.18440762	0.18380663	0.1831469	0.18242979	0.18165214	0.18081427	0.17991379	0.17895058	0.17792219
0.19364199	0.19396299	0.19394001	0.19362667	0.19307944	0.19236022	0.1915273	0.19063735	0.18973918	0.18887231	0.18807505	0.1873664	0.18676841	0.18628949	0.18592957	0.18568663	0.18555126	0.18551151	0.18555523	0.18566498	0.18582511	0.1860207	0.18623608	0.18645877	0.18667656	0.186879	0.18705799	0.18720719	0.18732163	0.18739629	0.18742952	0.18741944	0.18736362	0.18726194	0.18711314	0.18691781	0.18667427	0.18638209	0.18604097	0.18565013	0.18520871	0.18471566	0.18416838	0.1835657	0.18290827	0.18219292	0.18141785	0.1805832	0.17968488	0.1787243
0.19491538	0.19503152	0.19484375	0.1944086	0.19377491	0.1930032	0.19214702	0.1912539	0.19036958	0.189529	0.18875763	0.18807766	0.18750268	0.1870352	0.18667823	0.18642399	0.18626699	0.18619534	0.18619403	0.18625087	0.18635271	0.1864861	0.18663743	0.1867976	0.18695468	0.1871033	0.18723376	0.18734202	0.18742403	0.18747571	0.18749464	0.18747853	0.18742548	0.18733495	0.18720484	0.18703407	0.18682218	0.18656722	0.18626729	0.1859223	0.18552901	0.18508711	0.18459424	0.18404923	0.18344845	0.18279146	0.18207784	0.18130383	0.18046908	0.1795712
0.19601332	0.19595954	0.19564155	0.19511017	0.19441485	0.19360706	0.1927393	0.19185138	0.19098075	0.19016083	0.18941048	0.18874654	0.18818155	0.18771496	0.18734884	0.18707502	0.18688814	0.18677694	0.18672827	0.18673435	0.18678033	0.18685645	0.1869524	0.18705897	0.18716942	0.18727395	0.1873697	0.18745106	0.18751287	0.18755445	0.18756941	0.18755752	0.18751808	0.18744639	0.18734172	0.18720219	0.1870262	0.18681063	0.18655476	0.1862562	0.18591252	0.18552145	0.18508181	0.18458974	0.18404487	0.18344423	0.1827871	0.18207043	0.18129337	0.18045391
0.19697353	0.1967785	0.1963533	0.19574872	0.19500655	0.19417718	0.19330135	0.19241753	0.19156069	0.19075254	0.19001406	0.18935761	0.18879	0.18831663	0.18793002	0.18763037	0.18740815	0.18725562	0.18716177	0.18711847	0.18711595	0.18714307	0.18719321	0.18725914	0.18733293	0.18740872	0.18748215	0.1875478	0.18760289	0.1876438	0.18766621	0.18766904	0.18764873	0.18760318	0.18752962	0.18742454	0.18728782	0.18711442	0.18690318	0.18665087	0.18635517	0.1860143	0.1856243	0.18518406	0.18469098	0.18414298	0.18353784	0.18287495	0.18215126	0.18136686
0.19781877	0.19750473	0.19699593	0.19633037	0.1955525	0.19470327	0.19382307	0.19294259	0.19209006	0.19128771	0.19055185	0.18989399	0.18931732	0.18882523	0.18841645	0.18808603	0.18782865	0.18763609	0.18750083	0.1874153	0.18737216	0.18736044	0.187377	0.18741192	0.18746285	0.18752122	0.18758446	0.18764636	0.18770489	0.18775499	0.18779391	0.18781829	0.18782419	0.18780968	0.18777016	0.18770453	0.1876072	0.18747678	0.18730937	0.18710276	0.1868535	0.18655926	0.18621755	0.18582511	0.18538007	0.18488093	0.1843246	0.18371007	0.18303612	0.1823008
0.19856542	0.19815236	0.19757158	0.1968562	0.19604814	0.19518146	0.19429225	0.1934084	0.19255611	0.19175205	0.19101024	0.19034144	0.18975028	0.18923748	0.1888018	0.18844306	0.18815136	0.18792433	0.1877557	0.18763646	0.18756051	0.18752255	0.187516	0.18753465	0.18757224	0.18762562	0.18768956	0.18775907	0.18783	0.18789753	0.18795952	0.18801138	0.18804902	0.18806803	0.18806602	0.18803856	0.18798313	0.18789428	0.1877703	0.18760678	0.18740267	0.18715236	0.18685427	0.18650663	0.1861056	0.18564993	0.18513793	0.18456775	0.18393789	0.18324801
0.19922161	0.19872302	0.1980781	0.19731888	0.19647995	0.19559547	0.19469398	0.19380301	0.19294268	0.19213061	0.19137838	0.19069552	0.19008465	0.18955168	0.18909201	0.18870538	0.18838793	0.18813208	0.18793687	0.18779358	0.18769808	0.18764439	0.1876261	0.18763804	0.18767677	0.18773548	0.1878094	0.18789467	0.18798584	0.1880785	0.18816885	0.18825188	0.18832368	0.18837999	0.18841578	0.18842776	0.18841176	0.18836443	0.18828177	0.18815927	0.18799481	0.18778537	0.18752833	0.18722007	0.18685895	0.186444	0.18597123	0.18544123	0.18485144	0.18420169
0.19978552	0.19921139	0.19850737	0.19770694	0.19683821	0.19593233	0.19501516	0.19411206	0.19324097	0.192417	0.19165099	0.19095224	0.1903249	0.18977132	0.18929034	0.18888259	0.1885445	0.1882717	0.18805858	0.18790346	0.18779922	0.18774065	0.1877231	0.18773952	0.18778795	0.18786056	0.18795353	0.1880607	0.1881791	0.18830132	0.18842466	0.18854219	0.1886495	0.1887429	0.18881738	0.18886715	0.18889096	0.18888134	0.18883638	0.18875268	0.18862581	0.18845321	0.18823212	0.18795998	0.18763542	0.18725447	0.18681747	0.18632253	0.18576801	0.18515453
0.20025297	0.19960725	0.1988496	0.19800666	0.19710824	0.19618037	0.19524659	0.19432795	0.19344205	0.1926051	0.19182533	0.19111218	0.1904709	0.18990213	0.18940735	0.18898696	0.18863745	0.18835431	0.18813656	0.18797955	0.18787661	0.18782431	0.18781665	0.18784846	0.18791544	0.18801087	0.18812901	0.18826543	0.1884147	0.18857059	0.1887272	0.18888135	0.18902573	0.18915638	0.18926705	0.18935472	0.18941435	0.1894406	0.18943122	0.18938088	0.189288	0.18914849	0.1889593	0.1887187	0.18842465	0.18807548	0.18766925	0.1872052	0.18668258	0.18610029
0.2006186	0.19990493	0.19909553	0.19821417	0.19728392	0.19633062	0.19537742	0.19444494	0.19354557	0.19269654	0.1919061	0.1911833	0.19053158	0.18995586	0.18945494	0.18902948	0.18867862	0.18839777	0.1881853	0.18803607	0.18794534	0.18790935	0.18792063	0.1879757	0.18806857	0.18819207	0.18834165	0.18851106	0.1886943	0.18888551	0.18907914	0.18926892	0.18945014	0.18961579	0.18976225	0.18988372	0.18997729	0.19003573	0.1900576	0.19003892	0.18997464	0.189864	0.18970257	0.18948978	0.1892223	0.18889934	0.18851985	0.18808225	0.1875875	0.18703231
0.20087005	0.20009471	0.19923559	0.19831486	0.19735578	0.19638047	0.19540909	0.19446245	0.1935536	0.19269642	0.19190018	0.19117314	0.19051993	0.18994321	0.18944666	0.18902668	0.18868364	0.18841553	0.1882174	0.18808663	0.18801764	0.18800545	0.18804452	0.18812959	0.18825328	0.18841133	0.18859528	0.18880047	0.18901989	0.18924692	0.18947741	0.18970269	0.18991825	0.19011797	0.19029744	0.19045019	0.1905739	0.19066179	0.19071168	0.19071867	0.19067985	0.1905931	0.1904558	0.19026557	0.19002104	0.18972056	0.18936384	0.18894945	0.18847714	0.1879467
0.2010035	0.20017001	0.19926512	0.19830826	0.19732158	0.19632651	0.1953409	0.1943855	0.19347084	0.19261155	0.1918158	0.19109295	0.19044667	0.18988073	0.18939587	0.18899128	0.1886675	0.18842056	0.1882473	0.18814284	0.18810335	0.18812259	0.18819582	0.1883154	0.1884765	0.18866982	0.18889141	0.18913451	0.189391	0.18965428	0.18991938	0.19017951	0.19042653	0.19065797	0.19086695	0.19104877	0.19119844	0.1913111	0.19138446	0.19141395	0.19139591	0.19133036	0.19121239	0.19104078	0.19081473	0.19053315	0.19019496	0.18979973	0.18934682	0.18883699
0.20101306	0.20012765	0.19918078	0.1981929	0.19718406	0.19617441	0.19518039	0.1942204	0.19330657	0.19245282	0.19166741	0.19095655	0.19032696	0.18978003	0.18931773	0.18893829	0.18864188	0.18842563	0.18828428	0.18821485	0.18821177	0.18826962	0.18838042	0.1885395	0.18873864	0.18897158	0.18923177	0.18951209	0.18980506	0.19010434	0.19040272	0.19069369	0.19097191	0.1912309	0.19146623	0.19167256	0.19184405	0.1919784	0.19207107	0.19211805	0.19211811	0.19206789	0.19196562	0.19180988	0.19159886	0.19133146	0.19100845	0.19062829	0.19019228	0.18969902
0.20089856	0.19996612	0.19898467	0.19797266	0.19694838	0.19592914	0.1949341	0.19397771	0.1930741	0.19223502	0.19146758	0.19077942	0.19017518	0.18965676	0.18922469	0.18888061	0.18861996	0.18844141	0.18834019	0.18831185	0.18835011	0.18844983	0.18860325	0.1888029	0.18904284	0.18931724	0.18961556	0.18993255	0.19026102	0.19059303	0.19092235	0.19124243	0.19154692	0.19183098	0.19208881	0.19231543	0.19250584	0.1926567	0.19276483	0.19282657	0.19283935	0.1928016	0.19271056	0.19256577	0.19236591	0.19211084	0.19179943	0.19143203	0.19100848	0.1905297
0.20066229	0.19969171	0.19868293	0.19765483	0.19662192	0.1956025	0.19461477	0.19367218	0.19278724	0.19197017	0.19123086	0.19057345	0.1900036	0.18952292	0.1891319	0.1888289	0.1886122	0.18847816	0.18842244	0.18843976	0.18852419	0.18866792	0.18886518	0.18910858	0.18939015	0.18970326	0.19004002	0.19039229	0.19075388	0.1911161	0.19147371	0.1918195	0.19214772	0.19245292	0.19272868	0.19297211	0.19317707	0.1933413	0.1934605	0.19353184	0.19355476	0.19352543	0.1934422	0.19330505	0.19311363	0.1928665	0.19256392	0.1922057	0.19179289	0.19132556
0.20031174	0.1993116	0.19828591	0.19724782	0.19621697	0.19520757	0.19423506	0.19331512	0.19245778	0.19167466	0.19097143	0.19035584	0.18982917	0.18939291	0.18904944	0.18879566	0.18862814	0.18854395	0.18853766	0.18860434	0.18873623	0.18892682	0.18916926	0.1894563	0.18977958	0.19013071	0.19050315	0.19088879	0.19127932	0.1916701	0.19205265	0.19242023	0.19276774	0.19309017	0.19338092	0.19363675	0.19385208	0.19402544	0.19415227	0.19423062	0.19425836	0.19423407	0.19415575	0.1940234	0.19383678	0.19359468	0.19329856	0.19294706	0.19254155	0.19208379
0.1998556	0.1988379	0.19780245	0.19676769	0.19574746	0.19475645	0.19381037	0.19292212	0.1921024	0.19136174	0.19070415	0.19013637	0.1896603	0.18927763	0.1889871	0.18878677	0.18867433	0.18864402	0.18869093	0.18880767	0.1889891	0.18922818	0.18951577	0.1898448	0.19020677	0.19059494	0.19100043	0.19141676	0.19183531	0.19224957	0.19265309	0.19303955	0.19340217	0.19373703	0.19403857	0.19430265	0.19452535	0.19470385	0.19483477	0.19491617	0.19494572	0.1949232	0.19484708	0.19471651	0.19453177	0.1942927	0.19399959	0.19365281	0.1932534	0.19280201
0.19930764	0.19828124	0.19725062	0.1962277	0.19522771	0.19426575	0.19335584	0.1925089	0.19173673	0.19104406	0.19044146	0.18992907	0.18950993	0.18918574	0.18895411	0.1888128	0.18875745	0.18878295	0.18888408	0.1890538	0.18928498	0.18957065	0.18990198	0.19027105	0.19067119	0.19109312	0.19153014	0.1919721	0.19241428	0.19284949	0.1932703	0.1936704	0.19404471	0.19438893	0.1946969	0.19496627	0.19519204	0.1953722	0.1955038	0.19558418	0.19561362	0.19558959	0.19551185	0.19538073	0.19519572	0.19495696	0.19466482	0.1943208	0.19392528	0.19347961
0.19868168	0.19765961	0.19664195	0.19564188	0.19467373	0.19375095	0.19288546	0.19209012	0.19137073	0.19073799	0.19019383	0.18974367	0.18938738	0.189126	0.18895733	0.18887627	0.18888108	0.18896419	0.18911979	0.18934186	0.18962201	0.18995279	0.190326	0.190734	0.19116846	0.19162107	0.19208503	0.19255066	0.19301316	0.19346428	0.19389799	0.1943087	0.1946908	0.19504017	0.19535153	0.19562156	0.1958468	0.19602486	0.19615391	0.19623119	0.19625717	0.1962296	0.1961483	0.19601369	0.19582579	0.1955852	0.19529298	0.19494992	0.19455594	0.19411409
0.19799311	0.19698645	0.19599456	0.1950285	0.1941013	0.19322677	0.19241473	0.1916759	0.19101924	0.19045031	0.18997249	0.18958902	0.18930092	0.18910438	0.18900006	0.18898234	0.18904728	0.18918818	0.18939829	0.18967135	0.18999873	0.19037306	0.19078591	0.19122942	0.19169474	0.19217446	0.19266096	0.1931471	0.19362518	0.1940884	0.19453181	0.19494933	0.19533497	0.19568542	0.1959957	0.19626401	0.1964851	0.19665872	0.19678174	0.19685349	0.19687282	0.19683915	0.19675231	0.19661242	0.19642061	0.19617689	0.19588244	0.19553837	0.19514579	0.19470626
0.19725971	0.1962798	0.19532306	0.19440152	0.19352421	0.19270594	0.19195601	0.19128221	0.1906923	0.19019334	0.18978617	0.18947288	0.18925266	0.18912566	0.18908721	0.18913274	0.18925786	0.18945545	0.18971889	0.19004086	0.1904128	0.19082744	0.19127665	0.19175196	0.19224429	0.19274834	0.19325408	0.19375515	0.19424535	0.19471762	0.1951659	0.19558543	0.19597204	0.19631976	0.1966266	0.19688869	0.19710438	0.19726977	0.19738455	0.19744769	0.19745836	0.1974167	0.19732237	0.19717577	0.19697793	0.19672976	0.19643153	0.19608495	0.19569166	0.19525439
0.19649918	0.19555703	0.19464523	0.19377495	0.19295752	0.19220251	0.19152018	0.19091722	0.19040102	0.18997401	0.18964058	0.18939964	0.1892509	0.1891926	0.18921989	0.18932873	0.18951273	0.18976495	0.19007997	0.19044694	0.19086123	0.19131349	0.19179496	0.19229835	0.19281442	0.19333757	0.19385833	0.19437072	0.19486883	0.19534516	0.19579622	0.19621424	0.19659704	0.19693974	0.19723985	0.19749306	0.19769877	0.19785446	0.19795871	0.198012	0.19801207	0.19795991	0.19785649	0.19770156	0.19749647	0.19724187	0.19693908	0.19659057	0.19619608	0.19575873
0.195728	0.19483079	0.19397417	0.19316438	0.19241212	0.19172665	0.19111808	0.19059077	0.19015005	0.18980011	0.18954144	0.18937421	0.18929684	0.18930647	0.1893993	0.18956907	0.18981013	0.19011512	0.19047713	0.19088805	0.19134039	0.1918254	0.1923358	0.19286275	0.19339897	0.19393654	0.19446903	0.19498926	0.19549122	0.19596824	0.19641708	0.19683054	0.19720656	0.19754139	0.19783092	0.19807336	0.19826652	0.19841024	0.198502	0.19854261	0.19853075	0.19846722	0.19835323	0.19818944	0.19797507	0.19771378	0.19740589	0.19705367	0.19665742	0.19621927
0.19495904	0.19411883	0.19332254	0.1925802	0.19189848	0.19129032	0.1907571	0.1903083	0.18994686	0.1896737	0.18949084	0.18939778	0.18939236	0.18946886	0.18962374	0.18985328	0.19014797	0.19050235	0.1909087	0.19135875	0.19184582	0.19236016	0.1928949	0.19344139	0.1939929	0.19454174	0.19508159	0.19560504	0.19610682	0.1965814	0.19702414	0.19743049	0.19779669	0.1981194	0.19839688	0.19862603	0.19880562	0.19893456	0.19901231	0.19903857	0.19901367	0.19893788	0.19881171	0.19863635	0.19841406	0.19814496	0.1978318	0.19747403	0.19707602	0.19663753
0.19420864	0.19343075	0.19270277	0.19203386	0.19142976	0.19089858	0.1904462	0.19007753	0.18979444	0.18960026	0.18949333	0.1894727	0.18953544	0.18967718	0.18989402	0.1901783	0.19052377	0.19092375	0.19137068	0.19185635	0.19237259	0.192912	0.19346666	0.19402882	0.1945918	0.19514765	0.19569038	0.19621351	0.19671208	0.19718003	0.197614	0.19800997	0.1983634	0.19867314	0.1989352	0.19914861	0.19931296	0.19942547	0.19948792	0.1994988	0.19945902	0.19936974	0.1992313	0.19904566	0.19881292	0.1985362	0.19821548	0.19785425	0.1974532	0.19701359
0.19348937	0.19278036	0.19212617	0.19153377	0.19100928	0.19055876	0.19018757	0.18989983	0.1896967	0.18957996	0.18954712	0.18959776	0.18972662	0.18993112	0.19020498	0.19054066	0.19093409	0.19137545	0.19185814	0.19237429	0.19291672	0.19347715	0.19404708	0.19462106	0.19519028	0.19574961	0.19629104	0.19681081	0.19730198	0.19776139	0.19818339	0.19856595	0.1989044	0.19919766	0.19944388	0.19963956	0.19978637	0.19988197	0.19992693	0.1999222	0.19986704	0.19976361	0.19961219	0.19941448	0.19917224	0.19888656	0.19855955	0.19819379	0.19778879	0.19734886
0.19281006	0.19217509	0.1915989	0.19108653	0.19064291	0.19027607	0.18998705	0.18977925	0.18965505	0.18961337	0.18965314	0.18977143	0.18996428	0.19022712	0.190554	0.19093835	0.19137365	0.19185233	0.19236645	0.19290942	0.1934726	0.19404915	0.1946314	0.19521213	0.19578442	0.19634339	0.19688058	0.19739282	0.19787417	0.19832088	0.19872937	0.19909535	0.19941734	0.19969244	0.19991876	0.2000964	0.20022433	0.2003019	0.20032917	0.20030709	0.20023657	0.20011829	0.19995318	0.19974399	0.19949141	0.19919771	0.19886383	0.19849317	0.19808558	0.1976446
0.1921821	0.1916242	0.19112752	0.19069652	0.190337	0.19005153	0.18984365	0.18971625	0.18966785	0.18969966	0.18980825	0.1899914	0.19024464	0.19056167	0.19093797	0.19136593	0.19183828	0.19235009	0.1928922	0.19345656	0.19403686	0.19462475	0.1952141	0.1957981	0.19636998	0.19692378	0.19745395	0.1979555	0.19842407	0.19885567	0.19924776	0.19959557	0.19989894	0.20015442	0.20036142	0.20051856	0.2006272	0.20068488	0.20069371	0.20065421	0.20056754	0.20043424	0.20025623	0.20003499	0.19977228	0.19947003	0.19912986	0.198754	0.19834349	0.19790143
0.19161063	0.19113278	0.19071774	0.1903699	0.19009236	0.1898883	0.18976042	0.18971044	0.18973634	0.18983683	0.19001207	0.19025512	0.19056335	0.1909309	0.19135179	0.19181827	0.19232482	0.19286412	0.19342878	0.19401065	0.1946029	0.19519849	0.19579186	0.19637525	0.19694224	0.19748838	0.19800788	0.19849627	0.19894956	0.19936407	0.1997371	0.2000651	0.20034783	0.20058219	0.20076811	0.20090477	0.20099233	0.20103082	0.20102079	0.20096405	0.20086046	0.20071203	0.2005199	0.20028691	0.20001419	0.19970383	0.19935764	0.1989773	0.1985645	0.19812128
0.19110225	0.19070505	0.1903724	0.1901063	0.18990985	0.18978658	0.18973558	0.18975931	0.18985555	0.1900233	0.19025943	0.19055901	0.19091779	0.19133154	0.19179112	0.19229208	0.19282772	0.19338974	0.19397247	0.19456743	0.19516724	0.19576761	0.19636038	0.19693857	0.19749826	0.19803335	0.19853894	0.19901147	0.19944753	0.19984238	0.20019443	0.20050128	0.20076205	0.20097497	0.20113887	0.20125398	0.20132054	0.20133917	0.20131066	0.20123522	0.20111503	0.20095223	0.20074695	0.20050225	0.20021956	0.1999012	0.1995491	0.19916388	0.1987496	0.19830592
0.19066009	0.19034436	0.1900928	0.18990758	0.18979059	0.18974382	0.18976766	0.18986085	0.19002423	0.19025397	0.19054675	0.19089815	0.19130346	0.19175681	0.19225223	0.19278258	0.19334167	0.19392294	0.19451813	0.19512188	0.1957258	0.19632569	0.19691435	0.1974846	0.19803312	0.19855505	0.19904469	0.19949983	0.19991545	0.20028953	0.20061941	0.20090422	0.20114134	0.20133112	0.20147237	0.20156585	0.20161113	0.20160954	0.20156206	0.20146902	0.20133261	0.20115499	0.20093709	0.20068148	0.20038928	0.20006324	0.19970544	0.19931683	0.1989002	0.19845673
0.19028677	0.19005115	0.18987897	0.18977183	0.18973169	0.18975854	0.18985268	0.19001344	0.19023892	0.1905255	0.19087046	0.19126838	0.19171488	0.19220382	0.19272915	0.19328415	0.1938622	0.19445735	0.19506165	0.19566956	0.19627446	0.19687037	0.19745043	0.19801126	0.19854614	0.19905138	0.19952282	0.19995698	0.20035148	0.20070311	0.20101006	0.20127103	0.20148477	0.20165178	0.20176992	0.20184071	0.20186485	0.20184307	0.20177643	0.20166641	0.20151366	0.20132196	0.20109175	0.20082512	0.20052464	0.20019177	0.19982857	0.19943705	0.19901872	0.1985754
0.18998224	0.18982515	0.18973082	0.18969867	0.18973158	0.1898281	0.18998879	0.19021189	0.19049412	0.19083348	0.19122516	0.1916649	0.19214758	0.19266689	0.19321787	0.19379231	0.19438535	0.19498996	0.19560018	0.19620758	0.1968089	0.197397	0.19796704	0.19851421	0.19903253	0.19951923	0.19997093	0.20038395	0.2007545	0.20108245	0.20136549	0.20160167	0.20179144	0.20193431	0.20202959	0.20207833	0.20208131	0.20203942	0.20195405	0.20182729	0.20165959	0.2014541	0.20121205	0.20093557	0.20062687	0.20028757	0.19991891	0.1995249	0.1991059	0.19866383
0.18974674	0.18966486	0.18964465	0.18968564	0.18978721	0.18995056	0.19017175	0.19045183	0.19078642	0.19117278	0.19160688	0.19208378	0.19259685	0.19314216	0.19371298	0.19430298	0.194906	0.19551644	0.1961263	0.19673179	0.19732592	0.19790415	0.19845968	0.19899094	0.19949128	0.19995782	0.20038694	0.20077603	0.20112304	0.20142603	0.20168428	0.20189574	0.20206179	0.20217972	0.20225257	0.20227943	0.202261	0.20220017	0.20209685	0.20195343	0.20177151	0.20155267	0.20129898	0.2010134	0.20069733	0.200352	0.19998026	0.19958398	0.1991644	0.19872352
0.1895777	0.18956932	0.18961942	0.18972784	0.18989472	0.19011839	0.19039679	0.19072874	0.19111069	0.19153973	0.19200991	0.192518	0.19305809	0.19362351	0.1942099	0.19481124	0.19541982	0.19603163	0.19663875	0.19723794	0.19782232	0.19838679	0.19892773	0.19943967	0.1999195	0.200364	0.20076932	0.20113455	0.201457	0.20173448	0.20196694	0.2021544	0.20229466	0.20238973	0.20243934	0.20244431	0.20240614	0.20232572	0.20220548	0.20204596	0.2018497	0.20161894	0.20135508	0.20106095	0.20073687	0.20038673	0.20001246	0.19961411	0.19919507	0.1987555
0.18947336	0.18953355	0.18965039	0.18982226	0.19004935	0.19032907	0.19065922	0.19103816	0.1914624	0.191928	0.1924298	0.1929644	0.19352531	0.1941075	0.19470541	0.19531313	0.19592342	0.19653258	0.19713464	0.19772348	0.19829482	0.1988437	0.19936605	0.19985777	0.20031558	0.20073652	0.20111792	0.20145757	0.20175393	0.20200622	0.20221324	0.20237482	0.20249133	0.20256302	0.20259032	0.20257403	0.20251572	0.20241758	0.2022803	0.2021058	0.20189679	0.20165399	0.20138067	0.20107852	0.20074953	0.20039488	0.2000174	0.19961832	0.19919986	0.1987631
0.18942934	0.18955444	0.18973398	0.1899648	0.1902463	0.1905767	0.19095412	0.19137451	0.19183606	0.19233343	0.19286202	0.19341838	0.19399527	0.19458914	0.19519407	0.19580413	0.19641295	0.19701652	0.19760905	0.1981858	0.19874224	0.19927283	0.19977522	0.20024486	0.20067883	0.20107538	0.20143117	0.20174527	0.20201497	0.20224132	0.20242377	0.20255998	0.20265211	0.20270038	0.20270585	0.20266959	0.20259203	0.20247567	0.20232296	0.20213461	0.2019131	0.20166008	0.20137781	0.20106831	0.20073369	0.20037644	0.19999687	0.19959813	0.19918048	0.19874698
0.18944284	0.18962839	0.18986407	0.19014956	0.19048138	0.19085804	0.19127628	0.19173357	0.19222632	0.19275069	0.19330084	0.1938743	0.19446377	0.19506493	0.19567263	0.1962811	0.19688538	0.1974803	0.1980601	0.19862191	0.19916031	0.19967192	0.20015217	0.20059845	0.2010081	0.2013788	0.20170861	0.20199639	0.2022405	0.20244032	0.20259728	0.20270951	0.20277749	0.2028035	0.20278794	0.20273168	0.20263621	0.2025035	0.20233576	0.202134	0.20190102	0.20163797	0.20134825	0.20103285	0.20069382	0.2003329	0.1999524	0.19955385	0.19913912	0.19870919
0.18950856	0.18975016	0.19003825	0.1903722	0.19074842	0.19116566	0.19162098	0.19211018	0.19262946	0.19317514	0.19374321	0.19432874	0.19492602	0.19553095	0.19613722	0.19674143	0.19733734	0.1979202	0.19848627	0.19903076	0.19955015	0.20003907	0.20049597	0.20091769	0.20130229	0.20164731	0.20195034	0.20221157	0.20242965	0.2026041	0.20273566	0.20282356	0.20286901	0.2028735	0.20283678	0.20276123	0.20264845	0.20250098	0.20231843	0.20210512	0.20186114	0.20158993	0.20129314	0.20097224	0.2006298	0.20026678	0.19988619	0.19948941	0.1990771	0.19865106
0.18962187	0.18991351	0.19024935	0.19062746	0.19104391	0.19149646	0.1919823	0.19249807	0.19303948	0.19360253	0.19418333	0.19477648	0.1953783	0.19598222	0.19658545	0.19718122	0.19776614	0.1983352	0.19888432	0.1994091	0.1999066	0.20037314	0.20080665	0.20120296	0.2015612	0.20187947	0.20215642	0.20239104	0.20258287	0.20273232	0.20283891	0.20290305	0.2029268	0.20290999	0.20285408	0.20276056	0.20263223	0.20246884	0.20227385	0.20204881	0.20179601	0.20151712	0.20121391	0.20088872	0.20054348	0.20017979	0.19979969	0.19940437	0.19899474	0.19857353
0.18977672	0.19011492	0.19049355	0.19090915	0.19136122	0.1918444	0.19235611	0.19289376	0.1934525	0.1940279	0.19461764	0.19521508	0.19581644	0.19641721	0.19701302	0.19759828	0.19816929	0.19872259	0.19925235	0.19975689	0.20023137	0.20067412	0.2010821	0.20145279	0.20178486	0.20207642	0.20232664	0.20253497	0.20270193	0.20282604	0.202909	0.20295036	0.20295282	0.20291507	0.2028407	0.20273104	0.20258647	0.20241036	0.20220292	0.2019678	0.2017065	0.20142089	0.20111254	0.20078434	0.20043722	0.20007254	0.19969332	0.19930056	0.19889592	0.19847944
0.18996957	0.19034792	0.19076478	0.19121411	0.19169526	0.19220442	0.19273779	0.19329225	0.19386375	0.19444835	0.19504224	0.19564047	0.19623886	0.19683278	0.19741815	0.19799095	0.19854563	0.19907977	0.19959052	0.20007181	0.20052321	0.20094049	0.20132253	0.20166707	0.20197232	0.20223735	0.20246184	0.2026444	0.20278622	0.20288575	0.2029457	0.20296574	0.20294715	0.20289113	0.20279916	0.20267263	0.20251401	0.20232517	0.2021076	0.20186338	0.20159498	0.20130298	0.20099077	0.20065953	0.20031165	0.19994801	0.19957046	0.19918074	0.19878002	0.19836995
0.19019262	0.19060826	0.19105655	0.19153604	0.19204193	0.19257204	0.19312222	0.19368935	0.19427057	0.1948598	0.19545452	0.19604963	0.19664124	0.19722623	0.19779868	0.1983555	0.19889283	0.19940738	0.19989498	0.20035374	0.20078029	0.20117258	0.2015285	0.20184627	0.2021255	0.20236413	0.20256269	0.20271957	0.2028373	0.20291354	0.20295112	0.20295009	0.20291138	0.20283791	0.20272954	0.20258904	0.20241682	0.20221654	0.20198914	0.20173702	0.20146146	0.20116507	0.20084962	0.20051678	0.20016862	0.19980593	0.19943123	0.19904557	0.19864953	0.19824535
0.1904438	0.19088998	0.1913663	0.19186974	0.19239597	0.19294271	0.19350559	0.19408205	0.1946665	0.19525757	0.19585001	0.19643909	0.197022	0.1975944	0.19815177	0.19869125	0.1992097	0.19970238	0.2001673	0.20060195	0.20100367	0.20136942	0.20169836	0.20199084	0.202243	0.20245607	0.20262852	0.20276144	0.20285541	0.20290977	0.20292595	0.20290507	0.20284866	0.20275672	0.20263417	0.20247947	0.20229568	0.20208468	0.201849	0.20158936	0.20130861	0.20100904	0.20069131	0.2003576	0.20001008	0.19964933	0.19927754	0.19889656	0.19850649	0.19810835
0.190715	0.19118787	0.19168825	0.19221088	0.19275329	0.19331202	0.19388452	0.19446489	0.19505134	0.19563979	0.19622649	0.19680724	0.1973787	0.19793633	0.19847736	0.19899796	0.199495	0.19996473	0.200406	0.20081563	0.20119165	0.20153172	0.20183486	0.20210081	0.20232718	0.202515	0.2026632	0.20277198	0.20284303	0.20287575	0.20287214	0.20283177	0.2027583	0.20265125	0.20251377	0.20234714	0.20215279	0.2019321	0.20168841	0.20142315	0.20113827	0.2008355	0.20051621	0.20018251	0.19983639	0.19947845	0.19911125	0.1987348	0.1983509	0.19796024
0.19100225	0.19149819	0.19201705	0.19255503	0.19310999	0.19367713	0.19425336	0.19483641	0.19541988	0.19600378	0.19658217	0.19715151	0.19770896	0.1982502	0.19877276	0.19927296	0.19974753	0.20019498	0.20061113	0.20099564	0.20134576	0.20166034	0.20193756	0.2021767	0.20237777	0.2025414	0.20266569	0.20275147	0.20280036	0.20281248	0.20278963	0.20273234	0.20264237	0.20252106	0.20237018	0.20219208	0.20198818	0.20176032	0.20150992	0.20124012	0.20095126	0.20064671	0.20032708	0.19999379	0.19965	0.19929609	0.19893272	0.19856186	0.19818419	0.19780175
0.1913013	0.19181523	0.19234905	0.19289818	0.19346082	0.1940331	0.19461077	0.19519138	0.19577083	0.19634658	0.1969141	0.19746983	0.19801125	0.19853452	0.19903739	0.1995157	0.19996792	0.20039064	0.20078191	0.20114148	0.20146592	0.2017542	0.20200543	0.2022199	0.20239678	0.20253548	0.20263661	0.20270151	0.2027293	0.2027221	0.20268151	0.20260787	0.20250212	0.20236829	0.20220597	0.20201702	0.20180438	0.20156986	0.20131406	0.20104058	0.20074926	0.20044382	0.20012456	0.19979323	0.19945164	0.19910188	0.19874378	0.19837919	0.19800878	0.1976337
0.19160749	0.19213486	0.19267923	0.19323638	0.19380322	0.194377	0.1949532	0.1955293	0.1961009	0.19666576	0.19722016	0.19776097	0.19828466	0.19878885	0.19927023	0.19972648	0.20015478	0.20055303	0.20092086	0.20125398	0.2015524	0.20181532	0.20204116	0.20223153	0.20238419	0.20250009	0.20257883	0.20262292	0.20263112	0.20260623	0.20254858	0.20245916	0.20234036	0.20219438	0.20202054	0.20182358	0.20160374	0.20136274	0.2011033	0.20082623	0.20053378	0.2002281	0.19990991	0.19958153	0.19924325	0.19889756	0.19854511	0.19818766	0.19782507	0.19745806
0.191916	0.19245324	0.19300504	0.19356605	0.19413477	0.19470644	0.1952776	0.19584621	0.19640811	0.19695994	0.19749984	0.19802347	0.19852875	0.19901212	0.19947155	0.19990495	0.20030913	0.2006824	0.20102459	0.20133233	0.2016058	0.20184422	0.20204622	0.20221183	0.20234159	0.20243534	0.20249395	0.2025173	0.20250766	0.20246506	0.20239113	0.20228843	0.20215745	0.20199981	0.20181696	0.20161253	0.20138623	0.20114085	0.20087728	0.20059879	0.20030609	0.20000061	0.19968514	0.19935961	0.19902568	0.1986851	0.19833902	0.19798878	0.19763371	0.19727609
0.19222242	0.19276649	0.19332188	0.19388369	0.1944507	0.19501764	0.19558191	0.19614092	0.19669017	0.19722766	0.1977509	0.19825628	0.19874126	0.19920398	0.19964004	0.2000498	0.20043023	0.20077917	0.20109613	0.20137917	0.20162743	0.20184176	0.20202005	0.20216188	0.20227028	0.2023424	0.20238127	0.2023868	0.2023592	0.20230113	0.20221323	0.20209755	0.20195492	0.20178798	0.2015974	0.20138507	0.20115396	0.20090419	0.20063935	0.2003599	0.20006731	0.19976366	0.19945054	0.19912866	0.1987998	0.19846554	0.19812617	0.19778302	0.19743662	0.19708744
0.19252363	0.19307116	0.19362701	0.19418803	0.19474974	0.19530885	0.19586356	0.19641028	0.19694617	0.19746843	0.19797358	0.19845906	0.19892311	0.1993634	0.19977687	0.20016292	0.20051867	0.20084299	0.20113547	0.20139341	0.20161846	0.20180811	0.2019639	0.2020846	0.20217104	0.20222402	0.20224392	0.2022314	0.20218831	0.20211549	0.20201452	0.2018877	0.20173433	0.20155892	0.20136128	0.20114446	0.20090875	0.20065619	0.20038944	0.20011008	0.19981846	0.1995175	0.19920823	0.19889075	0.19856758	0.19823992	0.19790721	0.19757225	0.1972342	0.19689474
0.19281621	0.19336396	0.19391805	0.19447446	0.195029	0.19557941	0.19612235	0.19665498	0.1971753	0.19767962	0.19816539	0.19863115	0.1990736	0.19949104	0.1998815	0.20024331	0.2005755	0.20087565	0.20114365	0.20137805	0.20157884	0.2017467	0.20187978	0.20197928	0.20204616	0.20207977	0.20208226	0.2020539	0.20199609	0.20190981	0.20179763	0.20166	0.2014985	0.20131475	0.20111147	0.20088956	0.20065106	0.20039721	0.20013025	0.19985163	0.19956206	0.19926363	0.19895834	0.19864678	0.19832906	0.19800779	0.1976836	0.197357	0.19702846	0.19669811
0.19309768	0.193643	0.19419205	0.19474076	0.19528651	0.19582553	0.19635484	0.19687262	0.19737524	0.19786139	0.19832769	0.19877182	0.19919246	0.19958717	0.19995402	0.20029238	0.20060024	0.20087613	0.20112135	0.20133252	0.20151109	0.2016568	0.20176913	0.2018485	0.20189619	0.20191294	0.20189877	0.20185548	0.20178421	0.20168611	0.2015632	0.20141564	0.20124643	0.20105697	0.20084864	0.20062338	0.20038289	0.20012847	0.19986196	0.19958438	0.19929752	0.19900382	0.19870232	0.19839683	0.19808635	0.19777271	0.1974563	0.19713768	0.1968187	0.19649883
0.19336435	0.19390474	0.1944472	0.19498631	0.1955204	0.1960468	0.19656116	0.19706237	0.19754726	0.19801316	0.19845945	0.19888195	0.1992803	0.19965178	0.19999598	0.20031074	0.20059428	0.20084825	0.20106897	0.20125909	0.20141591	0.20153998	0.2016325	0.20169353	0.20172395	0.20172328	0.2016946	0.2016373	0.20155367	0.20144455	0.20131157	0.20115678	0.20098163	0.20078702	0.20057474	0.20034751	0.20010509	0.1998509	0.19958566	0.19931062	0.19902803	0.19873816	0.19844288	0.19814305	0.19783977	0.19753343	0.1972259	0.19691668	0.19660686	0.1962969
0.19361413	0.19414783	0.19468048	0.1952086	0.19573	0.19624159	0.19673988	0.19722356	0.19768962	0.19813582	0.19856033	0.1989614	0.19933654	0.19968604	0.20000716	0.20029853	0.20055994	0.20079029	0.20098953	0.20115747	0.20129356	0.20139845	0.20147218	0.20151554	0.201529	0.20151395	0.201471	0.20140149	0.20130663	0.2011878	0.20104657	0.20088525	0.20070377	0.20050511	0.20029046	0.20006138	0.1998196	0.19956641	0.19930305	0.19903152	0.19875275	0.1984683	0.19817913	0.19788605	0.19759044	0.19729218	0.19699293	0.19669318	0.19639301	0.19609378
0.19384521	0.19436914	0.19489124	0.19540715	0.19591425	0.19640945	0.19689101	0.19735624	0.19780263	0.19822824	0.19863118	0.19901028	0.19936381	0.19968976	0.19998789	0.20025736	0.20049648	0.20070522	0.20088309	0.2010303	0.20114698	0.20123284	0.20128898	0.20131582	0.20131412	0.20128483	0.20122916	0.20114848	0.20104359	0.20091622	0.20076934	0.20060119	0.2004156	0.200214	0.1999979	0.19976833	0.19952714	0.19927524	0.19901527	0.19874763	0.19847389	0.19819486	0.19791225	0.19762653	0.19733828	0.1970497	0.1967591	0.19646919	0.19617936	0.1958896
0.1940557	0.19456863	0.19507809	0.19557989	0.19607168	0.1965506	0.19701329	0.19745955	0.19788575	0.1982905	0.19867231	0.19902894	0.19936083	0.19966425	0.19994113	0.20018755	0.2004056	0.20059323	0.20075116	0.20087858	0.20097628	0.20104511	0.2010844	0.20109558	0.20108053	0.20103818	0.20097134	0.20088004	0.20076698	0.20063293	0.20047873	0.20030628	0.20011745	0.19991441	0.19969763	0.19946827	0.1992282	0.19897947	0.19872324	0.19845982	0.19819179	0.19791947	0.19764315	0.19736516	0.19708592	0.19680512	0.19652513	0.19624439	0.19596486	0.19568595
0.19424392	0.194745	0.19524004	0.1957267	0.1962019	0.19666311	0.19710706	0.1975343	0.19793922	0.19832306	0.19868407	0.19901928	0.19932823	0.19961086	0.19986534	0.20009196	0.20028865	0.20045583	0.20059484	0.20070368	0.2007844	0.20083652	0.2008601	0.20085727	0.20082939	0.2007758	0.20069875	0.20059887	0.20047803	0.20033689	0.20017904	0.20000245	0.19981226	0.19960716	0.19939043	0.19916199	0.19892544	0.19868	0.19842789	0.19816992	0.19790718	0.19764178	0.19737375	0.19710341	0.19683282	0.1965616	0.19629079	0.19602036	0.19575092	0.19548292
0.1944088	0.19489574	0.19537662	0.19584724	0.19630498	0.19674754	0.1971729	0.19757855	0.19796476	0.19832759	0.19866693	0.19898047	0.19926901	0.19953021	0.19976363	0.19996935	0.20014618	0.20029517	0.20041488	0.20050675	0.20057078	0.20060778	0.20061772	0.20060198	0.20056218	0.2004979	0.20041168	0.20030442	0.20017771	0.2000313	0.19986892	0.19969116	0.19949885	0.19929361	0.19907787	0.19885217	0.19861788	0.1983763	0.19812942	0.19787738	0.19762225	0.19736354	0.19710337	0.19684173	0.19658	0.19631858	0.19605757	0.1957973	0.19553874	0.19528112
0.19454911	0.19502135	0.19548619	0.19594026	0.19637993	0.19680399	0.1972095	0.19759634	0.19796096	0.1983033	0.19862144	0.198915	0.19918212	0.19942299	0.1996366	0.19982238	0.1999802	0.20011112	0.20021424	0.2002898	0.20033863	0.20036077	0.2003583	0.20033123	0.20028017	0.20020744	0.20011365	0.1999994	0.1998668	0.19971734	0.19955176	0.1993724	0.19917956	0.19897506	0.19876161	0.19853857	0.19830845	0.19807199	0.19783033	0.19758493	0.19733644	0.19708523	0.19683363	0.1965809	0.19632837	0.19607654	0.19582571	0.19557583	0.19532716	0.19508053
0.19466436	0.19512177	0.19556984	0.196006	0.19642735	0.19683257	0.19721925	0.19758521	0.19792981	0.19825189	0.19854942	0.1988227	0.19906984	0.19929102	0.19948456	0.19965222	0.19979239	0.19990623	0.19999297	0.20005308	0.20008817	0.20009784	0.20008296	0.20004575	0.19998582	0.1999046	0.19980358	0.19968437	0.19954777	0.19939491	0.19922829	0.19904797	0.19885558	0.19865303	0.19844171	0.19822252	0.19799697	0.19776589	0.19753021	0.1972915	0.197051	0.19680801	0.19656517	0.19632176	0.19607842	0.19583666	0.19559598	0.1953566	0.19511889	0.19488308
0.19475448	0.19519559	0.19562696	0.19604486	0.19644763	0.19683337	0.1972004	0.19754687	0.19787201	0.19817364	0.19845133	0.19870438	0.19893214	0.19913425	0.19931038	0.19946046	0.19958387	0.19968148	0.19975282	0.19979951	0.19982138	0.19981888	0.19979382	0.19974731	0.19967964	0.19959085	0.19948496	0.19936098	0.19922115	0.1990667	0.19889894	0.19871877	0.19852835	0.19832833	0.19811994	0.197905	0.19768451	0.19745961	0.19723043	0.19699922	0.19676611	0.19653195	0.19629765	0.19606382	0.19583146	0.19559875	0.19536848	0.1951397	0.19491294	0.19468813
0.19481881	0.19524315	0.19565667	0.19605723	0.19644134	0.19680804	0.19715613	0.19748287	0.19778809	0.19807032	0.1983288	0.19856286	0.19877215	0.19895616	0.1991146	0.19924769	0.1993555	0.19943805	0.19949612	0.19952922	0.1995393	0.1995274	0.19949298	0.19943717	0.19936177	0.19926877	0.1991579	0.19902995	0.19888882	0.19873226	0.19856508	0.19838575	0.19819728	0.19800094	0.19779667	0.19758716	0.19737229	0.19715351	0.19693206	0.19670855	0.19648352	0.19625853	0.19603327	0.19580889	0.195586	0.19536442	0.1951445	0.19492614	0.19471014	0.19449537
0.19485725	0.1952647	0.19566011	0.19604269	0.19640815	0.19675653	0.19708508	0.19739267	0.1976788	0.19794206	0.19818246	0.19839805	0.19858935	0.1987562	0.19889913	0.19901632	0.19910853	0.19917771	0.19922307	0.19924457	0.19924414	0.1992226	0.19917938	0.19911635	0.19903581	0.19893755	0.19882347	0.1986938	0.1985502	0.1983946	0.19822767	0.19805062	0.19786593	0.19767244	0.19747342	0.19726884	0.19706024	0.19684839	0.19663462	0.19641924	0.19620371	0.19598716	0.1957714	0.19555748	0.19534397	0.19513255	0.19492374	0.19471568	0.19451064	0.19430777
0.19486994	0.1952601	0.19563803	0.19600159	0.19634923	0.19667953	0.19698898	0.1972783	0.19754554	0.19779089	0.19801265	0.19821176	0.19838604	0.1985369	0.19866356	0.19876616	0.19884576	0.19890177	0.1989349	0.19894634	0.19893637	0.19890594	0.19885625	0.19878782	0.1987026	0.19859965	0.19848296	0.19835201	0.19820836	0.19805352	0.19788858	0.19771454	0.19753277	0.19734357	0.19714999	0.19695207	0.19674991	0.19654574	0.19633946	0.19613326	0.19592583	0.1957194	0.1955135	0.1953091	0.19510639	0.19490525	0.19470677	0.19451	0.19431534	0.19412248
0.19485687	0.19523028	0.19559091	0.19593695	0.19626585	0.19657747	0.19686851	0.19713978	0.1973899	0.19761701	0.19782205	0.19800457	0.19816332	0.19829877	0.19841124	0.1985003	0.19856746	0.19861153	0.19863425	0.1986369	0.19861792	0.19857982	0.19852467	0.19845095	0.19836137	0.19825673	0.198138	0.19800672	0.1978637	0.19770959	0.19754758	0.19737704	0.19719914	0.19701616	0.19682756	0.19663644	0.1964418	0.19624567	0.19604751	0.19584987	0.19565237	0.19545512	0.1952589	0.19506463	0.19487232	0.19468188	0.19449377	0.19430755	0.1941235	0.19394204
0.19481939	0.19517551	0.1955185	0.19584645	0.19615832	0.19645163	0.1967258	0.19697958	0.19721219	0.19742285	0.19761148	0.1977781	0.1979215	0.19804385	0.19814226	0.19821991	0.19827451	0.19830859	0.198322	0.19831523	0.19828947	0.19824553	0.19818476	0.19810767	0.19801474	0.19790873	0.19778895	0.19765827	0.19751641	0.19736494	0.19720617	0.19703874	0.19686675	0.19668913	0.19650772	0.19632292	0.19613615	0.1959483	0.19575983	0.19557002	0.1953819	0.19519481	0.19500884	0.19482547	0.19464335	0.19446307	0.19428545	0.19410986	0.19393654	0.19376588
0.19475707	0.19509646	0.19542211	0.19573328	0.19602728	0.1963035	0.19656035	0.19679724	0.19701357	0.19720873	0.19738245	0.19753477	0.19766407	0.19777222	0.19785908	0.19792482	0.19796897	0.19799367	0.19799878	0.19798467	0.19795284	0.1979042	0.19783935	0.19775844	0.1976641	0.19755739	0.19743773	0.1973083	0.1971681	0.19702038	0.19686487	0.19670334	0.19653633	0.19636479	0.19618979	0.19601294	0.19583362	0.19565463	0.19547498	0.19529483	0.19511649	0.1949392	0.19476329	0.19458991	0.1944184	0.19424878	0.1940818	0.19391733	0.19375432	0.1935932
0.19467154	0.1949938	0.19530278	0.19559684	0.19587404	0.19613437	0.19637454	0.19659585	0.19679633	0.19697648	0.1971356	0.19727385	0.1973902	0.19748676	0.19756232	0.19761744	0.19765316	0.19766897	0.19766638	0.1976464	0.19760898	0.19755617	0.19748802	0.1974056	0.19731061	0.19720298	0.19708464	0.19695687	0.19682018	0.19667642	0.19652447	0.19636887	0.19620755	0.19604246	0.1958761	0.19570698	0.1955362	0.19536524	0.19519505	0.19502491	0.19485596	0.19468859	0.19452325	0.1943603	0.19419876	0.1940401	0.19388351	0.1937294	0.19357693	0.1934269
0.19456254	0.19486842	0.19516131	0.1954395	0.19570035	0.1959441	0.1961692	0.19637524	0.19656089	0.19672696	0.19687244	0.19699803	0.19710293	0.19718713	0.19725339	0.1972987	0.19732584	0.19733489	0.19732594	0.19730088	0.19725947	0.19720313	0.19713242	0.19704908	0.1969538	0.1968476	0.19673103	0.1966058	0.19647244	0.19633248	0.19618672	0.19603649	0.19588183	0.19572479	0.1955648	0.19540404	0.19524251	0.195081	0.19491905	0.19475913	0.19460033	0.1944437	0.19428836	0.19413489	0.19398504	0.19383597	0.19369018	0.19354641	0.19340472	0.19326417
0.19443163	0.19472161	0.19499889	0.19526067	0.1955063	0.1957348	0.19594523	0.19613616	0.19630823	0.19646144	0.1965949	0.1967082	0.19680269	0.19687703	0.196933	0.19697085	0.19699055	0.19699311	0.1969789	0.19694941	0.1969047	0.19684634	0.19677459	0.196691	0.19659585	0.19649088	0.19637729	0.19625585	0.19612683	0.19599174	0.19585112	0.1957068	0.19555984	0.19541022	0.19525856	0.19510609	0.19495346	0.19480112	0.19464952	0.19449937	0.19435048	0.19420403	0.19405867	0.1939165	0.19377622	0.19363849	0.19350229	0.19336882	0.19323732	0.19310716
0.19428018	0.19455469	0.19481596	0.1950632	0.19529402	0.19550763	0.19570333	0.19588195	0.19604132	0.1961818	0.19630352	0.19640589	0.19649056	0.19655603	0.19660419	0.19663416	0.19664781	0.19664448	0.19662607	0.19659323	0.19654599	0.19648656	0.1964145	0.1963309	0.19623789	0.19613525	0.19602463	0.19590649	0.19578283	0.1956532	0.19551939	0.19538173	0.19524197	0.19510001	0.19495684	0.19481367	0.1946697	0.19452679	0.1943852	0.19424462	0.19410613	0.19396965	0.19383553	0.19370332	0.19357273	0.19344568	0.19331996	0.1931969	0.19307536	0.1929549
0.19410744	0.19436741	0.19461408	0.1948474	0.19506365	0.1952641	0.19544682	0.19561213	0.19575945	0.19588836	0.19599977	0.19609252	0.1961681	0.19622551	0.19626585	0.19628978	0.19629794	0.19629098	0.19626912	0.19623351	0.19618528	0.19612454	0.19605294	0.19597067	0.1958797	0.19578007	0.19567321	0.19556023	0.19544151	0.19531812	0.19519073	0.19506049	0.19492775	0.19479507	0.19466022	0.19452545	0.19439165	0.1942589	0.19412619	0.19399665	0.19386801	0.19374143	0.19361824	0.19349545	0.1933763	0.19325943	0.1931437	0.19303057	0.19291878	0.19280858
0.19391645	0.19416174	0.19439508	0.19461429	0.19481653	0.19500455	0.19517562	0.19532904	0.19546527	0.1955837	0.19568472	0.19576949	0.1958363	0.19588682	0.19592094	0.19593927	0.19594325	0.19593298	0.19590789	0.19587138	0.19582209	0.19576144	0.19569121	0.19561127	0.19552296	0.19542727	0.19532491	0.19521657	0.1951034	0.1949869	0.19486642	0.1947439	0.1946198	0.19449525	0.19436944	0.19424443	0.19411951	0.19399646	0.19387446	0.19375429	0.193636	0.19351985	0.1934061	0.1932949	0.19318596	0.1930781	0.19297317	0.1928696	0.19276728	0.19266668
0.1937069	0.19393869	0.19415833	0.19436404	0.19455525	0.19473058	0.19488987	0.19503245	0.1951592	0.19526803	0.19536063	0.19543684	0.19549632	0.19554111	0.19557008	0.19558422	0.19558439	0.1955712	0.19554517	0.19550712	0.19545811	0.19539908	0.19533038	0.19525301	0.19516806	0.19507676	0.19497943	0.1948767	0.19477013	0.19466054	0.19454736	0.19443281	0.19431785	0.19420119	0.19408494	0.19396916	0.19385394	0.19374052	0.19362876	0.19351873	0.19341063	0.19330496	0.19320135	0.19310018	0.19300109	0.19290382	0.19280802	0.19271448	0.19262168	0.19253018
0.19348076	0.19369951	0.1939063	0.19410026	0.19427976	0.19444397	0.19459224	0.19472568	0.1948416	0.19494247	0.19502734	0.19509612	0.19515005	0.19518937	0.19521403	0.19522476	0.19522262	0.19520757	0.19518045	0.19514227	0.19509473	0.19503674	0.1949706	0.1948973	0.19481638	0.19472949	0.19463702	0.19454122	0.19444117	0.19433841	0.1942337	0.19412757	0.1940202	0.19391285	0.1938062	0.1937001	0.19359478	0.19349134	0.1933895	0.19328964	0.1931915	0.19309664	0.19300309	0.19291161	0.1928223	0.19273481	0.19264945	0.19256492	0.19248167	0.19239935
0.19323845	0.1934451	0.19364065	0.19382302	0.19399148	0.19414529	0.19428417	0.19440769	0.19451608	0.19460945	0.19468704	0.19475055	0.19479881	0.19483322	0.19485429	0.19486228	0.19485828	0.19484173	0.19481513	0.19477803	0.1947319	0.1946761	0.19461334	0.19454363	0.19446719	0.19438586	0.19430023	0.1942105	0.19411758	0.19402254	0.19392619	0.19382766	0.1937296	0.19363177	0.19353431	0.19343784	0.1933421	0.19324888	0.19315709	0.19306721	0.19298005	0.19289446	0.19281074	0.1927298	0.19265005	0.19257256	0.19249628	0.19242159	0.19234687	0.19227386
0.19298173	0.19317746	0.19336158	0.19353336	0.19369142	0.19383591	0.19396594	0.19408095	0.19418225	0.19426844	0.19434035	0.19439855	0.19444211	0.1944735	0.19449192	0.19449735	0.19449252	0.19447601	0.19444957	0.19441429	0.19437009	0.19431783	0.19425881	0.19419327	0.19412258	0.19404653	0.19396764	0.19388443	0.19379932	0.19371256	0.19362397	0.193535	0.19344552	0.19335689	0.19326946	0.19318247	0.1930973	0.19301373	0.19293179	0.19285199	0.19277433	0.1926988	0.19262578	0.19255455	0.19248426	0.19241644	0.19234937	0.19228292	0.19221786	0.19215265
0.19271114	0.19289696	0.19307098	0.19323203	0.19338179	0.19351691	0.19363916	0.19374695	0.1938414	0.19392109	0.19398819	0.19404209	0.1940822	0.19411093	0.19412717	0.19413221	0.19412673	0.19411117	0.19408615	0.19405265	0.19401124	0.19396293	0.19390804	0.19384712	0.19378278	0.19371319	0.19364032	0.19356453	0.19348708	0.19340879	0.19332859	0.19324867	0.19316885	0.19308968	0.19301093	0.19293422	0.19285876	0.19278535	0.19271395	0.19264375	0.19257621	0.19251092	0.1924468	0.19238535	0.19232458	0.19226605	0.192208	0.19215107	0.19209473	0.19203791
0.1924294	0.19260424	0.19276857	0.19292128	0.19306244	0.19319002	0.19330455	0.19340616	0.19349481	0.19356999	0.1936326	0.19368216	0.19372031	0.19374683	0.19376162	0.19376607	0.19376117	0.19374685	0.19372395	0.19369331	0.1936555	0.19361143	0.1935612	0.19350633	0.19344732	0.1933848	0.19331896	0.19325115	0.19318192	0.19311145	0.1930401	0.19296955	0.1928987	0.19282916	0.19276085	0.19269322	0.19262847	0.19256386	0.19250287	0.19244307	0.19238473	0.19232936	0.19227517	0.19222263	0.19217148	0.1921221	0.19207302	0.19202423	0.19197595	0.1919277
0.19213519	0.19230133	0.19245687	0.19260225	0.19273525	0.19285572	0.19296393	0.19305985	0.19314303	0.19321427	0.19327286	0.19332027	0.19335626	0.19338158	0.19339612	0.19340184	0.19339763	0.1933844	0.19336477	0.1933373	0.19330356	0.1932635	0.19321947	0.19317025	0.19311729	0.19306213	0.19300357	0.19294384	0.19288263	0.19282109	0.19275922	0.19269735	0.19263634	0.19257617	0.19251719	0.19245988	0.19240418	0.19235057	0.19229896	0.19224879	0.19220093	0.19215414	0.19210988	0.19206679	0.19202453	0.19198327	0.19194314	0.19190282	0.19186302	0.1918223
0.1918318	0.19198917	0.19213727	0.19227426	0.19240081	0.19251531	0.19261818	0.19270915	0.19278829	0.1928561	0.19291227	0.19295737	0.1929918	0.19301656	0.19303164	0.1930382	0.1930359	0.19302571	0.19300899	0.19298546	0.19295588	0.19292161	0.19288236	0.19284005	0.19279385	0.1927461	0.19269538	0.19264314	0.19259068	0.19253829	0.19248511	0.1924324	0.19238125	0.19233045	0.19228154	0.19223413	0.19218817	0.19214422	0.19210258	0.19206166	0.19202328	0.19198608	0.19195081	0.191917	0.19188401	0.1918514	0.19181968	0.19178753	0.19175553	0.19172257
0.19151908	0.19166861	0.19180971	0.19194041	0.19206108	0.19217002	0.19226803	0.19235507	0.19243038	0.19249523	0.19254924	0.19259328	0.19262767	0.19265252	0.1926685	0.19267681	0.1926769	0.19267008	0.19265637	0.1926375	0.19261308	0.1925842	0.19255188	0.19251558	0.19247687	0.19243622	0.19239363	0.1923505	0.19230653	0.19226226	0.19221872	0.19217545	0.19213322	0.19209304	0.19205359	0.19201541	0.19197987	0.1919454	0.19191271	0.19188222	0.19185287	0.19182536	0.19179931	0.19177361	0.19174947	0.19172499	0.19170111	0.19167715	0.1916525	0.19162734
0.19119897	0.19134164	0.19147587	0.19160035	0.19171564	0.19182034	0.1919142	0.19199786	0.19207086	0.19213352	0.19218686	0.19223034	0.19226477	0.19229034	0.19230866	0.19231838	0.19232157	0.19231817	0.19230905	0.19229436	0.19227561	0.1922527	0.1922271	0.19219813	0.19216645	0.19213349	0.19209939	0.19206482	0.19202937	0.19199483	0.19196002	0.19192657	0.19189376	0.19186264	0.19183326	0.19180506	0.1917786	0.19175394	0.1917311	0.19170949	0.19168958	0.19167136	0.19165322	0.19163686	0.19162071	0.19160469	0.19158882	0.19157259	0.19155505	0.19153681
0.1908716	0.19100791	0.19113693	0.19125631	0.1913673	0.19146785	0.19155867	0.1916393	0.19171011	0.19177201	0.19182476	0.19186825	0.1919038	0.19193102	0.1919503	0.19196364	0.19196984	0.1919712	0.19196658	0.19195752	0.19194467	0.19192836	0.19190861	0.1918869	0.19186342	0.19183844	0.1918127	0.1917865	0.19176069	0.19173482	0.19170958	0.19168529	0.19166215	0.19164044	0.19162022	0.19160208	0.19158545	0.19156975	0.19155578	0.19154389	0.19153315	0.19152358	0.19151485	0.1915061	0.19149797	0.19149002	0.19148263	0.19147277	0.19146205	0.19145052
0.19053811	0.19067028	0.19079351	0.19090968	0.1910154	0.19111294	0.19120122	0.19128016	0.19135039	0.19141102	0.19146323	0.19150804	0.19154435	0.19157398	0.1915967	0.19161348	0.19162406	0.19162926	0.19162983	0.19162634	0.19161975	0.19160983	0.19159785	0.19158334	0.19156772	0.191551	0.19153327	0.19151625	0.19149917	0.19148263	0.19146657	0.1914517	0.19143881	0.19142608	0.19141513	0.19140664	0.19139883	0.19139317	0.19138864	0.19138497	0.19138345	0.19138226	0.19138163	0.19138199	0.19138137	0.19138142	0.19138	0.1913782	0.19137448	0.19136946
0.19020051	0.19032738	0.19044653	0.19055903	0.19066277	0.19075754	0.19084328	0.19092155	0.19099057	0.1910514	0.19110471	0.19115038	0.19118956	0.19122097	0.19124731	0.1912672	0.19128191	0.19129257	0.19129926	0.19130194	0.19130132	0.19129887	0.19129333	0.19128719	0.19127965	0.19127132	0.19126251	0.1912545	0.19124573	0.19123855	0.19123259	0.19122669	0.19122234	0.19121969	0.19121864	0.1912188	0.19122057	0.19122389	0.1912283	0.19123372	0.1912402	0.19124709	0.19125529	0.19126275	0.1912709	0.1912776	0.19128373	0.19128844	0.19129142	0.19129282
0.18985909	0.18998224	0.19009805	0.1902071	0.19030821	0.19040082	0.19048631	0.19056305	0.19063291	0.19069463	0.19074897	0.19079605	0.19083747	0.1908728	0.19090223	0.19092728	0.19094667	0.19096227	0.19097453	0.19098407	0.19099033	0.1909951	0.19099781	0.19099876	0.19099903	0.19099991	0.19099987	0.19100036	0.19100097	0.19100249	0.19100523	0.19100925	0.1910147	0.19102105	0.1910294	0.19103897	0.1910491	0.19106191	0.19107509	0.19108954	0.19110402	0.19111946	0.19113447	0.19115034	0.19116499	0.19117911	0.19119234	0.19120365	0.19121315	0.19122013
0.1895146	0.18963456	0.18974796	0.18985397	0.18995342	0.19004604	0.19012997	0.19020697	0.19027707	0.19033974	0.19039612	0.1904465	0.19049095	0.19052932	0.19056302	0.19059193	0.19061743	0.19063857	0.19065681	0.19067293	0.19068664	0.19069819	0.19070852	0.19071814	0.19072686	0.19073543	0.19074506	0.19075352	0.19076386	0.19077556	0.19078699	0.1908003	0.1908148	0.19083035	0.19084795	0.19086632	0.19088596	0.1909068	0.19092864	0.19095096	0.19097412	0.1909971	0.19102019	0.1910437	0.19106531	0.19108653	0.1911062	0.19112334	0.191139	0.19115128
0.18916893	0.18928587	0.18939644	0.18950161	0.18959999	0.18969074	0.1897754	0.189853	0.18992454	0.18998902	0.19004738	0.19010079	0.1901483	0.19019091	0.19022977	0.19026417	0.19029433	0.19032228	0.1903468	0.19036883	0.19039053	0.1904097	0.1904279	0.19044605	0.19046304	0.19048055	0.19049835	0.19051644	0.19053581	0.19055597	0.1905772	0.19059974	0.19062297	0.1906477	0.19067419	0.19070125	0.19072983	0.19075887	0.19078876	0.19081968	0.19085053	0.19088167	0.19091251	0.19094217	0.19097078	0.1909986	0.19102438	0.19104809	0.19106899	0.19108698
0.18882206	0.18893665	0.18904617	0.1891495	0.18924752	0.18933883	0.18942367	0.18950206	0.18957566	0.18964201	0.18970379	0.18976052	0.18981177	0.18985918	0.18990225	0.1899418	0.18997836	0.19001237	0.19004431	0.19007365	0.19010213	0.190129	0.19015577	0.19018161	0.19020714	0.19023412	0.19026022	0.19028744	0.19031551	0.19034469	0.19037515	0.190406	0.19043913	0.19047281	0.19050768	0.19054349	0.1905805	0.19061774	0.1906566	0.19069484	0.190733	0.19077173	0.19080913	0.19084609	0.19088146	0.19091575	0.19094688	0.19097637	0.1910033	0.19102582
0.1884746	0.188588	0.18869624	0.18879989	0.18889654	0.18898883	0.18907529	0.18915573	0.18923104	0.18930039	0.1893653	0.18942505	0.18948093	0.18953362	0.18958181	0.18962741	0.18967026	0.18971017	0.18974942	0.18978602	0.18982194	0.18985713	0.1898915	0.18992609	0.18996017	0.18999562	0.19003022	0.1900666	0.19010386	0.1901418	0.19018129	0.19022167	0.19026247	0.19030523	0.19034882	0.19039387	0.19043805	0.19048408	0.19053018	0.19057617	0.19062236	0.19066763	0.19071218	0.19075535	0.19079748	0.19083735	0.19087455	0.19090946	0.19094115	0.19096902
0.18812758	0.18824017	0.1883479	0.18845122	0.18854985	0.18864301	0.18873009	0.18881297	0.18889056	0.18896364	0.18903202	0.18909663	0.18915698	0.18921474	0.18926838	0.1893199	0.18936935	0.1894161	0.18946221	0.18950649	0.18955019	0.1895931	0.18963581	0.18967882	0.18972147	0.18976565	0.18980953	0.18985379	0.1899004	0.18994737	0.18999486	0.19004445	0.19009441	0.19014557	0.19019741	0.19024992	0.19030285	0.19035694	0.19041023	0.19046395	0.1905173	0.19056916	0.19061998	0.19066982	0.1907179	0.19076356	0.1908063	0.19084635	0.19088294	0.19091494
0.18778247	0.18789448	0.18800205	0.18810613	0.18820584	0.18830049	0.18839028	0.1884753	0.18855618	0.18863288	0.18870509	0.18877418	0.18883969	0.18890262	0.1889625	0.18901995	0.18907538	0.18913017	0.18918294	0.18923536	0.18928638	0.18933794	0.18938884	0.18944055	0.18949181	0.18954366	0.18959668	0.18965043	0.18970513	0.18976077	0.18981713	0.18987489	0.18993357	0.18999356	0.19005367	0.1901138	0.19017506	0.19023624	0.19029729	0.19035792	0.19041759	0.19047676	0.1905337	0.19058931	0.19064277	0.19069445	0.19074193	0.19078694	0.19082808	0.19086516
0.1874392	0.18755168	0.18765989	0.18776485	0.1878658	0.1879625	0.18805449	0.18814321	0.18822709	0.18830788	0.18838528	0.18845859	0.18852946	0.18859798	0.18866408	0.18872829	0.18879092	0.18885228	0.18891281	0.18897253	0.18903197	0.18909103	0.18915027	0.18920942	0.18927026	0.18933085	0.18939239	0.18945527	0.18951824	0.18958274	0.18964756	0.18971351	0.18978064	0.18984877	0.18991649	0.18998449	0.19005303	0.19012168	0.19018987	0.19025752	0.19032373	0.1903891	0.19045237	0.19051367	0.19057299	0.19062915	0.19068189	0.19073164	0.19077715	0.1908178
0.18709877	0.18721083	0.18732136	0.18742794	0.1875306	0.18762934	0.18772519	0.18781686	0.18790467	0.1879898	0.1880711	0.18815053	0.18822715	0.18830112	0.18837333	0.18844476	0.18851401	0.18858281	0.18865108	0.18871841	0.18878555	0.18885294	0.1889204	0.18898839	0.18905693	0.18912685	0.18919632	0.18926732	0.18933864	0.18941218	0.18948576	0.18955982	0.1896353	0.18970999	0.18978612	0.18986225	0.18993825	0.19001397	0.19008876	0.19016251	0.19023591	0.19030702	0.1903758	0.1904431	0.19050696	0.19056794	0.19062606	0.19067928	0.19072887	0.1907737
0.18676142	0.18687534	0.18698654	0.18709499	0.18720004	0.18730229	0.18740058	0.18749666	0.18758851	0.18767804	0.18776503	0.18784972	0.18793157	0.18801218	0.1880909	0.18816894	0.18824598	0.18832195	0.18839753	0.18847278	0.18854776	0.18862367	0.18869947	0.18877597	0.18885309	0.18893044	0.18900925	0.1890886	0.18916857	0.18924984	0.18933102	0.18941344	0.18949607	0.18957967	0.18966305	0.18974608	0.18982902	0.18991147	0.1899936	0.19007356	0.19015238	0.19022967	0.19030453	0.19037664	0.19044545	0.19051099	0.19057257	0.19063072	0.19068423	0.19073239
0.18642771	0.1865432	0.1866568	0.18676755	0.18687576	0.18698078	0.187083	0.1871829	0.1872797	0.1873739	0.18746576	0.18755646	0.18764439	0.18773144	0.18781713	0.18790172	0.18798575	0.1880695	0.18815283	0.18823522	0.1883193	0.18840311	0.18848675	0.18857148	0.18865645	0.18874264	0.18882957	0.18891725	0.1890055	0.18909457	0.18918452	0.1892747	0.18936491	0.1894555	0.18954626	0.18963686	0.18972638	0.1898159	0.1899035	0.18998986	0.1900743	0.19015718	0.19023705	0.1903142	0.19038731	0.19045767	0.19052352	0.1905854	0.19064221	0.19069377
0.18609905	0.18621618	0.18633264	0.18644561	0.1865566	0.18666571	0.1867719	0.18687654	0.18697783	0.18707725	0.18717468	0.18727145	0.18736622	0.18745899	0.18755221	0.18764311	0.18773463	0.18782555	0.18791664	0.18800768	0.18809882	0.18819074	0.18828292	0.18837565	0.18846884	0.18856384	0.18865904	0.18875429	0.18885095	0.18894807	0.18904491	0.1891433	0.18924066	0.18933845	0.18943621	0.18953376	0.18962984	0.18972504	0.18981932	0.18991137	0.19000149	0.19008929	0.1901741	0.19025533	0.19033411	0.19040766	0.19047755	0.19054255	0.19060278	0.19065724
[truncated: 451 more columns]
