# Supplementary material for: Investigating the use of physics informed neural networks for dam-break scenarios
Source: PLoS One. 2025 Sep 19;20(9):e0332694. doi: 10.1371/journal.pone.0332694 (PMC12449020; doi:10.1371/journal.pone.0332694)
Supplement: S1 File — Dataset for the 1D and 2D shallow water equations (SWE). Repository: https://github.com/kinzamumtaz/2D_SWE. (ZIP) [file pone.0332694.s001.zip › 2D_SWE-main/Downloads/solution_outputs_rec/height_rectangle_t2.00.csv]

0.16688064	0.16703305	0.16713378	0.16720289	0.16725592	0.167303	0.16735233	0.16741176	0.16748431	0.16757387	0.16768314	0.16781366	0.16796732	0.1681465	0.16835171	0.16858502	0.16884868	0.16914362	0.16947317	0.16983718	0.170237	0.17067409	0.17114854	0.1716573	0.1721987	0.17276907	0.17336202	0.1739698	0.17458707	0.17520411	0.1758126	0.17640582	0.17697638	0.17751947	0.17803076	0.17850663	0.1789465	0.17934899	0.1797159	0.18004715	0.18034434	0.18060933	0.18084364	0.18104985	0.18122932	0.18138404	0.18151602	0.18162636	0.18171707	0.18178993
0.16749294	0.16757427	0.16762014	0.16764566	0.16766301	0.1676825	0.16771047	0.1677512	0.16780886	0.16788617	0.16798519	0.16810778	0.16825536	0.1684294	0.1686315	0.16886213	0.16912523	0.16941936	0.16974947	0.17011452	0.17051576	0.17095447	0.17142868	0.17193697	0.17247593	0.17304021	0.1736245	0.17422163	0.17482367	0.17542228	0.1760095	0.17657925	0.17712478	0.17764077	0.17812538	0.17857483	0.1789892	0.17936894	0.17971334	0.18002364	0.18030284	0.1805514	0.18077157	0.18096548	0.18113506	0.18128127	0.18140623	0.18151191	0.18159923	0.18166962
0.16799462	0.16801931	0.16801971	0.16800769	0.167997	0.16799279	0.16800055	0.16802558	0.16807026	0.16813695	0.16822676	0.16834235	0.1684836	0.16865292	0.16885185	0.16908148	0.16934279	0.16963771	0.16996853	0.17033452	0.17073774	0.17117755	0.17165272	0.17215951	0.17269544	0.1732546	0.17383093	0.174417	0.17500356	0.17558506	0.17615238	0.17669985	0.17722185	0.17771468	0.17817554	0.17860207	0.17899466	0.17935458	0.17968084	0.17997594	0.18024087	0.1804781	0.18068841	0.18087561	0.18103975	0.1811823	0.18130589	0.18141164	0.18150043	0.18157452
0.16841197	0.16838789	0.1683486	0.16830575	0.16826844	0.16824281	0.16823307	0.16824318	0.1682747	0.16833061	0.1684119	0.1685197	0.16865599	0.16882034	0.16901587	0.16924374	0.16950394	0.16979957	0.17013146	0.17049883	0.170905	0.17134643	0.17182112	0.17232807	0.17286113	0.17341492	0.17398259	0.17455742	0.17513064	0.17569526	0.1762442	0.17677146	0.17727283	0.17774493	0.17818509	0.17859337	0.17896846	0.17931168	0.17962462	0.17990765	0.18016377	0.18039475	0.18060052	0.18078488	0.18094775	0.18109187	0.18121845	0.18132882	0.18142334	0.18150458
0.16876313	0.16869494	0.1686196	0.16854754	0.1684857	0.16843906	0.16841182	0.1684069	0.16842614	0.16847059	0.1685426	0.16864285	0.16877262	0.16893303	0.16912545	0.16935119	0.16961172	0.16990745	0.17024061	0.17061114	0.17101811	0.1714614	0.17193791	0.17244409	0.17297474	0.17352392	0.17408442	0.17464817	0.17520884	0.17575827	0.17629014	0.1768003	0.17728385	0.17773813	0.17816135	0.17855398	0.1789153	0.17924751	0.17955053	0.17982727	0.18007807	0.1803047	0.1805107	0.18069541	0.18086189	0.18101093	0.1811443	0.18126257	0.18136646	0.18145794
0.16905904	0.16895035	0.16884133	0.16874048	0.1686541	0.16858634	0.16854131	0.16852039	0.16852602	0.1685594	0.16862112	0.16871326	0.16883698	0.16899228	0.1691814	0.16940553	0.169666	0.16996363	0.17029858	0.17067143	0.17108214	0.1715282	0.17200613	0.17251283	0.1730412	0.17358688	0.17414033	0.17469543	0.17524397	0.17578013	0.17629743	0.17679203	0.17726018	0.17769979	0.17811036	0.17849076	0.17884266	0.17916611	0.17946321	0.17973617	0.17998531	0.18021332	0.18042064	0.18061073	0.18078327	0.18093988	0.18108183	0.18121076	0.1813272	0.18143088
0.16930899	0.16916113	0.16901824	0.16888864	0.16877696	0.16868782	0.16862331	0.16858628	0.16857769	0.16859806	0.16865003	0.16873398	0.16885075	0.1690017	0.16918752	0.16941066	0.16967127	0.16997102	0.17030936	0.17068644	0.17110088	0.17154962	0.17203063	0.17253843	0.17306677	0.17360826	0.17415655	0.17470323	0.1752424	0.17576706	0.17627186	0.17675346	0.17720947	0.17763725	0.1780369	0.17840908	0.17875373	0.17907232	0.17936672	0.1796383	0.17988874	0.18011965	0.18033269	0.18052864	0.18070948	0.1808767	0.18102932	0.18117084	0.18129936	0.1814178
0.16951805	0.1693306	0.16915396	0.16899472	0.16885722	0.16874532	0.16866106	0.1686064	0.16858248	0.16859022	0.1686315	0.1687066	0.16881697	0.16896406	0.16914839	0.16937143	0.16963422	0.16993645	0.17027912	0.17066121	0.1710808	0.17153472	0.17201921	0.17252891	0.17305692	0.17359653	0.17413995	0.17468023	0.17521042	0.1757256	0.17621964	0.17669086	0.1771367	0.1775555	0.1779472	0.17831242	0.178653	0.17896919	0.17926246	0.17953563	0.17978902	0.18002486	0.18024403	0.18044843	0.18063925	0.18081655	0.18098144	0.18113579	0.18127823	0.1814113
0.16968916	0.16946232	0.16925132	0.16906098	0.16889665	0.16876169	0.16865614	0.16858333	0.16854405	0.1685394	0.16857032	0.16863775	0.1687422	0.168886	0.16906951	0.16929321	0.16955905	0.16986609	0.1702144	0.17060247	0.1710291	0.17148833	0.17197794	0.17249063	0.17301917	0.17355734	0.17409703	0.17463087	0.17515397	0.17566031	0.17614567	0.17660803	0.17704502	0.17745638	0.1778425	0.17820343	0.17854112	0.17885655	0.17915106	0.17942694	0.1796844	0.17992619	0.18015312	0.1803667	0.1805669	0.1807563	0.18093377	0.18110108	0.1812577	0.18140592
0.16982557	0.16955909	0.16931266	0.1690912	0.16889971	0.16873953	0.1686136	0.16852292	0.16846836	0.168451	0.16847187	0.16853169	0.16863273	0.1687744	0.16895795	0.16918457	0.16945457	0.16976818	0.17012353	0.17051935	0.17095281	0.17141953	0.17191347	0.17242917	0.1729591	0.17349592	0.17403248	0.17456177	0.17507753	0.17557633	0.17605405	0.17650825	0.17693888	0.1773441	0.17772481	0.17808306	0.17841926	0.17873442	0.17903139	0.17931046	0.17957316	0.17982154	0.18005621	0.18027899	0.18049006	0.1806899	0.1808803	0.18106055	0.18123186	0.18139422
0.16992998	0.1696234	0.16934124	0.16908866	0.16886958	0.16868557	0.16853842	0.16842969	0.16836065	0.16833162	0.16834408	0.16839826	0.16849513	0.16863674	0.16882259	0.1690535	0.16932952	0.16965014	0.17001398	0.17041841	0.17085953	0.1713329	0.17183262	0.17235123	0.1728822	0.17341797	0.17395045	0.17447421	0.17498371	0.17547542	0.17594552	0.17639317	0.17681721	0.17721769	0.17759478	0.17795074	0.178286	0.17860228	0.17890075	0.17918374	0.17945206	0.1797078	0.17995027	0.18018252	0.18040305	0.18061507	0.18081659	0.18100983	0.18119422	0.18137036
0.17000575	0.16965921	0.16934222	0.1690585	0.16881253	0.16860485	0.16843736	0.16831242	0.16822986	0.16819003	0.16819493	0.16824451	0.16834034	0.1684824	0.16867098	0.16890752	0.16919118	0.16951981	0.16989209	0.17030546	0.17075455	0.17123446	0.17173898	0.17226048	0.17279127	0.17332447	0.17385364	0.17437162	0.17487481	0.17535904	0.17582221	0.17626315	0.17668137	0.1770769	0.17745121	0.1778044	0.17813933	0.17845708	0.17875887	0.17904538	0.17931904	0.17958118	0.17983249	0.18007228	0.18030283	0.1805243	0.18073827	0.18094404	0.18114087	0.18133083
0.17005748	0.16967243	0.169321	0.16900757	0.16873476	0.16850525	0.1683192	0.16817829	0.16808303	0.16803473	0.16803269	0.16807935	0.16817456	0.16831838	0.16851173	0.16875485	0.16904467	0.16938195	0.16976315	0.17018525	0.1706419	0.17112675	0.17163484	0.17215815	0.172688	0.1732178	0.173742	0.174254	0.17474994	0.17522657	0.17568257	0.1761168	0.17652978	0.1769204	0.1772914	0.17764308	0.17797846	0.17829698	0.17860124	0.17889187	0.17917097	0.17943907	0.1796972	0.17994584	0.1801857	0.18041752	0.18064216	0.18085867	0.18106776	0.18126962
0.1700905	0.1696682	0.16928385	0.16894169	0.1686451	0.16839433	0.16819042	0.16803518	0.16792871	0.16787161	0.167865	0.16790895	0.16800436	0.1681513	0.16834897	0.16859797	0.16889572	0.1692414	0.16963074	0.17005897	0.17052199	0.17101184	0.17152154	0.1720441	0.17257193	0.17309716	0.17361495	0.17411965	0.17460802	0.17507732	0.1755257	0.17595369	0.17636064	0.1767475	0.17711541	0.17746569	0.1778	0.17812002	0.1784266	0.1787211	0.17900528	0.17927879	0.17954314	0.17979997	0.1800484	0.18028957	0.18052383	0.18075076	0.18097156	0.18118446
0.1701096	0.16965322	0.1692377	0.1688694	0.16854848	0.16827762	0.16805801	0.16788858	0.16777231	0.16770822	0.16769677	0.16773939	0.16783491	0.16798453	0.16818662	0.16844165	0.16874656	0.16909906	0.16949502	0.1699296	0.17039603	0.17088863	0.1713978	0.17191926	0.17244215	0.17296197	0.17347243	0.1739687	0.17444853	0.17490943	0.17535032	0.17577153	0.17617235	0.17655532	0.17692003	0.17726894	0.17760271	0.177924	0.17823212	0.17853026	0.17881802	0.17909774	0.1793685	0.17963183	0.17988867	0.18013808	0.18038101	0.18061803	0.18084878	0.18107298
0.17012122	0.16963182	0.16918814	0.16879377	0.16845176	0.1681619	0.16792652	0.1677453	0.16761905	0.16754773	0.16753238	0.16757262	0.16766915	0.16782057	0.16802692	0.16828664	0.16859746	0.16895536	0.1693567	0.1697948	0.1702639	0.17075652	0.17126444	0.17178074	0.17229792	0.17281014	0.1733123	0.17379983	0.17427033	0.17472275	0.175156	0.17556974	0.17596483	0.17634296	0.17670467	0.17705138	0.17738481	0.1777065	0.17801657	0.17831743	0.17860949	0.17889401	0.17917053	0.17944036	0.17970373	0.17996119	0.18021257	0.18045796	0.18069868	0.18093261
0.17013034	0.16960946	0.1691393	0.16872174	0.16835822	0.16805118	0.16780026	0.16760737	0.16747168	0.16739354	0.1673739	0.16741177	0.16750774	0.16766082	0.16787013	0.16813375	0.16844814	0.16881022	0.16921437	0.1696546	0.17012346	0.1706135	0.17111784	0.17162797	0.1721381	0.17264137	0.17313325	0.17361121	0.1740717	0.17451453	0.17493978	0.17534623	0.17573524	0.17610884	0.17646721	0.17681217	0.17714518	0.17746672	0.17777905	0.17808148	0.17837763	0.17866537	0.17894754	0.17922285	0.17949301	0.17975765	0.1800165	0.18027061	0.1805188	0.18076223
0.17013955	0.16959053	0.169095	0.16865453	0.1682713	0.16794711	0.16768177	0.16747665	0.16733158	0.16724613	0.16722104	0.16725665	0.16735089	0.1675052	0.1677156	0.16798128	0.16829808	0.16866213	0.16906697	0.1695065	0.16997358	0.17045933	0.17095745	0.17145967	0.17196015	0.17245287	0.1729349	0.17340145	0.17385206	0.17428537	0.17470188	0.17510009	0.17548338	0.1758524	0.17620683	0.17654954	0.1768814	0.17720275	0.17751634	0.17782152	0.17812037	0.17841217	0.17869833	0.17897929	0.17925477	0.17952594	0.17979217	0.18005306	0.18030968	0.18056044
0.17015234	0.16957703	0.16905627	0.16859497	0.1681926	0.16785207	0.16757178	0.16735445	0.16719909	0.16710614	0.16707566	0.16710624	0.16719967	0.1673518	0.16756281	0.16782881	0.1681463	0.1685096	0.16891375	0.16934983	0.16981232	0.17029163	0.17078131	0.17127442	0.17176375	0.17224512	0.17271456	0.17317025	0.17361006	0.1740335	0.17444038	0.17483169	0.17520928	0.17557207	0.1759234	0.17626363	0.17659426	0.17691565	0.17722923	0.17753643	0.17783755	0.17813227	0.17842206	0.17870781	0.17898884	0.17926519	0.17953718	0.17980513	0.18006854	0.18032742
0.17017084	0.16956949	0.169026	0.16854316	0.16812235	0.1677646	0.16747093	0.16724089	0.16707441	0.16697338	0.1669353	0.16696155	0.16705069	0.1672009	0.16741037	0.16767505	0.16799071	0.16835216	0.16875231	0.16918397	0.16963871	0.17011017	0.17058977	0.17107122	0.1715486	0.17201713	0.17247435	0.17291737	0.17334607	0.17375854	0.17415641	0.17454006	0.17491044	0.1752686	0.17561606	0.1759535	0.1762819	0.1766032	0.17691717	0.17722547	0.17752816	0.17782636	0.17811982	0.17840874	0.17869425	0.17897531	0.1792529	0.17952666	0.17979628	0.18006167
0.1701953	0.16956943	0.16900355	0.16850021	0.16806109	0.16768587	0.16737753	0.16713457	0.16695707	0.1668462	0.1668008	0.16682133	0.16690527	0.16705206	0.16725726	0.16751915	0.16783157	0.16818732	0.16858205	0.1690064	0.16945276	0.16991374	0.17038128	0.17085026	0.17131336	0.17176822	0.1722116	0.17264237	0.1730587	0.17346087	0.17384943	0.17422467	0.17458814	0.17494121	0.17528427	0.17561883	0.17594555	0.17626521	0.17657915	0.17688823	0.17719233	0.17749278	0.17778872	0.17808157	0.17837101	0.17865646	0.17893846	0.17921788	0.17949274	0.17976451
0.17022625	0.16957721	0.16898917	0.16846603	0.16800822	0.16761689	0.16729242	0.16703537	0.16684622	0.16672489	0.16667114	0.16668352	0.16676182	0.16690293	0.16710407	0.16736048	0.16766673	0.1680168	0.16840316	0.16881809	0.16925323	0.16970119	0.17015535	0.17060953	0.17105842	0.1714992	0.17192864	0.17234546	0.17274964	0.17314056	0.17351921	0.17388692	0.17424299	0.17458981	0.17492853	0.17526005	0.17558402	0.17590317	0.17621663	0.17652526	0.17683053	0.17713231	0.17743102	0.17772663	0.17801863	0.1783079	0.17859468	0.17887828	0.17915852	0.17943457
0.17026387	0.16959205	0.16898319	0.16843987	0.16796306	0.16755441	0.16721442	0.16694379	0.16674215	0.1666095	0.16654578	0.16654983	0.16662031	0.16675484	0.16694863	0.16719821	0.16749671	0.16783822	0.16821432	0.16861738	0.16904016	0.16947334	0.169913	0.17035119	0.17078418	0.17120919	0.1716237	0.172027	0.17241858	0.17279863	0.17316747	0.17352581	0.17387491	0.17421593	0.17454937	0.1748772	0.17519872	0.17551564	0.17582849	0.17613778	0.17644301	0.17674585	0.17704597	0.17734343	0.17763862	0.17793179	0.17822069	0.17850891	0.17879343	0.17907435
0.17030764	0.16961367	0.16898486	0.16842079	0.16792601	0.16750026	0.16714434	0.1668587	0.16664389	0.16649869	0.16642462	0.16641933	0.1664806	0.1666067	0.16679195	0.16703296	0.16732174	0.16765158	0.16801587	0.16840562	0.16881287	0.16923106	0.16965322	0.17007485	0.1704911	0.17089961	0.17129946	0.17168808	0.17206624	0.17243496	0.17279336	0.17314297	0.17348446	0.17381895	0.17414728	0.17447063	0.17478941	0.17510465	0.17541587	0.17572397	0.17602995	0.17633362	0.17663461	0.1769339	0.17723076	0.17752573	0.17781897	0.17810985	0.17839856	0.17868325
0.17035705	0.16964205	0.16899242	0.16840976	0.16789651	0.16745308	0.16708061	0.16677997	0.16655093	0.1663938	0.16630769	0.16629136	0.16634294	0.16645809	0.16663344	0.1668637	0.16714118	0.16745856	0.1678081	0.16818276	0.16857328	0.16897386	0.16937768	0.16978106	0.17017981	0.17057201	0.17095554	0.17132965	0.17169453	0.17205054	0.17239845	0.172739	0.17307258	0.17340088	0.17372382	0.17404264	0.17435819	0.1746702	0.17497912	0.17528689	0.1755922	0.17589575	0.17619778	0.176498	0.17679669	0.17709404	0.1773895	0.17768282	0.17797396	0.17826265
0.17041162	0.16967672	0.16900666	0.16840512	0.16787349	0.16741252	0.16702387	0.16670749	0.16646436	0.16629359	0.16619511	0.16616671	0.16620703	0.16631025	0.16647395	0.16669196	0.1669552	0.16725796	0.16759141	0.16794826	0.16832075	0.16870183	0.16908714	0.16947174	0.1698519	0.17022574	0.170593	0.17095241	0.17130327	0.1716466	0.17198426	0.17231447	0.1726405	0.17296126	0.17327861	0.17359258	0.17390437	0.17421314	0.17452006	0.17482606	0.17513083	0.17543404	0.17573571	0.17603698	0.17633644	0.1766353	0.1769326	0.17722797	0.17752175	0.17781381
0.17047232	0.1697169	0.16902801	0.16840723	0.16785768	0.16737929	0.16697437	0.16664162	0.16638394	0.16619903	0.1660867	0.16604516	0.16607298	0.16616379	0.16631399	0.16651656	0.16676515	0.1670507	0.16736639	0.16770409	0.16805695	0.16841784	0.16878259	0.16914721	0.16950798	0.16986409	0.17021371	0.17055729	0.17089456	0.17122507	0.17155086	0.17187199	0.17218861	0.17250246	0.1728132	0.17312193	0.17342925	0.17373517	0.17403975	0.17434281	0.17464626	0.1749488	0.17525072	0.17555171	0.17585197	0.17615187	0.17644992	0.17674765	0.17704338	0.17733753
0.17053698	0.16976258	0.1690549	0.1684157	0.16784897	0.16735296	0.16693124	0.16658351	0.1663096	0.16610993	0.165984	0.16592869	0.16594177	0.16601811	0.16615328	0.16633984	0.16657078	0.16683795	0.16713431	0.1674513	0.1677824	0.16812189	0.16846497	0.16880882	0.16914958	0.16948679	0.16981907	0.17014664	0.17046851	0.17078649	0.17110068	0.17141172	0.17171907	0.1720251	0.17232895	0.17263262	0.17293487	0.17323712	0.17353818	0.17383966	0.17413975	0.17444147	0.17474294	0.17504346	0.1753439	0.17564371	0.17594314	0.17624213	0.1765393	0.17683524
0.17060575	0.16981351	0.1690875	0.16843131	0.16784656	0.16733427	0.1668955	0.1665314	0.16624226	0.16602737	0.16588643	0.16581616	0.16581379	0.16587466	0.16599256	0.16616137	0.16637354	0.16662078	0.16689524	0.1671897	0.1674983	0.16781545	0.1681364	0.16845787	0.1687785	0.16909584	0.16941015	0.16972081	0.17002814	0.17033276	0.1706345	0.17093477	0.17123324	0.17153078	0.17182812	0.17212492	0.1724221	0.17271951	0.17301735	0.1733159	0.17361405	0.17391366	0.17421298	0.17451344	0.17481375	0.17511351	0.17541334	0.17571259	0.1760115	0.17630842
0.17067903	0.169869	0.16912596	0.16845286	0.16785118	0.16732189	0.16686687	0.1664863	0.16618136	0.16595158	0.16579473	0.16570899	0.16568962	0.16573428	0.16583416	0.16598332	0.16617471	0.16639966	0.16665116	0.16692182	0.1672068	0.16750008	0.16779761	0.16809642	0.16839561	0.16869313	0.16898823	0.16928232	0.16957447	0.16986479	0.17015406	0.17044313	0.17073247	0.17102072	0.17131056	0.17160064	0.17189252	0.172185	0.17247844	0.17277321	0.17306869	0.17336625	0.17366421	0.17396289	0.17426236	0.17456211	0.17486128	0.17516083	0.17546019	0.17575862
0.17075467	0.16992822	0.16916916	0.16847941	0.16786225	0.16731611	0.16684543	0.16644935	0.16612831	0.16588247	0.16570958	0.16560712	0.16557097	0.1655964	0.16567641	0.1658054	0.16597402	0.1661754	0.16640285	0.16664854	0.16690832	0.16717613	0.1674495	0.16772541	0.16800258	0.16827983	0.1685563	0.16883212	0.16910802	0.16938418	0.16966106	0.16993816	0.17021677	0.17049608	0.17077811	0.17106166	0.17134684	0.17163408	0.17192313	0.17221414	0.17250684	0.17280155	0.17309672	0.17339346	0.17369156	0.17399019	0.17428905	0.1745883	0.17488784	0.17518644
0.17083386	0.16999176	0.16921756	0.16851252	0.16787955	0.16731861	0.16683191	0.16642006	0.16608334	0.16582137	0.16563162	0.1655117	0.1654574	0.16546279	0.16552208	0.1656282	0.16577321	0.16595021	0.16615126	0.16637063	0.16660364	0.16684638	0.16709414	0.16734695	0.1676013	0.16785684	0.16811422	0.16837241	0.16863188	0.16889311	0.16915587	0.16942179	0.16968915	0.16995981	0.17023277	0.1705084	0.1707872	0.17106855	0.17135239	0.17163865	0.17192803	0.17221898	0.17251208	0.17280646	0.17310297	0.17340007	0.17369795	0.17399693	0.17429568	0.1745943
0.17091441	0.17005958	0.16927075	0.1685519	0.16790351	0.16732788	0.16682607	0.16639918	0.16604663	0.16576847	0.16556087	0.16542327	0.16534887	0.16533405	0.1653709	0.16545331	0.16557325	0.16572323	0.16589746	0.16609004	0.16629606	0.16651222	0.1667342	0.16696155	0.16719313	0.16742757	0.16766405	0.1679039	0.16814679	0.16839266	0.1686419	0.16889453	0.16915095	0.16941085	0.16967505	0.16994292	0.1702148	0.17049	0.17076826	0.17104974	0.17133436	0.17162216	0.17191204	0.17220351	0.17249753	0.17279284	0.17308901	0.17338645	0.1736846	0.1739825
0.17099774	0.17012976	0.16932818	0.16859573	0.16793427	0.16734473	0.16682824	0.16638649	0.16601813	0.16572307	0.1654986	0.16534239	0.16524795	0.1652109	0.16522458	0.16528143	0.16537486	0.16549739	0.16564383	0.16580804	0.165986	0.16617393	0.16636997	0.16657221	0.16677958	0.16699186	0.1672085	0.16742894	0.16765468	0.1678843	0.16811958	0.16835892	0.16860366	0.16885354	0.16910765	0.16936716	0.16963103	0.16989887	0.17017163	0.1704479	0.17072812	0.17101085	0.17129707	0.17158596	0.17187667	0.1721701	0.17246458	0.17276022	0.17305669	0.17335328
0.17108217	0.17020278	0.16938972	0.16864526	0.1679706	0.16736796	0.1668386	0.16638175	0.16599827	0.16568723	0.16544494	0.16526875	0.1651535	0.16509363	0.16508284	0.16511348	0.16517954	0.16527349	0.16539066	0.16552535	0.16567501	0.16583428	0.16600356	0.16618007	0.16636324	0.16655234	0.16674742	0.16694936	0.1671567	0.16737032	0.16759008	0.16781637	0.16804835	0.16828713	0.1685312	0.16878174	0.16903695	0.16929814	0.16956416	0.1698342	0.17010882	0.17038727	0.17066947	0.17095411	0.17124209	0.17153208	0.17182444	0.1721177	0.17241305	0.17270836
0.17116773	0.17027842	0.16945492	0.16869971	0.16801387	0.16739888	0.16685638	0.16638604	0.16598773	0.16566005	0.16539994	0.16520405	0.16506729	0.16498432	0.16494751	0.16495068	0.16498736	0.16505244	0.16513947	0.16524449	0.16536412	0.16549516	0.16563672	0.16578645	0.16594511	0.16611093	0.16628501	0.16646561	0.16665459	0.16685157	0.1670554	0.16726735	0.16748694	0.16771373	0.16794729	0.16818771	0.16843426	0.1686879	0.16894653	0.16921028	0.16947934	0.16975212	0.17002968	0.17031087	0.17059465	0.17088199	0.17117047	0.1714614	0.1717541	0.17204763
0.17125413	0.17035615	0.16952401	0.16875926	0.1680629	0.1674369	0.16688275	0.16639915	0.16598627	0.1656422	0.16536412	0.16514814	0.16498919	0.16488159	0.16481888	0.16479434	0.16480137	0.1648357	0.16489236	0.16496655	0.16505557	0.16515678	0.1652699	0.1653939	0.16552654	0.16566852	0.16582039	0.16598085	0.1661512	0.1663301	0.1665178	0.1667149	0.1669209	0.16713521	0.16735676	0.1675873	0.16782501	0.1680691	0.16832054	0.16857727	0.16883987	0.1691075	0.16937938	0.16965571	0.16993581	0.17021893	0.17050427	0.1707921	0.17108165	0.17137259
0.1713405	0.17043594	0.16959614	0.16882302	0.16811833	0.1674822	0.16691734	0.16642076	0.16599403	0.16563398	0.16533768	0.1651017	0.16491957	0.16478735	0.16469719	0.1646437	0.16462079	0.16462412	0.16464865	0.16469178	0.16474974	0.16482225	0.16490622	0.1650024	0.1651091	0.1652273	0.16535592	0.16549535	0.16564578	0.1658065	0.16597824	0.16615918	0.1663512	0.16655216	0.16676274	0.16698185	0.16720897	0.16744456	0.16768739	0.16793627	0.16819248	0.1684536	0.16871995	0.16899046	0.1692659	0.16954443	0.16982579	0.17011032	0.17039669	0.17068397
0.17142722	0.17051746	0.1696717	0.16889167	0.16817912	0.16753504	0.1669594	0.16645096	0.16601108	0.16563575	0.16532204	0.16506526	0.16486034	0.16470182	0.16458368	0.1645011	0.16444731	0.16441895	0.16441195	0.16442314	0.16444999	0.16449183	0.16454679	0.16461508	0.16469553	0.16478816	0.16489379	0.16501164	0.1651419	0.1652832	0.16543731	0.16560264	0.16577932	0.16596672	0.16616419	0.16637217	0.16658881	0.16681448	0.16704793	0.16728893	0.16753754	0.16779152	0.16805127	0.16831657	0.16858588	0.16885968	0.16913664	0.16941664	0.16969861	0.16998324
0.17151393	0.17059962	0.16974951	0.16896416	0.1682456	0.16759422	0.16700937	0.16649082	0.16603777	0.16564736	0.16531566	0.16503781	0.16481018	0.1646254	0.16447961	0.16436684	0.16428205	0.16422185	0.16418195	0.16416119	0.16415666	0.16416676	0.16419305	0.16423225	0.16428615	0.16435373	0.16443516	0.16453071	0.16463935	0.16476166	0.16489682	0.1650458	0.16520685	0.16537969	0.16556433	0.16575971	0.16596429	0.1661801	0.16640359	0.16663599	0.16687551	0.16712242	0.16737546	0.16763404	0.16789821	0.1681652	0.1684371	0.16871214	0.16898996	0.16926998
0.1715998	0.1706837	0.16983	0.16904132	0.16831781	0.16765988	0.16706745	0.16653948	0.16607401	0.16566879	0.16531877	0.16502097	0.16476947	0.16455945	0.16438511	0.16424239	0.16412559	0.16403279	0.16396037	0.16390714	0.16387089	0.16385023	0.16384584	0.16385664	0.16388297	0.16392481	0.16398132	0.1640535	0.1641409	0.16424301	0.16435935	0.16449058	0.16463467	0.1647929	0.16496286	0.16514513	0.16533773	0.16554205	0.16575497	0.16597804	0.1662086	0.16644704	0.16669242	0.16694345	0.16720101	0.1674625	0.16772798	0.16799764	0.16827086	0.16854542
0.1716854	0.17076802	0.16991308	0.16912189	0.16839522	0.16773285	0.16713314	0.16659611	0.16611964	0.16570038	0.1653331	0.16501427	0.16474032	0.16450295	0.16430058	0.16412719	0.16397938	0.16385445	0.1637485	0.1636626	0.16359414	0.16354223	0.16350764	0.16348934	0.1634875	0.16350238	0.16353458	0.16358244	0.1636473	0.16372862	0.16382575	0.16393799	0.16406596	0.16420667	0.16436201	0.16453001	0.16470993	0.16490173	0.16510427	0.16531593	0.16553682	0.16576609	0.16600306	0.16624671	0.1664963	0.16675103	0.1670106	0.16727348	0.16754073	0.1678091
0.17177044	0.17085299	0.16999823	0.16920589	0.1684775	0.16781095	0.16720623	0.16666111	0.1661743	0.16574104	0.1653567	0.1650185	0.16472098	0.16445807	0.16422701	0.16402343	0.16384354	0.16368592	0.1635476	0.16342922	0.16332828	0.1632444	0.16317882	0.16313145	0.1631013	0.16308892	0.16309509	0.16311906	0.16316089	0.16321942	0.1632967	0.16338949	0.1634985	0.16362265	0.16376254	0.16391551	0.16408208	0.16426054	0.16445035	0.16465089	0.16486104	0.1650804	0.1653083	0.16554275	0.16578427	0.16603145	0.16628362	0.16654007	0.16679971	0.16706203
0.17185505	0.17093927	0.1700854	0.16929436	0.16856447	0.16789582	0.16728662	0.16673458	0.16623732	0.1657911	0.16539119	0.16503309	0.16471165	0.16442376	0.16416511	0.163931	0.16372016	0.16352995	0.1633595	0.16320762	0.16307345	0.16295855	0.16286218	0.16278392	0.16272563	0.16268569	0.16266525	0.16266406	0.16268238	0.16271886	0.16277319	0.16284639	0.16293618	0.16304258	0.16316491	0.16330218	0.16345339	0.16361822	0.1637952	0.1639837	0.16418266	0.16439094	0.16460773	0.1648331	0.16506556	0.1653038	0.16554806	0.16579604	0.16604848	0.1663036
0.17193887	0.17102623	0.17017475	0.16938543	0.16865592	0.1679864	0.16737375	0.16681597	0.16630986	0.16585022	0.16543463	0.16505697	0.16471386	0.16440088	0.16411391	0.16385025	0.16360827	0.1633862	0.16318327	0.16299832	0.1628321	0.16268551	0.16255763	0.16244973	0.16236198	0.16229385	0.1622462	0.16221908	0.16221231	0.16222571	0.1622585	0.16231036	0.16237962	0.16246721	0.16257153	0.16269183	0.16282758	0.1629769	0.16313928	0.16331503	0.16350025	0.16369718	0.1639032	0.16411829	0.16434032	0.16456932	0.16480407	0.16504343	0.16528732	0.16553468
0.17202194	0.17111342	0.17026639	0.16947937	0.16875191	0.16808255	0.16746785	0.16690478	0.16638993	0.1659188	0.16548815	0.16509236	0.1647265	0.1643892	0.16407448	0.16378209	0.16350901	0.16325516	0.16301993	0.16280279	0.1626052	0.16242659	0.16226715	0.16212869	0.16201125	0.16191459	0.16183905	0.16178569	0.16175365	0.16174218	0.16175139	0.16178077	0.16182983	0.16189738	0.16198245	0.16208534	0.1622034	0.16233648	0.16248399	0.16264442	0.16281727	0.16300073	0.1631945	0.16339776	0.16360834	0.16382645	0.16405126	0.16428098	0.16451527	0.16475284
0.17210472	0.17120187	0.17035928	0.16957724	0.1688528	0.16818401	0.1675675	0.16700071	0.16647783	0.1659967	0.16555098	0.16513695	0.16475047	0.1643883	0.16404772	0.16372642	0.16342357	0.16313869	0.16287085	0.16262272	0.16239266	0.16218169	0.16199186	0.16182238	0.16167511	0.16154936	0.1614463	0.16136533	0.16130652	0.16126996	0.1612556	0.16126141	0.16128823	0.16133454	0.16139902	0.16148244	0.16158253	0.16169834	0.161829	0.16197443	0.16213161	0.16230124	0.1624815	0.16267149	0.16287051	0.16307703	0.16328973	0.16350907	0.16373225	0.16395971
0.17218745	0.1712909	0.17045486	0.16967784	0.16895738	0.1682905	0.1676735	0.1671029	0.16657421	0.16608256	0.16562264	0.16519104	0.16478416	0.16439857	0.16403225	0.16368333	0.16335143	0.16303614	0.16273782	0.16245759	0.16219604	0.16195351	0.16173202	0.1615321	0.1613543	0.16119924	0.16106719	0.16095868	0.1608729	0.16080984	0.16077	0.16075191	0.160755	0.16077915	0.16082288	0.16088529	0.16096568	0.1610628	0.16117603	0.16130394	0.16144535	0.16159984	0.1617653	0.16194083	0.16212562	0.16231903	0.16251963	0.16272576	0.16293773	0.16315272
0.17227095	0.17138204	0.17055239	0.16978242	0.16906576	0.16840202	0.1677851	0.16721165	0.16667685	0.16617519	0.16570285	0.16525479	0.16482824	0.16441983	0.16402918	0.16365281	0.1632921	0.16294782	0.16261867	0.16230753	0.16201523	0.16174172	0.16148946	0.16125847	0.16105053	0.16086535	0.16070443	0.16056702	0.16045336	0.1603637	0.16029754	0.1602543	0.16023272	0.1602335	0.16025415	0.1602947	0.16035423	0.16043198	0.16052535	0.16063476	0.16075835	0.16089499	0.16104463	0.16120496	0.1613748	0.16155374	0.16173998	0.16193283	0.1621308	0.16233313
0.17235535	0.17147416	0.17065302	0.16988891	0.16917884	0.16851792	0.16790238	0.16732681	0.16678585	0.16627546	0.16579038	0.16532722	0.16488174	0.1644523	0.16403726	0.16363509	0.16324732	0.16287419	0.16251615	0.16217479	0.16185114	0.1615469	0.16126376	0.16100225	0.16076393	0.16054925	0.16035807	0.16019157	0.1600502	0.15993203	0.15983899	0.15976891	0.1597214	0.1596969	0.1596942	0.15971154	0.15974882	0.15980434	0.15987718	0.15996668	0.16007149	0.16019014	0.16032127	0.16046394	0.1606175	0.16078004	0.16095036	0.16112883	0.16131131	0.16149929
0.17244227	0.17156935	0.17075604	0.17000002	0.16929553	0.16863903	0.16802417	0.16744687	0.16690111	0.16638233	0.16588575	0.16540739	0.16494437	0.1644941	0.16405638	0.16362989	0.16321611	0.16281453	0.16242833	0.1620574	0.16170484	0.16137	0.16105711	0.16076508	0.16049579	0.16025057	0.16002977	0.15983346	0.15966238	0.15951613	0.15939438	0.15929696	0.15922305	0.15917233	0.15914428	0.15913644	0.15914968	0.15918258	0.15923297	0.15930122	0.15938485	0.15948285	0.15959455	0.15971877	0.1598542	0.15999867	0.16015169	0.16031209	0.16047817	0.1606495
0.1725307	0.17166716	0.17086267	0.17011389	0.16941619	0.16876355	0.16815114	0.16757262	0.16702257	0.16649613	0.16598883	0.16549563	0.16501564	0.16454569	0.16408579	0.16363642	0.16319728	0.16276993	0.16235557	0.16195711	0.1615754	0.16121174	0.16086787	0.16054593	0.16024676	0.1599715	0.15972003	0.15949377	0.15929238	0.15911683	0.1589661	0.15884018	0.15873805	0.15865979	0.15860474	0.15857135	0.15855932	0.15856683	0.15859343	0.15863758	0.15869895	0.15877506	0.15886539	0.15896848	0.15908346	0.15920782	0.15934223	0.15948388	0.15963167	0.15978381
0.17262322	0.17176865	0.17097273	0.17023316	0.16954145	0.16889322	0.16828254	0.1677031	0.16714859	0.16661511	0.16609642	0.16559115	0.1650941	0.16460688	0.16412643	0.1636545	0.16319132	0.16273898	0.16229862	0.16187264	0.16146229	0.1610699	0.16069776	0.16034615	0.16001627	0.15971094	0.15942919	0.15917253	0.15894139	0.15873545	0.15855429	0.15839893	0.15826768	0.15816128	0.15807723	0.15801622	0.15797678	0.15795818	0.15795887	0.15797815	0.15801418	0.15806675	0.1581337	0.15821363	0.15830664	0.15840961	0.15852138	0.158642	0.15876955	0.15890047
0.17271952	0.17187458	0.17108844	0.1703563	0.16967069	0.16902813	0.168419	0.16783866	0.16728026	0.16673958	0.1662114	0.16569218	0.16518041	0.1646752	0.16417582	0.1636833	0.163198	0.16272128	0.16225633	0.16180402	0.16136679	0.16094726	0.16054589	0.16016448	0.15980639	0.15947044	0.15915869	0.15887165	0.15860876	0.15837234	0.15816075	0.1579746	0.15781388	0.15767613	0.15756291	0.15747245	0.15740451	0.15735796	0.1573307	0.15732259	0.15733257	0.15735817	0.15739945	0.15745491	0.15752296	0.15760243	0.15769061	0.15778744	0.15789095	0.15799963
0.17282146	0.17198552	0.17120887	0.1704844	0.16980653	0.16916686	0.16855979	0.1679778	0.16741583	0.16686781	0.16633059	0.1657998	0.16527367	0.16475235	0.16423453	0.16372195	0.16321567	0.16271652	0.16222769	0.161751	0.16128781	0.16084194	0.16041279	0.16000342	0.15961601	0.15925011	0.15890774	0.15859005	0.15829682	0.15802875	0.15778562	0.15756828	0.15737554	0.15720648	0.15706268	0.15694177	0.15684289	0.15676562	0.15670858	0.15667117	0.15665244	0.15665027	0.15666388	0.15669164	0.15673271	0.15678489	0.15684757	0.15691862	0.15699613	0.15707868
0.17292991	0.1721035	0.1713348	0.17061785	0.16994634	0.16931047	0.16870475	0.16812167	0.16755608	0.16700125	0.16645472	0.16591221	0.16537291	0.16483584	0.16430126	0.16376984	0.16324326	0.16272393	0.16221249	0.16171192	0.16122496	0.16075337	0.16029751	0.15986079	0.15944469	0.15904966	0.15867773	0.15832905	0.1580044	0.15770468	0.15743017	0.15718019	0.15695459	0.15675434	0.15657736	0.15642375	0.15629223	0.15618367	0.15609485	0.15602618	0.15597612	0.1559432	0.15592703	0.15592434	0.15593594	0.15595943	0.1559924	0.15603445	0.15608363	0.15613848
0.1730453	0.172228	0.1714676	0.1707584	0.17009157	0.16945939	0.16885448	0.16827045	0.16769975	0.16713834	0.16658235	0.16602963	0.16547795	0.16492578	0.164375	0.16382632	0.16328174	0.16274187	0.16220923	0.16168791	0.1611774	0.16068062	0.16019973	0.15973645	0.15929285	0.15886948	0.15846768	0.15808836	0.15773308	0.15740135	0.1570943	0.15681131	0.15655243	0.1563186	0.15610726	0.15592012	0.15575546	0.15561213	0.15549013	0.15538764	0.15530458	0.15523788	0.15518862	0.15515383	0.15513273	0.15512368	0.15512523	0.15513596	0.15515348	0.1551763
0.17316929	0.17236038	0.17160833	0.17090532	0.1702435	0.16961405	0.16900942	0.16842285	0.16784734	0.16727999	0.16671486	0.16615099	0.16558674	0.16502115	0.16445592	0.16389138	0.1633284	0.16277117	0.16221915	0.16167578	0.16114348	0.16062394	0.16011852	0.15963066	0.15915945	0.15870823	0.15827781	0.15786895	0.15748206	0.15711814	0.15677859	0.15646154	0.15616912	0.15590057	0.15565446	0.15543187	0.15523152	0.15505214	0.15489453	0.15475616	0.15463732	0.154535	0.15444997	0.15438013	0.15432382	0.15427917	0.15424614	0.1542217	0.15420435	0.15419231
0.1733031	0.17250182	0.1717571	0.17106017	0.17040178	0.16977419	0.16916892	0.16857976	0.16800034	0.16742462	0.1668508	0.1662767	0.16570026	0.16512164	0.16454227	0.1639623	0.16338381	0.16280815	0.16223821	0.16167592	0.16112268	0.1605823	0.16005367	0.15954047	0.15904441	0.15856613	0.15810794	0.1576688	0.15725163	0.15685654	0.15648334	0.15613303	0.15580562	0.1555011	0.15521897	0.15495999	0.15472206	0.15450542	0.15430972	0.15413329	0.15397625	0.15383597	0.15371227	0.15360367	0.15350895	0.1534261	0.15335405	0.15329143	0.15323544	0.15318498
0.1734468	0.17265305	0.17191492	0.17122252	0.1705674	0.16994068	0.16933385	0.16874093	0.16815561	0.16757289	0.16699004	0.16640547	0.16581765	0.16522685	0.16463411	0.16403913	0.16344592	0.16285485	0.16226745	0.16168673	0.16111504	0.1605531	0.16000423	0.15946724	0.15894681	0.1584424	0.15795651	0.15748936	0.15704127	0.15661466	0.15620887	0.15582475	0.1554622	0.1551208	0.1548019	0.15450433	0.15422839	0.15397236	0.15373637	0.15351945	0.153321	0.1531406	0.15297583	0.15282574	0.1526891	0.15256469	0.1524508	0.15234569	0.152248	0.1521546
0.17360236	0.17281538	0.17208219	0.17139374	0.17074081	0.1701135	0.16950433	0.16890734	0.16831493	0.16772473	0.16713291	0.16653791	0.16593903	0.1653359	0.16472991	0.16412291	0.16351481	0.16290821	0.16230536	0.16170782	0.16111809	0.16053683	0.15996669	0.1594089	0.1588647	0.15833598	0.15782368	0.15732849	0.15685123	0.15639305	0.15595445	0.15553649	0.15513791	0.1547605	0.154404	0.15406728	0.15375024	0.15345335	0.15317586	0.15291685	0.15267453	0.15245003	0.15224108	0.15204617	0.15186483	0.15169542	0.15153511	0.1513846	0.15124038	0.1511008
0.17376968	0.17298824	0.17226022	0.17157412	0.17092186	0.17029354	0.1696812	0.16907805	0.16847947	0.16788015	0.16727927	0.16667366	0.16606316	0.16544896	0.16483079	0.1642104	0.16358867	0.16296838	0.16235061	0.16173807	0.16113073	0.1605323	0.15994294	0.15936455	0.15879855	0.15824643	0.15770842	0.15718555	0.15667973	0.15619129	0.15572074	0.15526804	0.15483451	0.15441972	0.15402403	0.15364766	0.15328999	0.15295038	0.15262868	0.1523245	0.15203774	0.15176603	0.15150996	0.15126729	0.15103704	0.15081877	0.15060914	0.15040714	0.15021312	0.15002304
0.1739498	0.17317356	0.17244843	0.17176428	0.1711111	0.17048073	0.16986342	0.16925412	0.1686476	0.16803998	0.16742924	0.16681346	0.16619113	0.16556484	0.16493523	0.16430214	0.16366793	0.16303451	0.1624029	0.16177541	0.16115272	0.16053724	0.15992993	0.15933229	0.158745	0.15817042	0.15760887	0.15706055	0.1565274	0.15600888	0.15550652	0.1550204	0.15455136	0.1540994	0.15366444	0.1532467	0.152846	0.15246275	0.15209575	0.15174559	0.15141022	0.15108943	0.15078299	0.15048873	0.1502071	0.14993528	0.14967176	0.14941667	0.14916694	0.14892066
0.1741432	0.1733706	0.17264743	0.17196429	0.17130926	0.17067483	0.17005253	0.16943604	0.16882114	0.16820356	0.16758218	0.1669554	0.1663231	0.1656844	0.16504273	0.16439807	0.16375226	0.16310564	0.16246125	0.1618193	0.16118222	0.1605514	0.15992756	0.15931177	0.15870512	0.15810949	0.15752426	0.15695137	0.1563909	0.15584433	0.15531102	0.15479152	0.15428764	0.1537983	0.15332347	0.1528652	0.15242092	0.15199235	0.1515783	0.15117852	0.15079346	0.150421	0.15006065	0.1497128	0.1493746	0.1490461	0.14872563	0.14841098	0.14810175	0.14779532
0.1743496	0.17358042	0.17285904	0.17217363	0.17151666	0.17087635	0.17024764	0.16962275	0.16899878	0.16837123	0.16773911	0.16710071	0.16645662	0.1658076	0.1651544	0.1644981	0.16383952	0.16318119	0.16252413	0.16186947	0.16121846	0.1605729	0.15993282	0.15930098	0.15867569	0.15806004	0.1574533	0.15685713	0.15627134	0.1556966	0.15513267	0.15458179	0.15404281	0.15351659	0.15300274	0.152502	0.15201455	0.1515395	0.15107676	0.15062669	0.15018854	0.14976159	0.14934553	0.14893967	0.14854278	0.14815292	0.14777087	0.14739347	0.14701882	0.1466469
0.17456928	0.17380212	0.1730808	0.1723942	0.17173246	0.17108688	0.17044961	0.16981566	0.16918136	0.16854304	0.16789985	0.16725045	0.16659471	0.16593398	0.16526836	0.16460034	0.1639311	0.16326082	0.1625916	0.16192412	0.16126108	0.16060066	0.15994594	0.1592981	0.15865621	0.15802151	0.1573945	0.15677592	0.15616506	0.15556395	0.15497155	0.15438911	0.15381652	0.15325351	0.15270056	0.15215755	0.15162522	0.15110321	0.15059139	0.15008952	0.14959672	0.14911376	0.14863852	0.1481716	0.14771143	0.14725769	0.14680834	0.14636281	0.1459203	0.14547703
0.17480168	0.17403565	0.17331375	0.17262422	0.17195702	0.17130393	0.17065859	0.17001434	0.16936927	0.1687196	0.16806413	0.16740297	0.16673562	0.16606316	0.16538604	0.16470692	0.1640254	0.16334346	0.16266298	0.16198346	0.16130698	0.1606346	0.15996623	0.15930271	0.15864423	0.15799227	0.15734601	0.1567058	0.15607235	0.15544587	0.15482597	0.15421268	0.15360692	0.15300812	0.1524163	0.15183255	0.15125492	0.15068567	0.15012303	0.14956768	0.14901912	0.14847632	0.14794026	0.14740899	0.14688252	0.14635973	0.14584064	0.14532259	0.14480534	0.14428619
0.1750465	0.17428148	0.17355755	0.17286345	0.17219016	0.17152858	0.17087366	0.17021972	0.16956228	0.16890039	0.16823322	0.16755964	0.16687948	0.16619554	0.16550718	0.16481587	0.16412258	0.1634294	0.1627368	0.16204648	0.16135761	0.16067222	0.15999009	0.15931241	0.15863949	0.15797098	0.15730631	0.15664594	0.1559906	0.15533999	0.15469359	0.1540514	0.15341352	0.15277967	0.15215024	0.15152414	0.15090284	0.15028521	0.14967166	0.14906166	0.14845565	0.1478528	0.14725183	0.14665422	0.14605823	0.14546335	0.14486915	0.14427419	0.14367725	0.14307655
0.17530373	0.17453778	0.17381066	0.17311132	0.17243117	0.17176092	0.17109573	0.17042926	0.1697602	0.16908646	0.16840541	0.1677196	0.1670273	0.16633046	0.16563022	0.16492693	0.16422212	0.16351795	0.16281392	0.16211122	0.16141054	0.16071375	0.16001883	0.15932785	0.15863994	0.1579552	0.157274	0.15659493	0.15591927	0.15524516	0.15457349	0.15390375	0.15323472	0.1525674	0.15189938	0.15123394	0.15056784	0.14990313	0.14923719	0.14857239	0.14790691	0.14724186	0.14657459	0.14590791	0.14523916	0.14456871	0.14389536	0.14321837	0.14253755	0.14185071
0.17557034	0.17480415	0.17407343	0.17336848	0.17267986	0.17199987	0.17132252	0.170645	0.1699628	0.16927552	0.1685819	0.16788322	0.16717857	0.16646874	0.16575566	0.16504073	0.16432446	0.16360895	0.16289262	0.16217874	0.1614668	0.16075708	0.16004956	0.1593459	0.15864404	0.1579449	0.15724674	0.15655056	0.15585494	0.15515907	0.1544638	0.15376697	0.15306816	0.15236795	0.15166473	0.15095864	0.15024927	0.14953661	0.1488197	0.14809956	0.14737396	0.14664471	0.14591083	0.14517148	0.14442693	0.14367744	0.14292148	0.14215845	0.14138822	0.1406093
0.17584693	0.17507863	0.1743435	0.17363183	0.17293459	0.17224404	0.17155558	0.17086521	0.17016971	0.16946983	0.16876248	0.16804972	0.16733189	0.1666103	0.1658845	0.16515656	0.16442853	0.16370088	0.16297345	0.16224746	0.16152391	0.16080236	0.16008317	0.15936655	0.15865134	0.15793726	0.15722457	0.15651077	0.15579686	0.15508087	0.15436244	0.15364015	0.15291333	0.15218142	0.15144336	0.15069875	0.1499461	0.14918655	0.14841884	0.1476424	0.1468571	0.14606267	0.14525935	0.1444463	0.14362393	0.14279199	0.14194942	0.14109626	0.14023201	0.13935657
0.17613176	0.1753597	0.17462042	0.17390168	0.17319441	0.17249364	0.17179321	0.17108956	0.17038089	0.16966632	0.16894579	0.16822058	0.16748875	0.16675338	0.16601518	0.16527542	0.16453484	0.1637944	0.16305566	0.16231717	0.16158219	0.16084906	0.16011682	0.15938824	0.15865955	0.15793219	0.15720382	0.15647471	0.15574312	0.15500745	0.15426742	0.15352137	0.15276738	0.15200496	0.15123366	0.1504511	0.14965723	0.14885142	0.1480321	0.14720094	0.14635514	0.14549528	0.14462084	0.14373255	0.14283031	0.141913	0.14098114	0.1400344	0.13907187	0.13809426
0.17642096	0.17564769	0.17490235	0.17417541	0.17345957	0.17274675	0.17203397	0.17131698	0.17059517	0.16986692	0.16913217	0.16839287	0.1676476	0.16689858	0.16614774	0.16539505	0.16464171	0.1638891	0.16313758	0.16238795	0.1616402	0.16089487	0.16015114	0.15940964	0.15866801	0.157927	0.15718417	0.15643954	0.15569091	0.15493745	0.15417713	0.15340778	0.15262859	0.15183735	0.15103334	0.15021485	0.14937994	0.14852992	0.14766097	0.14677411	0.14586791	0.14494212	0.14399733	0.14303271	0.142048	0.14104305	0.14001895	0.1389738	0.13791023	0.13682666
0.17671588	0.1759392	0.1751872	0.17445289	0.17372623	0.17300233	0.17227644	0.17154697	0.17081086	0.1700691	0.16932115	0.16856673	0.16780823	0.16704571	0.166282	0.16551548	0.16474903	0.16398416	0.16322018	0.16245817	0.16169769	0.16094017	0.16018403	0.15942976	0.15867583	0.1579212	0.15716454	0.15640523	0.1556402	0.15486902	0.15408897	0.15329799	0.15249357	0.15167578	0.15084092	0.14998743	0.14911461	0.14821984	0.14730178	0.14636077	0.14539513	0.14440434	0.14338803	0.14234573	0.14127791	0.14018402	0.13906431	0.13791937	0.13674948	0.13555586
0.17701253	0.17623183	0.17547438	0.17473094	0.17399403	0.17325869	0.17252034	0.17177692	0.1710271	0.17027143	0.16950935	0.1687415	0.16796902	0.16719323	0.16641551	0.16563609	0.16485709	0.16407892	0.16330194	0.16252694	0.16175464	0.16098405	0.16021565	0.15944782	0.15868098	0.15791287	0.15714294	0.15636872	0.15558816	0.15480044	0.15400141	0.1531896	0.15236253	0.15151852	0.15065396	0.14976755	0.14885631	0.1479195	0.14695495	0.1459609	0.14493605	0.14388032	0.14279227	0.14167283	0.14052017	0.1393357	0.13811918	0.13687158	0.13559361	0.13428482
0.17730895	0.17652383	0.17576006	0.17500833	0.17426091	0.17351419	0.17276347	0.17200689	0.17124379	0.17047426	0.16969775	0.16891581	0.16812962	0.16734025	0.16654885	0.1657559	0.16496393	0.16417208	0.16338165	0.1625939	0.16180852	0.1610249	0.16024342	0.1594632	0.1586836	0.15790203	0.1571178	0.15632942	0.15553367	0.1547288	0.15391207	0.15308064	0.15223217	0.1513632	0.15047053	0.14955261	0.14860526	0.14762728	0.14661673	0.14557129	0.14448866	0.14336908	0.14221025	0.14101301	0.13977595	0.13849989	0.13718544	0.13583332	0.13444391	0.13301893
0.1776025	0.17681322	0.17604339	0.17528242	0.17452535	0.17376654	0.17300284	0.1722334	0.1714576	0.1706741	0.16988455	0.16908881	0.16828898	0.16748595	0.1666806	0.16587493	0.16506848	0.16426305	0.16345957	0.16265824	0.1618594	0.16106279	0.16026786	0.15947455	0.15868083	0.157886	0.15708832	0.15628508	0.15547463	0.15465383	0.15381992	0.15296932	0.15209992	0.15120682	0.15028784	0.14933926	0.14835796	0.14734101	0.14628634	0.14519016	0.14405164	0.14286941	0.14164135	0.1403669	0.13904546	0.13767794	0.13626468	0.13480587	0.13330379	0.13175906
0.1778915	0.17709821	0.17632104	0.17555161	0.17478466	0.17401463	0.1732395	0.17245722	0.17166775	0.17087099	0.17006725	0.16925824	0.16844511	0.16762784	0.16680926	0.16598955	0.16517007	0.16435084	0.16353376	0.16271871	0.16190623	0.16109595	0.16028737	0.1594801	0.15867296	0.15786478	0.15705264	0.15623495	0.15540956	0.15457286	0.15372151	0.15285313	0.15196347	0.15104838	0.15010367	0.14912647	0.14811215	0.14705816	0.14596051	0.14481613	0.14362368	0.14237934	0.14108267	0.13973337	0.1383285	0.13686934	0.13535702	0.13379142	0.13217515	0.13050945
0.1781735	0.1773751	0.17659156	0.17581394	0.1750369	0.17425561	0.17346887	0.17267382	0.17187199	0.17106223	0.17024535	0.16942307	0.16859622	0.16776532	0.16693309	0.16609952	0.16526578	0.16443358	0.1636028	0.1627737	0.16194767	0.16112292	0.16030061	0.1594792	0.15865797	0.15783587	0.15700963	0.15617764	0.15533692	0.15448472	0.15361659	0.15273091	0.15182072	0.1508837	0.14991492	0.14891043	0.14786494	0.14677534	0.1456371	0.14444721	0.14320165	0.14189802	0.1405357	0.1391109	0.13762361	0.1360746	0.13446325	0.132791	0.13106024	0.12927246
0.17844546	0.17764232	0.17685217	0.17606622	0.17527932	0.1744878	0.17368898	0.17288283	0.17206824	0.17124572	0.17041652	0.16958119	0.16874078	0.16789724	0.16705123	0.16620374	0.1653565	0.16451031	0.163665	0.16282228	0.16198152	0.161143	0.16030623	0.15947087	0.15863568	0.15779819	0.15695721	0.15611142	0.15525493	0.15438703	0.15350364	0.15259925	0.1516706	0.15071255	0.14972043	0.14869013	0.14761499	0.14649135	0.14531387	0.14407972	0.14278385	0.14142318	0.13999526	0.13849872	0.13693139	0.13529335	0.13358429	0.13180654	0.12996101	0.12805215
0.17870542	0.17789799	0.1771014	0.17630696	0.17551082	0.17470904	0.17389937	0.17308143	0.17225513	0.17142034	0.17057863	0.16973025	0.16887707	0.16801994	0.16716088	0.1663003	0.1654395	0.1645788	0.16371989	0.16286328	0.1620079	0.16115502	0.16030337	0.1594532	0.15860301	0.15775105	0.15689556	0.1560332	0.15516245	0.1542791	0.1533789	0.15245719	0.15150988	0.15053213	0.14951736	0.14846104	0.14735797	0.14620222	0.14498794	0.14371085	0.14236653	0.14095151	0.13946104	0.13789435	0.13624929	0.13452353	0.1327194	0.13083678	0.12887843	0.12684777
0.17895055	0.17813912	0.17733525	0.1765334	0.17572814	0.17491648	0.17409644	0.17326753	0.17242932	0.17158304	0.17072934	0.16986878	0.16900319	0.16813366	0.1672613	0.16638753	0.16551241	0.16463834	0.16376498	0.16289352	0.16202432	0.1611562	0.16029006	0.15942433	0.15855965	0.15769237	0.15682153	0.15594466	0.15505771	0.15415822	0.15324074	0.15230256	0.15133712	0.15033919	0.14930242	0.14822268	0.14709187	0.14590505	0.1446561	0.14333874	0.14194874	0.14048111	0.13893144	0.13729678	0.13557565	0.13376555	0.1318675	0.12988311	0.12781347	0.12566254
0.17918059	0.17836384	0.17755403	0.17674387	0.17592975	0.17510867	0.1742784	0.17343935	0.1725901	0.17173254	0.17086703	0.16999455	0.1691168	0.16823477	0.1673494	0.16646269	0.16557413	0.16468617	0.16379872	0.16291252	0.1620282	0.16114584	0.16026458	0.15938425	0.15850347	0.15762097	0.15673423	0.15584137	0.15493912	0.15402317	0.15308928	0.15213376	0.15114969	0.15013257	0.14907531	0.1479713	0.14681499	0.14559904	0.14431557	0.14296007	0.14152652	0.14000806	0.13840166	0.13670227	0.134908	0.13301691	0.13102844	0.1289438	0.12676555	0.12449764
0.1793918	0.17856976	0.17775339	0.17693648	0.17611375	0.17528361	0.1744436	0.17359431	0.17273453	0.17186612	0.17098975	0.17010617	0.1692165	0.16832209	0.16742343	0.16652365	0.16562214	0.16472095	0.16381887	0.16291852	0.1620194	0.1611219	0.16022491	0.15932922	0.1584326	0.1575343	0.1566324	0.15572283	0.15480453	0.15387186	0.15292193	0.15194845	0.15094657	0.14990929	0.14883134	0.14770538	0.1465235	0.14527923	0.14396441	0.14257221	0.14109674	0.13953069	0.13786995	0.13610902	0.13424492	0.13227515	0.13019973	0.1280187	0.1257349	0.12335208
0.17958283	0.17875633	0.17793332	0.17710862	0.17627813	0.175439	0.1745903	0.17373103	0.1728616	0.17198285	0.17109528	0.17020042	0.169299	0.16839269	0.16748253	0.16656974	0.16565518	0.16474026	0.16382477	0.1629096	0.16199543	0.16108263	0.16017097	0.15925966	0.15834692	0.15743196	0.15651372	0.15558842	0.15465236	0.15370381	0.15273586	0.15174511	0.15072487	0.14966884	0.14856966	0.14742148	0.14621553	0.14494404	0.14359851	0.14217207	0.14065677	0.13904601	0.13733366	0.13551319	0.13358307	0.13153854	0.12937956	0.12710549	0.12472003	0.12222627
0.17975217	0.17892042	0.17809144	0.17725992	0.1764215	0.17557378	0.174716	0.17384753	0.1729683	0.17207986	0.17118202	0.17027655	0.16936418	0.16844659	0.16752437	0.16659851	0.16567147	0.16474183	0.16381218	0.16288325	0.16195431	0.16102666	0.16009948	0.15917148	0.15824308	0.15731186	0.15637648	0.15543438	0.15448186	0.15351616	0.15253085	0.15152135	0.15048246	0.14940783	0.14828871	0.1471186	0.14588833	0.1445906	0.14321612	0.14175636	0.14020312	0.13854983	0.13678858	0.13491265	0.13291933	0.1308037	0.12856503	0.12620306	0.12372038	0.12112042
0.17989877	0.17906158	0.17822641	0.1773876	0.17654154	0.17568614	0.17481974	0.17394185	0.17305395	0.17215598	0.17124857	0.17033286	0.16940957	0.16848043	0.16754684	0.16660863	0.16566886	0.16472533	0.16378236	0.16283868	0.161895	0.16095166	0.16000816	0.15906455	0.15811972	0.15717211	0.15621984	0.15526038	0.15429077	0.15330602	0.15230311	0.15127636	0.15021893	0.14912453	0.14798531	0.14679274	0.14554036	0.14421633	0.14281312	0.1413221	0.13973366	0.13803941	0.13623157	0.13430378	0.1322506	0.13006762	0.12775359	0.12530798	0.122732416	0.12003158
0.18002062	0.17917863	0.17833693	0.17749172	0.17663766	0.17577456	0.17490005	0.17401457	0.17311737	0.1722103	0.17129305	0.17036694	0.16943356	0.16849297	0.16754796	0.16659814	0.1656449	0.16468915	0.1637319	0.16277389	0.16181548	0.16085593	0.15989701	0.15893662	0.1579752	0.15701094	0.15604123	0.1550636	0.15407634	0.15307426	0.15205315	0.15100753	0.1499308	0.14881706	0.14765684	0.14644358	0.14516756	0.14381897	0.14238864	0.14086692	0.13924412	0.13751131	0.13566011	0.13368307	0.13157344	0.12932764	0.12694198	0.12441717	0.12175402	0.11895715
0.18011823	0.17926991	0.17842263	0.17756999	0.1767089	0.17583853	0.17495635	0.17406282	0.17315738	0.17224161	0.17131495	0.17037913	0.16943534	0.16848458	0.16752782	0.16656575	0.16559947	0.16463032	0.16365902	0.16268665	0.1617129	0.16073886	0.15976384	0.15878692	0.15780838	0.15682614	0.15583852	0.15484402	0.15383819	0.15281758	0.15177801	0.15071362	0.14961746	0.14848326	0.14730337	0.14606777	0.1447688	0.14339593	0.14193858	0.14038783	0.13873258	0.13696302	0.13507062	0.13304673	0.13088462	0.12857926	0.12612736	0.12352822	0.12078333	0.11789653
0.18018958	0.17933589	0.1784819	0.17762303	0.17675588	0.17587712	0.1749874	0.174086	0.17317265	0.17224844	0.17131257	0.17036752	0.16941385	0.16845182	0.16748372	0.16650994	0.16553158	0.16454902	0.16356346	0.16257691	0.16158757	0.1605978	0.15960643	0.15861264	0.15761687	0.15661678	0.15561147	0.15459783	0.15357392	0.1525343	0.1514755	0.15039137	0.14927542	0.14812145	0.14691986	0.14566305	0.14434087	0.1429446	0.1414611	0.13988158	0.13819522	0.13639057	0.13445887	0.13239145	0.13018028	0.12782007	0.12530555	0.12263739	0.11981571	0.11684442
0.18023473	0.17937618	0.1785169	0.17765033	0.17677566	0.17589056	0.17499359	0.1740842	0.17316294	0.1722295	0.17128563	0.17033184	0.16936754	0.16839528	0.16741616	0.16642997	0.16543877	0.16444355	0.16344446	0.16244215	0.16143757	0.16043122	0.15942286	0.15841259	0.15739882	0.15638068	0.15535802	0.1543252	0.15328167	0.15222262	0.15114406	0.15003999	0.14890423	0.14772914	0.14650638	0.14522798	0.14388353	0.14246151	0.14095362	0.13934624	0.13762945	0.13579173	0.13382313	0.13171428	0.1294568	0.12704448	0.12447272	0.121740066	0.11884754	0.11579924
0.18025415	0.17938952	0.17852381	0.17765135	0.17677012	0.17587787	0.17497441	0.17405736	0.17312795	0.17218682	0.17123432	0.17027073	0.16929731	0.16831425	0.16732383	0.16632544	0.1653216	0.16431269	0.16329913	0.16228175	0.16126204	0.16023964	0.15921369	0.15818575	0.15715358	0.15611795	0.15507483	0.15402338	0.15296006	0.15188104	0.15078273	0.14965796	0.14850134	0.14730453	0.146061	0.14475992	0.14339212	0.14194643	0.14041242	0.13877842	0.1370322	0.13516235	0.13315886	0.13101068	0.12871008	0.12624955	0.12362467	0.12083335	0.11787535	0.11475502
0.18024677	0.17937699	0.17850533	0.1776267	0.17673892	0.17583999	0.1749286	0.17400551	0.17306831	0.17211911	0.17115784	0.17018504	0.16920179	0.16820866	0.1672066	0.1661967	0.16517968	0.16415665	0.16312817	0.16209519	0.16105933	0.16002011	0.15897678	0.1579304	0.1568799	0.15582436	0.15476218	0.1536906	0.1526076	0.1515081	0.15038896	0.14924282	0.14806437	0.14684655	0.14558053	0.14425743	0.14286587	0.14139658	0.13983732	0.138176	0.13640085	0.13450083	0.13246332	0.13027886	0.12793715	0.1254323	0.12275793	0.11991126	0.11689431	0.11370875
0.18021427	0.17933924	0.17846057	0.177576	0.17668217	0.17577654	0.17485912	0.173928	0.17298377	0.1720267	0.17105702	0.17007512	0.16908225	0.16807812	0.16706383	0.16604197	0.16501173	0.16397464	0.16293103	0.16188288	0.16082965	0.15977268	0.15871125	0.15764645	0.15657717	0.15550184	0.15441921	0.15332717	0.15222245	0.15110266	0.14996082	0.14879379	0.1475929	0.14635295	0.14506449	0.14371693	0.14230227	0.14080821	0.13922378	0.13753596	0.13573253	0.13380246	0.13173343	0.12951387	0.12713432	0.12458782	0.12186831	0.11897186	0.11589983	0.112655714
0.18015602	0.17927551	0.17839177	0.17750096	0.17660072	0.17568862	0.17476434	0.17382638	0.17287475	0.1719098	0.17093216	0.169941	0.16893762	0.16792248	0.16689722	0.16586211	0.16481805	0.16376635	0.16270712	0.16164249	0.16057241	0.15949732	0.15841706	0.15733236	0.1562435	0.1551474	0.15404364	0.15293059	0.151804	0.15066175	0.1494978	0.14830808	0.14708474	0.14582096	0.14450908	0.14313856	0.1416994	0.14018065	0.13856998	0.13685635	0.13502559	0.13306546	0.13096562	0.12871304	0.12629825	0.12371285	0.12095103	0.11800954	0.11488849	0.11159122
0.18007389	0.1791875	0.17829767	0.17740172	0.17649485	0.17557722	0.17464608	0.17370136	0.17274277	0.17177017	0.17078373	0.16978335	0.16876951	0.1677435	0.16670594	0.16565752	0.16459915	0.1635329	0.16245732	0.1613755	0.16028702	0.15919328	0.1580936	0.15698883	0.15587887	0.15476125	0.15363555	0.1525001	0.15135077	0.15018517	0.14899874	0.14778453	0.1465377	0.14525014	0.14391418	0.14251864	0.14105444	0.13951069	0.13787499	0.13613415	0.13427575	0.13228786	0.13015726	0.12787315	0.12542436	0.12280321	0.12000343	0.117020816	0.113855675	0.11051144
0.17996731	0.17907587	0.17818087	0.17727908	0.1763665	0.17544287	0.17450546	0.17355439	0.1725887	0.17160785	0.17061265	0.16960296	0.16857898	0.1675418	0.16649127	0.16542938	0.16435604	0.1632731	0.16218169	0.16108131	0.15997404	0.15886001	0.15774025	0.15661438	0.15548193	0.15434173	0.15319312	0.15203407	0.15086183	0.1496718	0.14846027	0.14722301	0.1459506	0.14463893	0.14327785	0.14185688	0.1403678	0.13879743	0.137135	0.13536754	0.13348202	0.13146551	0.12930614	0.1269913	0.12451036	0.12185593	0.11902061	0.116001144	0.11279609	0.10940995
0.17983818	0.17894271	0.17804253	0.17713434	0.17621681	0.17528701	0.1743437	0.17338565	0.17241293	0.17142451	0.1704201	0.16940086	0.16836634	0.16731712	0.16625443	0.16517776	0.16408947	0.16298959	0.1618801	0.1607609	0.15963353	0.1584989	0.1573571	0.15620889	0.15505254	0.15388948	0.15271737	0.15153353	0.15033579	0.14912099	0.14788455	0.14662029	0.14532349	0.14398491	0.14259759	0.14115074	0.1396346	0.13803837	0.13634914	0.13455424	0.13264102	0.13059632	0.12840821	0.1260642	0.12355293	0.12086729	0.11799912	0.114945844	0.11170649	0.108283624
0.17968808	0.17878678	0.17788212	0.17696969	0.17604613	0.17511076	0.17416173	0.17319752	0.17221662	0.17122099	0.17020829	0.16917925	0.16813323	0.167072	0.16599567	0.16490395	0.16379929	0.1626822	0.16155377	0.16041498	0.1592664	0.15810978	0.15694492	0.15577267	0.15459251	0.153404	0.15220623	0.15099643	0.14977266	0.14853132	0.14726758	0.14597756	0.14465311	0.14328817	0.14187276	0.14039919	0.13885579	0.13723168	0.1355147	0.13369149	0.1317507	0.12967815	0.12746143	0.12508845	0.1225491	0.1198338	0.11693552	0.11385181	0.11058162	0.10712764
0.17951739	0.17861198	0.1777029	0.17678466	0.17585707	0.1749157	0.17396057	0.17299002	0.17200291	0.17099896	0.16997704	0.16893828	0.16788147	0.16680723	0.1657165	0.16461009	0.16348755	0.1623522	0.16120416	0.16004363	0.15887302	0.15769276	0.15650381	0.15530615	0.15410027	0.1528857	0.15166053	0.1504234	0.14917253	0.14790298	0.14661142	0.1452924	0.14393981	0.14254569	0.14110252	0.13960046	0.13802865	0.136376	0.13463043	0.13277923	0.13080987	0.12870866	0.12646368	0.12406297	0.12149535	0.11875216	0.11582655	0.11271553	0.109418586	0.105938464
0.17932802	0.17841917	0.17750503	0.17658237	0.17564963	0.17470309	0.17374204	0.17276576	0.17177163	0.1707601	0.1697292	0.1686796	0.1676113	0.16652396	0.16541879	0.16429542	0.16315623	0.16200078	0.16083133	0.15964895	0.15845442	0.15724924	0.1560348	0.15481013	0.15357682	0.15233387	0.15108034	0.14981426	0.14853343	0.14723513	0.1459135	0.1445657	0.14318241	0.14175892	0.14028548	0.13875315	0.1371513	0.1354689	0.13369468	0.13181402	0.12981543	0.12768611	0.12541251	0.12298378	0.120389104	0.117619395	0.11466873	0.11153355	0.10821327	0.10471068
0.17912161	0.17820798	0.17729023	0.17636344	0.17542537	0.17447436	0.17350885	0.17252535	0.17152445	0.17050463	0.16946606	0.16840479	0.16732526	0.16622427	0.1651032	0.16396338	0.16280472	0.16162837	0.16043699	0.15923098	0.15801144	0.15678024	0.15553774	0.1542851	0.15302292	0.15175039	0.15046611	0.14916939	0.14785817	0.14652763	0.14517522	0.14379492	0.14238083	0.14092587	0.1394209	0.13785705	0.13622397	0.13451077	0.13270506	0.13079414	0.12876579	0.12660763	0.12430574	0.12184971	0.11922882	0.11643419	0.11345975	0.11030266	0.106962085	0.10344165
0.17889833	0.17798293	0.1770606	0.17612994	0.17518759	0.1742319	0.17326	0.1722711	0.17126341	0.17023532	0.1691871	0.16811693	0.16702397	0.16590892	0.16477242	0.16361427	0.16243564	0.16123791	0.16002336	0.15879208	0.15754613	0.15628706	0.1550154	0.1537326	0.15243945	0.15113434	0.14981854	0.14848909	0.14714472	0.14578179	0.14439557	0.14298186	0.14153457	0.14004532	0.13850817	0.13691097	0.13524532	0.13349955	0.1316623	0.12971924	0.12766048	0.12547162	0.12314145	0.12065841	0.11801098	0.11519309	0.112196505	0.10901989	0.10566203	0.10212819
0.17866102	0.17774254	0.17681731	0.17588255	0.17493612	0.1739755	0.17299867	0.17200431	0.1709896	0.16995436	0.16889612	0.16781457	0.16670959	0.16557965	0.16442642	0.16325009	0.16205084	0.16083059	0.15959026	0.15833291	0.15705909	0.15576982	0.15446804	0.1531533	0.15182683	0.15048853	0.1491386	0.1477747	0.146395	0.1449965	0.14357573	0.14212674	0.14064369	0.1391205	0.13754687	0.13591553	0.13421503	0.13243516	0.13056424	0.12858869	0.1264978	0.12427844	0.12191844	0.11940738	0.11673468	0.11389375	0.110876635	0.10768257	0.10431121	0.10076776
0.17841133	0.17749	0.17656134	0.17562395	0.17467314	0.17370862	0.172727	0.17172551	0.1707051	0.16966131	0.16859367	0.16750102	0.16638279	0.16523819	0.16406739	0.16287161	0.16165072	0.16040719	0.15914129	0.15785563	0.15655205	0.15523213	0.15389681	0.1525488	0.15118757	0.14981334	0.14842665	0.14702612	0.14560983	0.14417416	0.14271528	0.14122888	0.13970855	0.13814753	0.13653734	0.134869	0.13313188	0.13131629	0.12940976	0.12740105	0.12527665	0.12302631	0.12063603	0.11809687	0.11539903	0.11253457	0.109499395	0.10628915	0.10290722	0.099356644
0.17814985	0.17722678	0.17629549	0.17535453	0.17440051	0.17343026	0.17244406	0.17143786	0.17040966	0.16935809	0.16828096	0.1671773	0.16604534	0.16488591	0.16369733	0.16248159	0.1612382	0.15996912	0.15867645	0.15736118	0.15602654	0.15467393	0.15330411	0.15191975	0.1505216	0.14910993	0.14768484	0.14624554	0.14478913	0.14331429	0.14181575	0.14028989	0.1387302	0.1371291	0.1354798	0.13377282	0.13199747	0.13014396	0.1282012	0.12615588	0.123997465	0.12171375	0.11929257	0.11672555	0.114002034	0.111115836	0.10806231	0.104838476	0.101448	0.097893775
0.17787902	0.17695424	0.17602038	0.17507589	0.17411822	0.17314479	0.172153	0.17114085	0.1701065	0.1690463	0.16796035	0.1668446	0.16569981	0.1645234	0.16331717	0.16207978	0.1608135	0.15951923	0.15819757	0.15685213	0.15548459	0.15409684	0.15269107	0.15126887	0.14983197	0.14838058	0.14691463	0.14543378	0.14393608	0.14241908	0.1408784	0.13931036	0.13770884	0.13606602	0.13437542	0.1326268	0.13081157	0.12891851	0.12693636	0.12485338	0.122658685	0.12034073	0.11788888	0.11529283	0.11254358	0.109635934	0.10656468	0.10332988	0.09993204	0.09637837
0.17759901	0.17667255	0.17573729	0.17478983	0.17382865	0.17285107	0.1718545	0.17083706	0.16979541	0.16872779	0.16763097	0.16650404	0.1653449	0.16415338	0.16292791	0.16166916	0.16037887	0.15905695	0.15770717	0.15632889	0.15492758	0.15350357	0.15205973	0.15059751	0.14911972	0.14762571	0.14611784	0.14459233	0.14305055	0.14148903	0.13990435	0.13829173	0.13664621	0.13495944	0.13322462	0.13143301	0.1295752	0.12764007	0.12561671	0.1234952	0.12126286	0.11890963	0.11642419	0.1137982	0.11102394	0.10809495	0.10500765	0.10176168	0.09836081	0.09480969
0.17731294	0.17638525	0.17544779	0.17449713	0.1735328	0.17255086	0.17154992	0.1705271	0.16947845	0.16840255	0.16729605	0.16615757	0.16498421	0.16377571	0.16253161	0.1612509	0.159935	0.1585862	0.15720566	0.15579465	0.15435717	0.15289533	0.15141168	0.14990766	0.14838657	0.1468482	0.14529434	0.143724	0.14213577	0.14052781	0.13889596	0.13723624	0.13554326	0.13381045	0.13202901	0.13019231	0.12828884	0.1263099	0.1242442	0.12208079	0.11980946	0.11741887	0.11489998	0.11224399	0.1094435	0.10649314	0.10339049	0.10013578	0.09673231	0.09318756
0.1770204	0.17609212	0.1751529	0.17420031	0.17323217	0.17224663	0.17124063	0.1702109	0.16915603	0.16807196	0.16695544	0.16580456	0.1646181	0.16339251	0.16212828	0.16082564	0.15948445	0.15810704	0.15669458	0.15524957	0.1537753	0.15227365	0.15074848	0.14920142	0.14763457	0.14605036	0.14444913	0.14282978	0.14119297	0.13953552	0.13785449	0.13614565	0.13440344	0.1326204	0.13079137	0.12890616	0.1269559	0.12492992	0.12281932	0.12061308	0.118300304	0.115871824	0.113317415	0.11063051	0.10780382	0.10483234	0.10171506	0.09845215	0.09504912	0.09151315
0.1767244	0.1757959	0.17485462	0.17389905	0.17292744	0.17193772	0.17092666	0.1698912	0.16882935	0.16773662	0.1666104	0.16544753	0.16424578	0.16300431	0.1617203	0.1603946	0.15902784	0.157621	0.15617603	0.15469557	0.15318364	0.15164098	0.15007217	0.14847995	0.14686689	0.14523375	0.14358279	0.1419135	0.14022496	0.13851579	0.13678274	0.1350219	0.13322768	0.13139418	0.12951277	0.12757683	0.1255762	0.12350258	0.12134489	0.11909276	0.11673699	0.11426909	0.11167909	0.10895972	0.10610561	0.103114024	0.09998282	0.09671373	0.093312554	0.089787774
0.1764248	0.17549528	0.17455319	0.17359518	0.17262025	0.171626	0.17060956	0.16956851	0.16849905	0.16739808	0.16626105	0.16508621	0.16387036	0.16261137	0.16130754	0.159959	0.15856612	0.1571293	0.15565133	0.15413494	0.15258315	0.15099911	0.14938544	0.14774644	0.14608446	0.14440104	0.14269793	0.14097562	0.13923335	0.13747054	0.13568264	0.13386784	0.1320186	0.13013063	0.12819573	0.12620685	0.12415467	0.12203007	0.11982221	0.117523804	0.11512379	0.11261411	0.109986275	0.10723445	0.10435317	0.101340756	0.09819617	0.09492192	0.09152442	0.08801385
0.17612395	0.17519465	0.17425048	0.17329007	0.17231065	0.17131215	0.17029041	0.16924316	0.1681659	0.16705638	0.16590874	0.1647225	0.1634918	0.1622158	0.16089159	0.15951951	0.1581	0.15663369	0.1551222	0.1535691	0.151977	0.1503492	0.14868997	0.14700246	0.14528951	0.143554	0.14179736	0.14002	0.13822249	0.13640201	0.13455775	0.13268527	0.1307792	0.12883487	0.12684391	0.12479898	0.12269252	0.12051428	0.118256345	0.11590807	0.11346194	0.11090889	0.10824306	0.10545756	0.102549486	0.09951595	0.09635839	0.09308027	0.089689106	0.08619553
0.17582196	0.17489369	0.17394754	0.17298354	0.17200139	0.17099762	0.16996977	0.16891533	0.16783118	0.16671272	0.1655549	0.1643557	0.16311044	0.16181687	0.16047317	0.15907773	0.15763079	0.15613434	0.15458876	0.1529985	0.15136506	0.14969373	0.14798756	0.14625087	0.14448535	0.14269513	0.14088328	0.13904844	0.13719302	0.1353143	0.13341074	0.13147894	0.12951368	0.12750964	0.12546036	0.123357594	0.12119376	0.11896034	0.11664837	0.1142498	0.111755416	0.10915865	0.10645298	0.10363316	0.1006969	0.09764347	0.09447402	0.09119322	0.087809816	0.0843365
0.17552084	0.17459175	0.17364426	0.17267796	0.17169058	0.17068174	0.16964814	0.16858712	0.16749418	0.16636655	0.16519901	0.16398673	0.16272683	0.16141632	0.16005212	0.15863329	0.15716064	0.15563288	0.1540536	0.15242466	0.15075065	0.14903419	0.14728004	0.14549172	0.14367309	0.14182799	0.13995841	0.13806494	0.1361492	0.13420948	0.13224481	0.13025078	0.12822366	0.1261587	0.12404788	0.12188508	0.119662076	0.117371745	0.11500391	0.11255197	0.11000811	0.10736641	0.104620084	0.10176632	0.09880148	0.095727645	0.092546694	0.08926571	0.085892946	0.08244136
0.175221	0.17429173	0.17334247	0.17237248	0.1713816	0.17036685	0.16932644	0.16825792	0.16715713	0.16601947	0.16484119	0.1636166	0.16234165	0.16101418	0.15962955	0.15818787	0.15668762	0.15513006	0.15351611	0.15185018	0.15013361	0.14837167	0.14656897	0.14472897	0.14285636	0.14095406	0.13902472	0.13707103	0.13509333	0.13309073	0.13106298	0.12900509	0.12691417	0.12478468	0.12261076	0.12038611	0.11810173	0.11575085	0.11332645	0.110820115	0.10822582	0.10553664	0.10274949	0.09986016	0.0968671	0.09377366	0.09058292	0.08730274	0.08394194	0.080515996
0.17492285	0.17399423	0.1730431	0.17206907	0.17107327	0.17005211	0.16900474	0.16792879	0.16681848	0.16567162	0.16448167	0.16324511	0.16195525	0.16061032	0.15920642	0.15774116	0.15621516	0.15462732	0.15297922	0.15127411	0.14951672	0.14770928	0.14585629	0.14396423	0.1420356	0.14007512	0.13808659	0.13607064	0.13402894	0.13196224	0.12986857	0.12774496	0.12558801	0.12339307	0.12115322	0.11886388	0.11651674	0.11410465	0.111620545	0.1090586	0.106412314	0.10367552	0.100845665	0.09792114	0.09490089	0.09178849	0.08858877	0.0853102	0.08196461	0.07856684
0.1746285	0.17369935	0.17274593	0.17176893	0.17076612	0.16973901	0.16868444	0.1675995	0.16648057	0.16532311	0.16412182	0.16287225	0.16156816	0.16020618	0.15878268	0.1572948	0.15574214	0.1541239	0.15244216	0.15069993	0.1488993	0.14704669	0.14514422	0.14319916	0.14121436	0.13919532	0.1371449	0.13506581	0.13295941	0.13082588	0.12866524	0.12647402	0.124249026	0.12198628	0.11967969	0.1173237	0.11491186	0.112436764	0.10989218	0.1072727	0.10457282	0.10178779	0.09891563	0.095955	0.092907526	0.08977689	0.086569384	0.08329508	0.07996663	0.07660127
0.17433766	0.17340797	0.17245293	0.17147121	0.17046323	0.16942836	0.16836533	0.16727184	0.16614291	0.16497454	0.16376191	0.1624985	0.16118044	0.15980144	0.1583582	0.1568478	0.15526934	0.15362194	0.15190661	0.15012735	0.1482849	0.14638633	0.14443475	0.14243604	0.14039454	0.13831608	0.13620332	0.13405974	0.13188694	0.12968655	0.12745678	0.12519564	0.12290166	0.12056945	0.118193574	0.11576971	0.11329107	0.11075139	0.10814557	0.10546744	0.10271312	0.09987992	0.09696475	0.09396924	0.09089457	0.087747075	0.08453299	0.08126504	0.0779569	0.07462618
0.17405072	0.17312163	0.17216355	0.17117628	0.1701625	0.16911992	0.16804805	0.16694456	0.16580549	0.16462618	0.16340107	0.16212544	0.16079172	0.15939605	0.15793419	0.15640152	0.15479787	0.15312134	0.15137352	0.14955655	0.14767334	0.1457294	0.14372799	0.14167601	0.13957831	0.13743994	0.13526382	0.1330553	0.13081524	0.12854609	0.12624647	0.123915315	0.121550046	0.119146734	0.116700545	0.114207014	0.11166	0.109054595	0.10638587	0.103649005	0.10084007	0.097956896	0.09499897	0.09196818	0.088868454	0.085704766	0.08248712	0.07922769	0.07594177	0.0726498
0.17376891	0.17283979	0.17187783	0.17088658	0.16986564	0.16881457	0.16773327	0.16661918	0.16546862	0.1642782	0.16304076	0.16175112	0.16040288	0.15899087	0.15750968	0.155956	0.15432772	0.15262264	0.15084308	0.14898947	0.14706552	0.14507672	0.14302638	0.14092147	0.13876681	0.13656798	0.13432945	0.13205472	0.12974763	0.12740827	0.12503831	0.12263509	0.120197624	0.11772183	0.11520372	0.112639695	0.11002436	0.10735221	0.10461933	0.101821795	0.09895827	0.096026376	0.093026124	0.08996114	0.08683591	0.08365805	0.08043824	0.077190526	0.073931426	0.070680656
0.17349318	0.17256333	0.17159885	0.17060074	0.16957149	0.16851234	0.16742036	0.16629569	0.16513428	0.16393067	0.16268031	0.16137722	0.16001396	0.1585856	0.15708621	0.15551154	0.15385884	0.15212655	0.15031509	0.14842641	0.14646304	0.1444295	0.14233132	0.14017394	0.13796332	0.13570422	0.13340232	0.13106233	0.1286859	0.12627655	0.12383457	0.12135894	0.11884785	0.116298966	0.113708764	0.1110733	0.10838754	0.105647966	0.102851175	0.09999415	0.09707498	0.09409395	0.091052204	0.087954156	0.08480575	0.081615284	0.07839586	0.075161956	0.07193175	0.068727076
0.17322338	0.17229241	0.1713246	0.17032078	0.16928312	0.16821352	0.16711056	0.16597411	0.1647999	0.16358382	0.16232064	0.16100305	0.1596249	0.1581799	0.15666226	0.15506762	0.15339148	0.15163305	0.1497916	0.14786774	0.14586575	0.14378971	0.14164424	0.13943502	0.1371679	0.13484919	0.13248476	0.13007823	0.12763385	0.1251535	0.12263928	0.120090075	0.11750597	0.11488287	0.11221948	0.10951157	0.10675563	0.1039482	0.10108681	0.09816938	0.09519567	0.09216647	0.08908418	0.085953966	0.08278352	0.07958311	0.07636677	0.07315025	0.06995272	0.0667975
0.17295954	0.17202795	0.1710563	0.17004558	0.16899984	0.16791874	0.16680488	0.16565546	0.16446796	0.16323811	0.1619614	0.1606296	0.15923645	0.15777525	0.15624024	0.15462501	0.15292668	0.15114217	0.14927167	0.14731544	0.14527525	0.14315733	0.14096528	0.13870494	0.13638318	0.13400593	0.13157831	0.12910676	0.12659419	0.12404306	0.121456474	0.1188336	0.11617446	0.11347736	0.11074066	0.10795936	0.10513279	0.102257654	0.0993321	0.09635481	0.09332704	0.090250134	0.087128334	0.08396855	0.080778256	0.0775708	0.07435938	0.071163215	0.06800228	0.0649002
0.17270258	0.17177	0.17079365	0.16977645	0.16872016	0.16762868	0.16650146	0.16533917	0.16413799	0.1628941	0.16160269	0.16025653	0.15884763	0.15737052	0.15581831	0.1541835	0.15246385	0.15065518	0.1487557	0.146768	0.14469242	0.14253333	0.14029583	0.1379869	0.13561022	0.13317543	0.13068575	0.12814902	0.12556773	0.12294676	0.12028748	0.11759126	0.114858314	0.11208701	0.10927571	0.106422134	0.10352488	0.10058227	0.09759198	0.09455599	0.0914747	0.088351615	0.08519181	0.082003295	0.07879609	0.075583376	0.07238134	0.06920879	0.06608826	0.06304389
0.17245169	0.17151895	0.17053804	0.16951296	0.16844763	0.16734351	0.16620314	0.1650269	0.16381049	0.16255185	0.16124478	0.15988429	0.1584599	0.15696688	0.15539761	0.15374431	0.15200333	0.15017125	0.14824536	0.14622647	0.1441164	0.14191836	0.1396372	0.13727976	0.13485117	0.13235849	0.12980899	0.12720692	0.12455887	0.121867746	0.119136944	0.11636731	0.11355955	0.110713705	0.10782874	0.10490322	0.10193515	0.09892461	0.095872276	0.09277769	0.08964406	0.08647666	0.08328092	0.0800668	0.07684479	0.073630035	0.07044032	0.06729506	0.06421867	0.061235826
0.17220914	0.17127456	0.17028901	0.169256	0.16817978	0.16706347	0.1659089	0.164717	0.16348562	0.1622116	0.1608893	0.15951213	0.15807307	0.15656392	0.15497752	0.15330566	0.15154561	0.1496914	0.1477396	0.14569128	0.1435481	0.14131308	0.1389902	0.13658555	0.1341061	0.13155808	0.12894839	0.12628369	0.12356901	0.12080869	0.11800605	0.115163915	0.112282366	0.1093625	0.10640395	0.10340597	0.10036895	0.09729172	0.09417659	0.091024995	0.08784161	0.08463081	0.08140164	0.078163564	0.07493008	0.07171683	0.068542816	0.06542976	0.062400386	0.05948284
0.17197338	0.1710372	0.17004657	0.16900522	0.16791825	0.16678877	0.16561979	0.16441166	0.16316399	0.16187328	0.16053468	0.15914169	0.15768646	0.15616143	0.15455821	0.15287025	0.15109062	0.1492139	0.14723879	0.14516371	0.1429886	0.1407179	0.13835475	0.13590607	0.13337684	0.13077424	0.12810656	0.12537993	0.12259978	0.11977094	0.11689855	0.113983706	0.11102912	0.1080361	0.10500508	0.10193613	0.09883003	0.09568724	0.09251091	0.089304216	0.08607137	0.08282104	0.079559304	0.076300904	0.0730589	0.069850765	0.06669552	0.06361793	0.060641356	0.0577923
0.1717447	0.17080775	0.16981176	0.16876212	0.16766286	0.16651958	0.16533498	0.16411051	0.162846	0.16153839	0.16018265	0.15877286	0.15730134	0.15576069	0.1541414	0.15243605	0.15063807	0.14874145	0.14674363	0.14464194	0.14243785	0.1401336	0.13773188	0.13523977	0.13266347	0.13000908	0.12728463	0.12449722	0.12165321	0.11875817	0.11581527	0.112829655	0.109802924	0.1067379	0.103634745	0.10049575	0.097320706	0.09411475	0.09087869	0.087618485	0.084338896	0.08104939	0.07775995	0.074484184	0.071237534	0.06803736	0.064905494	0.061866492	0.05894515	0.056168683
0.17152497	0.17058581	0.16958442	0.16852587	0.16741434	0.16625728	0.1650565	0.16381425	0.16253161	0.16120556	0.1598323	0.15840596	0.15691797	0.15536101	0.1537261	0.15200354	0.15018809	0.14827274	0.14625326	0.14412776	0.14189562	0.1395592	0.13712169	0.13458858	0.13196671	0.12926261	0.1264835	0.1236379	0.12073128	0.11777017	0.114759855	0.11170386	0.10860646	0.105469674	0.1022959	0.09908781	0.095847584	0.092578135	0.08928436	0.085971504	0.08264878	0.079323515	0.076008335	0.072717786	0.06946916	0.06628183	0.06317762	0.06018179	0.05731978	0.054618787
0.1713121	0.17037201	0.16936478	0.1682963	0.16717309	0.16600072	0.16478276	0.16352254	0.16222146	0.16087675	0.1594857	0.15804136	0.15653658	0.15496281	0.15331122	0.1515736	0.14974116	0.14780797	0.14576825	0.14362042	0.14136258	0.13899589	0.13652477	0.13395275	0.13128743	0.12853566	0.12570423	0.122801654	0.11983423	0.116809465	0.11373239	0.11060847	0.10744149	0.10423487	0.10099258	0.09771578	0.09441054	0.09107979	0.08773116	0.08436863	0.08100347	0.07764536	0.07430837	0.07100724	0.067760035	0.06458919	0.061516345	0.05856652	0.055767324	0.05314465
0.17110795	0.17016561	0.16915265	0.1680749	0.16693935	0.1657514	0.1645157	0.16323742	0.16191626	0.16055235	0.15914167	0.15767923	0.1561571	0.15456682	0.15289938	0.15114582	0.14929754	0.14734676	0.14528874	0.14311981	0.14083803	0.13844429	0.1359407	0.13333295	0.13062683	0.12782922	0.12494722	0.121989675	0.11896366	0.115877256	0.112735406	0.109544486	0.10630949	0.10303494	0.09972397	0.09638174	0.093013294	0.08962429	0.08622077	0.082811974	0.079407744	0.07602029	0.072663985	0.06935544	0.066114664	0.06296278	0.059925105	0.057027046	0.05429288	0.051749997
0.17091167	0.16996709	0.16894908	0.16786127	0.16671267	0.16550905	0.16425556	0.16295786	0.16161653	0.16023214	0.1588018	0.15731992	0.15577969	0.15417251	0.1524896	0.15072012	0.14885649	0.14689028	0.14481473	0.14262605	0.14032263	0.13790332	0.13537014	0.13272893	0.12998368	0.12714264	0.12421317	0.121203095	0.11812116	0.11497454	0.11177008	0.10851428	0.10521279	0.10187172	0.09849491	0.09508866	0.09165898	0.08821286	0.08475879	0.081304684	0.077864096	0.074450016	0.071077995	0.06776601	0.064534664	0.061407283	0.058408495	0.055563137	0.052898	0.05043698
0.17072323	0.16977715	0.16875313	0.16765556	0.1664938	0.16527358	0.16400209	0.16268374	0.16132197	0.1599173	0.15846606	0.15696433	0.15540564	0.15378176	0.152082	0.15029737	0.14841855	0.14643751	0.14434603	0.14213976	0.13981567	0.1373724	0.13481328	0.13213937	0.1293587	0.12647724	0.123501986	0.12044266	0.11730619	0.11410217	0.1108368	0.10751857	0.10415251	0.10074673	0.097305566	0.09383758	0.09034842	0.086847514	0.08334381	0.0798488	0.07637499	0.072937556	0.06955279	0.06624163	0.063023895	0.05992426	0.056967653	0.05417945	0.05158519	0.04920777
0.17054266	0.16959518	0.16856542	0.16745882	0.16628337	0.16504645	0.16375652	0.16241777	0.16103426	0.15960728	0.15813488	0.15661319	0.15503518	0.15339348	0.15167753	0.14987797	0.14798497	0.14598896	0.1438826	0.14165977	0.1393176	0.13685316	0.13426816	0.13156646	0.12875256	0.12583268	0.122814916	0.11970803	0.11652061	0.11326085	0.10993724	0.10655762	0.10313006	0.09966132	0.09615835	0.09262971	0.089084275	0.085530475	0.08198086	0.07844676	0.07494241	0.07148459	0.06809168	0.06478392	0.061583955	0.058515858	0.055604585	0.052876413	0.050355222	0.04806116
0.17037037	0.1694215	0.16838555	0.1672694	0.16608074	0.16482794	0.16351819	0.16215882	0.16075297	0.1593037	0.1578094	0.15626636	0.1546686	0.15300801	0.15127656	0.14946172	0.14755432	0.14554474	0.14342439	0.14118743	0.13882752	0.13634449	0.13373703	0.13100874	0.12816365	0.12520878	0.122151144	0.11900006	0.11576302	0.11245081	0.109071165	0.10563275	0.10214541	0.098616235	0.095053166	0.09146713	0.08786653	0.084262595	0.080669105	0.07709855	0.07356714	0.07009252	0.06669517	0.06339494	0.06021615	0.0571829	0.054321285	0.051655468	0.04920783	0.046997137
0.17020684	0.16925684	0.16821533	0.1670888	0.16588673	0.164617	0.16328822	0.16190735	0.16047907	0.15900704	0.15749016	0.15592486	0.15430687	0.152628	0.15087882	0.14904876	0.14712724	0.14510475	0.14297178	0.14072055	0.13834624	0.13584563	0.13321838	0.1304661	0.12759352	0.12460547	0.1215108	0.11831704	0.11503482	0.111672014	0.108239084	0.10474554	0.10119943	0.09761151	0.09399133	0.09034972	0.086696565	0.08304563	0.07941052	0.07580621	0.07225159	0.06876322	0.065363355	0.062074672	0.058920294	0.055926256	0.053116262	0.0505146	0.04814301	0.04601477
0.17005117	0.16910002	0.16805276	0.16691758	0.1657021	0.16441554	0.1630673	0.16166423	0.16021328	0.15871675	0.15717667	0.15558884	0.15394948	0.15225181	0.15048455	0.14863929	0.14670467	0.14466888	0.14252402	0.14026049	0.1378728	0.13535708	0.13271129	0.12993835	0.12704057	0.124022245	0.12089324	0.1176615	0.11433561	0.11092521	0.10744155	0.103894204	0.100292906	0.09664959	0.09297378	0.08927819	0.08557474	0.0818789	0.07820463	0.074570574	0.07099403	0.06749572	0.064098015	0.060824938	0.057698727	0.05474641	0.05199091	0.049454942	0.04715877	0.045111984
0.16990456	0.16895178	0.16789973	0.16675478	0.16552627	0.16422322	0.1628549	0.16142993	0.15995547	0.1584352	0.15687041	0.15525961	0.15359809	0.1518805	0.15009537	0.14823458	0.14628556	0.14423762	0.14208132	0.13980684	0.13740693	0.13487807	0.13221735	0.12942448	0.12650383	0.123459086	0.120298676	0.11703036	0.11366442	0.11020957	0.10667767	0.10307922	0.09942544	0.09572823	0.09200025	0.08825275	0.084502175	0.080763265	0.07705338	0.07339072	0.0697965	0.06629191	0.06289971	0.059643578	0.056549385	0.053640924	0.050942563	0.04847484	0.046253387	0.044285893
0.16976574	0.16881308	0.16775563	0.16660166	0.16535953	0.1640397	0.16265237	0.1612046	0.15970686	0.15816149	0.15657145	0.15493715	0.15325317	0.15151426	0.14971203	0.14783451	0.14587113	0.14381152	0.14164415	0.13935903	0.13694957	0.1344082	0.13173363	0.12892441	0.1259837	0.122915134	0.119726375	0.11642498	0.11302155	0.10952489	0.10594772	0.1023011	0.09859797	0.094849154	0.091069475	0.087273754	0.08347805	0.0796987	0.075955294	0.07226782	0.06865815	0.06514948	0.061765533	0.058531478	0.055471443	0.052610844	0.049971446	0.04757136	0.045424767	0.043534216
0.16963555	0.16868198	0.1676201	0.16645701	0.16520268	0.1638661	0.16245931	0.16098958	0.1594671	0.15789643	0.15628192	0.15462217	0.15291509	0.1511547	0.14933264	0.14743882	0.14546172	0.14338997	0.14121214	0.13891818	0.13649893	0.13394791	0.13126041	0.12843762	0.12548026	0.12239024	0.11917591	0.115844384	0.11240581	0.10887132	0.10525152	0.101559	0.09780784	0.09401106	0.090183154	0.08634172	0.08250205	0.078684956	0.07491077	0.07120033	0.06757849	0.06406841	0.06069632	0.057486378	0.05446425	0.05165247	0.049073674	0.046742886	0.04467029	0.042852763
0.16951416	0.16856048	0.16749397	0.16632238	0.16505522	0.16370258	0.16227587	0.16078454	0.15923777	0.15764192	0.1560007	0.15431604	0.15258455	0.15080225	0.14895955	0.14704877	0.14505716	0.1429736	0.14078528	0.13848296	0.13605496	0.13349488	0.13079926	0.12796475	0.12499051	0.12188311	0.11864555	0.115287244	0.11181766	0.10824697	0.104587905	0.10085279	0.09705718	0.09321335	0.08934003	0.08545379	0.081574	0.077721044	0.07391754	0.07018763	0.06655602	0.06304838	0.059690084	0.05650721	0.053525224	0.050765824	0.04824859	0.04598703	0.043986395	0.04223903
0.16940078	0.16844736	0.16737702	0.16619739	0.16491792	0.16354947	0.16210279	0.16058984	0.15901843	0.15739729	0.15572967	0.1540184	0.15226272	0.15045676	0.14859374	0.14666507	0.14465769	0.14256209	0.14036378	0.13805294	0.13561776	0.13305117	0.13034736	0.12750238	0.12451634	0.12139236	0.11813587	0.11475332	0.11125509	0.107651666	0.10395639	0.100181386	0.09634247	0.092456184	0.088538855	0.084611036	0.0806924	0.07680635	0.0729762	0.06922881	0.065589815	0.06208632	0.058745228	0.05559299	0.052652143	0.049946405	0.047492266	0.045299478	0.043369047	0.04168891
0.16929647	0.16834325	0.1672691	0.16608202	0.16479078	0.16340685	0.161942	0.16040576	0.15881038	0.15716268	0.15546869	0.1537307	0.15194881	0.15011933	0.14823446	0.14628704	0.14426479	0.14215636	0.13994795	0.13762891	0.13518776	0.13261487	0.12990429	0.12705165	0.124056146	0.12091874	0.117645085	0.11424124	0.11071786	0.10708508	0.103355795	0.09954399	0.09566574	0.09173781	0.08777961	0.083812356	0.07985737	0.07593916	0.07208554	0.06832195	0.06467813	0.061181422	0.05785957	0.054739952	0.051844224	0.049193576	0.046802714	0.0446786	0.04281593	0.04119796
0.16920024	0.16824797	0.16717072	0.16597621	0.16467378	0.1632752	0.1617909	0.16023295	0.15861288	0.15693915	0.155218	0.15345325	0.15164465	0.14979066	0.14788407	0.14591661	0.14387786	0.14175597	0.13953772	0.13721085	0.13476327	0.13218543	0.12947032	0.12661177	0.12360725	0.12046013	0.11717184	0.11375123	0.11020459	0.10654549	0.102784924	0.09893918	0.09502434	0.091058195	0.08706091	0.08305601	0.079066604	0.07511991	0.07124301	0.06746632	0.06381962	0.060331814	0.05703213	0.05394615	0.051097177	0.048503	0.046175964	0.044118688	0.04232258	0.0407635
0.16911218	0.16816133	0.16708153	0.16588074	0.16456737	0.16315322	0.16165107	0.16007227	0.15842773	0.15672716	0.15497856	0.15318583	0.15135011	0.14947052	0.14754128	0.14555337	0.14349735	0.14136177	0.13913313	0.13679828	0.13434607	0.13176408	0.12904453	0.12618127	0.1231717	0.12001602	0.11671686	0.11328091	0.109714895	0.1060318	0.102243885	0.09836697	0.09441749	0.09041554	0.08638208	0.082341015	0.078319736	0.07434494	0.07044737	0.06665986	0.0630118	0.05953531	0.056259133	0.053209536	0.050407976	0.047871888	0.045608528	0.043617904	0.04188486	0.04038056
0.16903305	0.16808417	0.16700199	0.16579495	0.16447127	0.16304329	0.1615229	0.15992287	0.15825404	0.15652776	0.15475108	0.15293014	0.15106678	0.14916041	0.14720684	0.14519815	0.143124	0.14097361	0.1387344	0.13639127	0.13393363	0.13134798	0.12862639	0.12576056	0.1227476	0.1195859	0.11627823	0.11282875	0.10924698	0.1055428	0.10173036	0.097825125	0.09384477	0.08980877	0.085741006	0.08166738	0.077614844	0.07361429	0.06969879	0.06590082	0.062253073	0.0587893	0.05553825	0.052526258	0.04977509	0.047296025	0.045097858	0.043172516	0.0415008	0.04004648
0.1689614	0.16801578	0.16693199	0.16571853	0.16438583	0.16294445	0.16140628	0.159785	0.1580927	0.15634024	0.1545358	0.15268636	0.15079495	0.14886159	0.14688194	0.14485088	0.14275858	0.14059287	0.1383414	0.13599066	0.13352737	0.13093866	0.12821515	0.12534848	0.1223333	0.11916834	0.115853675	0.11239551	0.108799726	0.10507815	0.10124401	0.09731305	0.09330335	0.08923678	0.08513754	0.08103192	0.076950364	0.07292589	0.06899273	0.06518591	0.06154077	0.05809086	0.05486679	0.05189364	0.049192846	0.046773497	0.04463888	0.042777587	0.041164033	0.039757535
0.16889769	0.16795558	0.16687125	0.16565269	0.16431081	0.16285679	0.1613022	0.1596607	0.15794484	0.15616561	0.15433303	0.1524548	0.15053426	0.14857286	0.14656821	0.1445136	0.14240056	0.14021918	0.13795492	0.13559559	0.133127	0.13053587	0.12781146	0.124944165	0.12192906	0.11876142	0.11544339	0.1119781	0.10837188	0.10463608	0.100782745	0.09682906	0.09279351	0.08869807	0.084569305	0.08043428	0.07632591	0.07227888	0.06832921	0.06451501	0.060872823	0.05743832	0.054242134	0.05131013	0.048659734	0.04630012	0.044229046	0.042429786	0.04087287	0.039508846
0.16884266	0.16790411	0.16681954	0.1655978	0.164247	0.16278043	0.16120927	0.15954778	0.15780832	0.1560041	0.15414341	0.15223616	0.15028682	0.14829648	0.14626372	0.14418554	0.14205162	0.13985243	0.13757518	0.1352067	0.13273217	0.13013828	0.12741345	0.12454781	0.12153324	0.11836629	0.11504664	0.11157635	0.10796268	0.10421454	0.10034554	0.09637216	0.09231284	0.08819212	0.08403506	0.07987268	0.07573909	0.07167005	0.0677049	0.06388484	0.06024694	0.056828506	0.05366146	0.05076998	0.048172243	0.045872074	0.043863676	0.042125992	0.040622395	0.03929867
0.16879456	0.16786113	0.16677761	0.16555128	0.16419324	0.16271502	0.16112909	0.15944773	0.15768561	0.15585527	0.15396696	0.15203026	0.15005091	0.1480312	0.14597192	0.14386702	0.14171104	0.13949384	0.13720208	0.13482371	0.1323429	0.12974647	0.12702174	0.12415713	0.12114556	0.11798073	0.11466106	0.111189395	0.1075699	0.1038132	0.09993094	0.09594018	0.09186054	0.0877156	0.08353298	0.07934551	0.07518771	0.07109863	0.06711945	0.06329325	0.059660107	0.05625882	0.05312153	0.050271902	0.04772609	0.04548603	0.043541074	0.04186262	0.040409796	0.03912279
0.16875367	0.16782603	0.1667437	0.16551492	0.16415095	0.16266076	0.16106021	0.15936038	0.15757638	0.15572038	0.15380496	0.15183844	0.14982909	0.14777943	0.14569107	0.14356028	0.14138061	0.13914376	0.13683702	0.13444711	0.1319597	0.12936026	0.12663531	0.12377344	0.12076488	0.11760336	0.11428682	0.11081503	0.10719355	0.10343013	0.09953779	0.09553278	0.09143439	0.08726847	0.08306275	0.078850865	0.07467038	0.0705621	0.06656981	0.06273837	0.05911082	0.0557267	0.05261889	0.049812306	0.04731883	0.045138292	0.04325473	0.04163448	0.040231183	0.038978405
0.16871935	0.16779886	0.1667198	0.1654891	0.164118	0.16261825	0.16100359	0.15928575	0.15747981	0.15559995	0.15365613	0.15166035	0.14962009	0.14754038	0.14542231	0.14326462	0.14106031	0.13880286	0.13647877	0.13407707	0.13158165	0.12897927	0.12625384	0.1233948	0.12039036	0.11723456	0.11392164	0.11045204	0.106830426	0.10306385	0.09916427	0.09514708	0.09103358	0.08684835	0.08262183	0.07838807	0.07418552	0.07005917	0.066054255	0.062218275	0.058595937	0.055229068	0.05215179	0.049387675	0.04694657	0.044824824	0.04300274	0.041440293	0.040083535	0.038863007
0.16869211	0.1677792	0.16670302	0.1654717	0.16409582	0.16258673	0.16095886	0.15922368	0.15739751	0.15549234	0.15352198	0.15149704	0.14942548	0.14731452	0.14516646	0.14298001	0.14075059	0.13847044	0.13612911	0.13371393	0.13120984	0.1286034	0.12587813	0.123021916	0.120023325	0.11687211	0.1135655	0.110101104	0.10648106	0.10271362	0.09880843	0.09478319	0.090656444	0.086454615	0.08220868	0.07795365	0.07373204	0.069587834	0.06557076	0.061729528	0.058112606	0.054763578	0.051716052	0.048993595	0.04660519	0.044543274	0.042780526	0.041274637	0.039963096	0.038773205
0.1686697	0.16776708	0.16669565	0.16546409	0.1640839	0.16256636	0.1609258	0.15917438	0.15732753	0.15539905	0.15340169	0.15134697	0.1492455	0.14710343	0.14492431	0.14270784	0.1404512	0.13814774	0.13578779	0.13335796	0.13084473	0.12823248	0.12550679	0.12265303	0.1196595	0.11651619	0.11321682	0.10975891	0.10614331	0.10237677	0.098470174	0.094437495	0.090301216	0.08608538	0.08182203	0.07754858	0.07330682	0.06914632	0.06511683	0.061271198	0.057659674	0.054327037	0.051309314	0.04862901	0.04629308	0.044289283	0.04258635	0.041134305	0.03986721	0.038706172
0.16865277	0.16776055	0.16669564	0.1654651	0.1640819	0.16255689	0.1609047	0.15913814	0.1572714	0.15531905	0.15329577	0.15121219	0.14908004	0.14690623	0.14469573	0.14244848	0.1401644	0.13783576	0.13545492	0.1330092	0.13048482	0.12786686	0.12513982	0.12228903	0.11930075	0.11616548	0.11287412	0.10942429	0.10581569	0.10205342	0.098146446	0.094110735	0.089966	0.08573837	0.08145943	0.07716879	0.07290951	0.068732545	0.06469173	0.060840614	0.05723396	0.0539176	0.050928812	0.0482897	0.046004925	0.04405898	0.04241526	0.04101707	0.039792743	0.038659118
0.1686405	0.16776118	0.16670308	0.16547507	0.16408975	0.16255844	0.16089505	0.15911381	0.15722814	0.15525427	0.1532044	0.15109244	0.14892946	0.14672367	0.14448085	0.14220247	0.13988918	0.13753435	0.13513128	0.13266817	0.13013162	0.1275068	0.12477699	0.12192887	0.118946165	0.11581887	0.11253801	0.10909735	0.10549759	0.101740934	0.09783663	0.09380005	0.089649655	0.085412376	0.081120566	0.07681437	0.0725381	0.06834586	0.064292684	0.060436297	0.0568326	0.05353228	0.05057141	0.047972444	0.045738757	0.04384944	0.04226375	0.04091923	0.03973657	0.038630396
0.1686315	0.16776696	0.16671726	0.16549292	0.16410652	0.16256952	0.16089693	0.15910113	0.15719795	0.1552017	0.15312722	0.1509873	0.1487938	0.14655548	0.14427975	0.14196998	0.13962634	0.1372445	0.13481775	0.13233578	0.1297853	0.12715155	0.124419525	0.12157209	0.11859563	0.115477525	0.11220634	0.108777	0.10518647	0.10143802	0.097539805	0.093504846	0.08935113	0.085106745	0.080803216	0.076482765	0.07219086	0.067983136	0.06391746	0.060055785	0.05645489	0.053168602	0.050234392	0.04767514	0.04549088	0.043658324	0.04212939	0.040836908	0.039695594	0.03861667
0.1686254	0.16777648	0.16673726	0.16551805	0.1641319	0.16259089	0.16090968	0.15910111	0.1571806	0.15516359	0.1530649	0.1508969	0.14867295	0.14640214	0.14409313	0.14175159	0.13937703	0.13696586	0.13451417	0.1320117	0.12944564	0.12680267	0.12406592	0.12121941	0.118248165	0.115137994	0.11187841	0.108461075	0.10488302	0.10114518	0.09725353	0.09322218	0.08906834	0.08481897	0.08050655	0.07617221	0.07186619	0.06764347	0.06356617	0.059696827	0.05609771	0.052824393	0.04991531	0.047393955	0.045258623	0.043481663	0.042009458	0.040768556	0.03966735	0.03861555
0.16862196	0.16779023	0.16676265	0.16555057	0.16416596	0.1626214	0.16093302	0.15911238	0.15717614	0.15513934	0.15301585	0.15082145	0.14856663	0.14626482	0.14392285	0.14154743	0.13914013	0.13669997	0.13422157	0.13169654	0.1291143	0.12645963	0.12371648	0.12087014	0.11790353	0.11480209	0.11155377	0.1081496	0.10458431	0.100858666	0.09697696	0.092951775	0.08879978	0.084547505	0.08022752	0.075882435	0.071562275	0.067325376	0.063235246	0.059358027	0.05576009	0.052496985	0.049611516	0.047126688	0.045038275	0.043315947	0.041899938	0.040709734	0.039650336	0.03862446
0.16861898	0.16780674	0.16679296	0.16558951	0.1642074	0.16266203	0.16096655	0.15913561	0.15718406	0.15512815	0.15298218	0.1507598	0.14847666	0.14614181	0.14376704	0.14135739	0.13891682	0.13644607	0.13394012	0.13139163	0.1287895	0.12612219	0.12337245	0.12052426	0.11756137	0.114468694	0.111232	0.107840925	0.10429075	0.10057868	0.09670833	0.09269115	0.08854358	0.08429119	0.079966	0.075611606	0.07127818	0.067026936	0.06292367	0.059038237	0.055438515	0.052185316	0.049322262	0.046870634	0.044828683	0.043158896	0.041798256	0.040658005	0.039638925	0.03864226
0.16861579	0.1678246	0.16682673	0.16563326	0.16425651	0.16271049	0.16100974	0.15916917	0.15720364	0.15512928	0.15296116	0.15071367	0.14840044	0.14603457	0.14362636	0.14118233	0.1387083	0.13620488	0.13366958	0.131096	0.128474	0.12579091	0.123032644	0.12018201	0.11722182	0.11413652	0.110911466	0.10753518	0.104000434	0.10030331	0.09644677	0.09243991	0.088298954	0.08404756	0.079719864	0.075357035	0.071012594	0.06674745	0.06263107	0.05873561	0.055133075	0.051886346	0.04904228	0.04662376	0.04462617	0.04300803	0.04170142	0.040611435	0.039633058	0.038664937
0.16861138	0.16784461	0.16686384	0.1656819	0.16431111	0.16276675	0.16106239	0.15921335	0.15723476	0.15514342	0.1529541	0.15068151	0.14834021	0.145943	0.14350028	0.14102249	0.13851354	0.13597703	0.13341168	0.13081044	0.12816663	0.12546702	0.12269796	0.119842716	0.11688409	0.11380631	0.11059274	0.107231036	0.103712335	0.10003175	0.0961908	0.09219664	0.08806425	0.08381648	0.07948733	0.075118296	0.070763126	0.06648445	0.062354155	0.058447763	0.054841354	0.05159925	0.04877247	0.046384454	0.044427276	0.04286001	0.04160718	0.040567193	0.039629795	0.038690325
0.16860491	0.16786346	0.16690311	0.16573489	0.16437209	0.1628301	0.16112332	0.15926749	0.15727769	0.15517023	0.15296023	0.15066354	0.14829366	0.14586571	0.14339024	0.14087749	0.13833404	0.13576342	0.13316531	0.13053575	0.12786832	0.12515059	0.12236823	0.11950775	0.116549686	0.113477804	0.11027452	0.10692769	0.10342549	0.099763304	0.09593858	0.09195879	0.087837294	0.083596684	0.07926795	0.07489341	0.070528924	0.0662376	0.06209297	0.058174916	0.054561436	0.051321983	0.048508927	0.046148397	0.04423163	0.04271333	0.041512214	0.040522154	0.039626375	0.038718283
0.16859397	0.16788103	0.16694272	0.16579014	0.16443798	0.16290027	0.1611924	0.159331	0.15733081	0.15520856	0.15297931	0.15065902	0.1482624	0.1458041	0.14329511	0.14074722	0.13816915	0.13556305	0.13293168	0.13027278	0.12757891	0.12484105	0.122045085	0.11917561	0.11621654	0.11314918	0.109956324	0.10662468	0.10313994	0.09949624	0.09569004	0.09172664	0.08761827	0.083385244	0.079059094	0.07468258	0.070308805	0.06600498	0.06184601	0.057914358	0.05429212	0.051052287	0.04825055	0.045915205	0.044036016	0.04256493	0.041415337	0.040474504	0.039619945	0.038744256
0.1685791	0.16789636	0.1669817	0.16584742	0.16450694	0.16297558	0.16126944	0.15940309	0.15739384	0.15525797	0.15301089	0.15066773	0.1482454	0.14575654	0.14321527	0.14063342	0.13801795	0.13537666	0.13271129	0.13002068	0.12729962	0.124539316	0.12172665	0.11884871	0.1158862	0.112822264	0.10963972	0.10632099	0.102854714	0.09922979	0.09544356	0.09149881	0.087404594	0.0831819	0.078860715	0.07448253	0.070101656	0.06578591	0.061611935	0.057666086	0.05403271	0.05079006	0.047996383	0.04568264	0.043838136	0.0424122	0.04131324	0.040421456	0.039609484	0.038767718
0.16855809	0.1679078	0.16701952	0.16590568	0.16457888	0.16305637	0.16135225	0.15948349	0.15746656	0.15531817	0.15305348	0.1506902	0.14824125	0.1457243	0.143151	0.14053333	0.13788241	0.13520527	0.13250488	0.12978101	0.12703076	0.12424675	0.1214156	0.118525624	0.11555853	0.11249636	0.10932158	0.10601695	0.10256781	0.09896323	0.09519774	0.09127242	0.0871953	0.082985334	0.07867026	0.074292496	0.06990617	0.06557888	0.061390243	0.057428367	0.0537819	0.05053329	0.04774549	0.045449458	0.04363681	0.042253524	0.04120409	0.040361892	0.03959298	0.038785897
0.16852927	0.16791327	0.16705462	0.16596308	0.16465288	0.16314042	0.16144016	0.15957093	0.1575484	0.15538812	0.15310863	0.15072438	0.14825138	0.14570515	0.14310023	0.14044899	0.13776219	0.13504767	0.13231058	0.12955345	0.12677267	0.12396148	0.12111104	0.11820685	0.115232654	0.11217134	0.10900308	0.10571167	0.10227967	0.09869611	0.09495214	0.091048114	0.0869892	0.08279338	0.078488	0.074112065	0.06972089	0.06538275	0.061179016	0.057199568	0.05353883	0.050281018	0.04749486	0.04521382	0.04343005	0.042087518	0.041085918	0.040291753	0.03956719	0.03879673
0.16849184	0.16791338	0.16708528	0.166019	0.16472743	0.16322666	0.1615334	0.15966487	0.15763766	0.15546834	0.15317398	0.15077046	0.14827487	0.1457009	0.14306474	0.1403797	0.13765666	0.13490507	0.13213137	0.12933847	0.12652561	0.12368722	0.1208138	0.1178935	0.11491075	0.11184783	0.108685	0.105404966	0.10198961	0.09842646	0.094705775	0.0908236	0.08678537	0.08260589	0.07831116	0.07393902	0.069545	0.0651969	0.060977787	0.056980126	0.05330232	0.050032593	0.047244467	0.04497449	0.043215968	0.041911993	0.040956672	0.040211402	0.03953108	0.038797926
0.16844487	0.16790518	0.16711116	0.16607139	0.1648007	0.16331482	0.16163054	0.15976453	0.15773425	0.15555757	0.15324956	0.15082876	0.14831042	0.14570989	0.14304373	0.14032523	0.13756599	0.13477734	0.13196605	0.12913713	0.12629004	0.12342171	0.12052378	0.11758548	0.11459172	0.111524805	0.10836628	0.10509695	0.10169809	0.09815494	0.0944572	0.090598	0.08658208	0.08242068	0.07813821	0.07377286	0.06937724	0.06502006	0.06078535	0.056769107	0.053071305	0.04978747	0.046993062	0.044730574	0.04299443	0.041725557	0.040814962	0.040117186	0.039482296	0.038788784
0.16838586	0.1678884	0.16712949	0.16611956	0.16487232	0.16340396	0.16172978	0.15986802	0.15783747	0.15565357	0.15333474	0.15089723	0.14835745	0.1457316	0.14303613	0.14028424	0.13749008	0.134664	0.13181469	0.12894815	0.1260666	0.1231661	0.12024228	0.117283516	0.11427678	0.111204036	0.10804699	0.104786545	0.101403445	0.09788088	0.09420563	0.09037112	0.0863783	0.08223699	0.07796963	0.073611684	0.06921643	0.064851016	0.060601696	0.056564823	0.052846212	0.049543858	0.04674069	0.044481058	0.042763337	0.041527435	0.04065892	0.040009122	0.03941969	0.03876651
0.16831583	0.16786095	0.16713974	0.1661622	0.16494092	0.16349116	0.16183025	0.15997604	0.1579458	0.15575752	0.15342845	0.15097588	0.14841644	0.1457663	0.14304188	0.14025791	0.13742872	0.13456449	0.13167807	0.12877321	0.12585467	0.1229213	0.11996947	0.116987824	0.11396521	0.11088477	0.10772848	0.10447482	0.1011062	0.09760311	0.09395088	0.09014214	0.08617339	0.08205415	0.07780323	0.07345535	0.06906173	0.06468942	0.060424794	0.05636801	0.052626044	0.049303263	0.046486564	0.044225726	0.042521544	0.041314743	0.040487684	0.039884027	0.039340463	0.038729962
0.16823128	0.16782182	0.16714132	0.16619839	0.16500452	0.1635766	0.16193144	0.16008574	0.15805787	0.15586734	0.15352964	0.15106371	0.14848638	0.14581302	0.14306065	0.14024535	0.13738117	0.13448039	0.13155487	0.12861185	0.12565562	0.122687995	0.11970486	0.11669943	0.11365838	0.11056776	0.10740931	0.104161754	0.1008059	0.09732111	0.09369299	0.0899094	0.08596677	0.08187055	0.07763856	0.073302455	0.06891203	0.064534575	0.06025593	0.056177363	0.052410237	0.049064413	0.046229433	0.04396344	0.042269357	0.04108782	0.04029981	0.0397416	0.0392445	0.038677733
0.16813305	0.16777056	0.16713187	0.16622546	0.16506228	0.1636587	0.16203079	0.16019675	0.1581749	0.15598196	0.15363838	0.15116075	0.14856586	0.14587113	0.14309278	0.1402466	0.13734794	0.13441074	0.13144572	0.12846369	0.12546888	0.12246565	0.11945062	0.11641799	0.1133573	0.11025411	0.10709107	0.10384673	0.10050182	0.09703544	0.09343004	0.08967254	0.08575648	0.08168502	0.07747383	0.07315171	0.06876678	0.06438505	0.060092047	0.055992242	0.052198417	0.04882557	0.04597015	0.043694153	0.042005494	0.04084577	0.040093284	0.0395807	0.039130818	0.03860774
0.16801856	0.16770498	0.16711012	0.16624288	0.16511276	0.16373578	0.1621278	0.16030733	0.15829305	0.15610138	0.15375361	0.15126508	0.14865482	0.14593974	0.1431359	0.1402604	0.13732839	0.13435444	0.13135134	0.12832886	0.12529564	0.12225481	0.1192058	0.116144836	0.11306078	0.109942876	0.10677263	0.103530765	0.10019528	0.09674588	0.093162596	0.0894306	0.085542366	0.081497125	0.07730825	0.073002286	0.0686243	0.06424004	0.05993502	0.055812694	0.05199116	0.048588887	0.0457081	0.043417417	0.041729372	0.0405879	0.039869327	0.039399687	0.038997024	0.038519416
0.16788805	0.16762428	0.16707572	0.16624881	0.1651546	0.16380659	0.16222191	0.16041791	0.15841186	0.15622447	0.15387326	0.15137684	0.14875214	0.146018	0.1431907	0.1402865	0.13732243	0.1343127	0.13127062	0.12820897	0.12513584	0.12205596	0.118971616	0.11587921	0.11277097	0.10963576	0.106456175	0.10321275	0.099885225	0.09645082	0.09288963	0.08918396	0.08532361	0.08130633	0.07714084	0.072852984	0.068484396	0.06409909	0.05978236	0.05563857	0.051788095	0.048353	0.045443714	0.04313349	0.041441567	0.04031329	0.039624617	0.039196994	0.038841926	0.038410816
0.16774079	0.16752799	0.16702648	0.16624326	0.16518626	0.1638701	0.16231021	0.1605242	0.15853119	0.15634908	0.15399751	0.1514939	0.1488577	0.14610621	0.14325587	0.14032467	0.13732894	0.13428359	0.13120392	0.128102	0.12498872	0.12186995	0.11874841	0.115623005	0.11248797	0.10933253	0.10614072	0.102895424	0.099573426	0.0961518	0.09261147	0.08893188	0.08510004	0.081110604	0.076971665	0.072702795	0.06834577	0.06396156	0.05963359	0.055468798	0.051587716	0.048118666	0.045176476	0.042842634	0.041141238	0.040022243	0.03936106	0.038973894	0.038664635	0.038282134
0.16757548	0.16741449	0.16696236	0.1662238	0.1652075	0.16392481	0.16239259	0.16062787	0.15864858	0.15647481	0.15412453	0.15161687	0.14896984	0.14620288	0.14333123	0.14037389	0.13734731	0.13426812	0.13115114	0.12800923	0.124855235	0.1216957	0.11853609	0.11537646	0.11221215	0.109033674	0.10582833	0.10257643	0.09925723	0.09584892	0.092327416	0.08867256	0.084870264	0.08090985	0.076797746	0.07255124	0.06820777	0.06382631	0.059489734	0.05530332	0.051391795	0.04788562	0.044907525	0.04254479	0.040828962	0.03971463	0.039076462	0.038728096	0.038466178	0.03813024
0.1673913	0.16728386	0.16688141	0.16618946	0.1652151	0.16396889	0.16246663	0.1607258	0.1587637	0.15660024	0.15425344	0.15174264	0.14908823	0.14630663	0.1434156	0.14043397	0.13737756	0.13426487	0.13111098	0.12793	0.1247343	0.12153422	0.1183351	0.11513967	0.111943915	0.10874091	0.105517834	0.102258205	0.09894075	0.09554139	0.09203816	0.08840838	0.08463328	0.08070411	0.07662036	0.07239728	0.06806985	0.063693404	0.059348986	0.05514221	0.05119949	0.04765501	0.044636734	0.04224119	0.040505253	0.039390527	0.038771592	0.038459353	0.038242888	0.03795661
0.1671879	0.16713433	0.16678399	0.16614005	0.16520932	0.16400158	0.16253206	0.16081724	0.15887493	0.15672335	0.15438327	0.15187311	0.14921151	0.14641717	0.14350876	0.14050356	0.13741988	0.13427395	0.13108426	0.1278638	0.12462737	0.12138554	0.11814524	0.11491242	0.11168349	0.108453736	0.10521165	0.10194068	0.09862155	0.09523059	0.09174352	0.08813694	0.084390305	0.080491595	0.07643788	0.07224072	0.06793062	0.06356079	0.059211046	0.054985367	0.05101089	0.04742559	0.044364985	0.041931286	0.040171273	0.03905006	0.038446818	0.038167868	0.037996322	0.037759002
0.16696656	0.166966	0.16666847	0.16607422	0.16518876	0.1640222	0.1625877	0.16090095	0.15898064	0.15684411	0.154513	0.15200457	0.14933866	0.14653441	0.14360964	0.14058268	0.137472	0.13429521	0.13106942	0.12781	0.12453291	0.121249795	0.117968604	0.114695765	0.111432076	0.10817286	0.10490845	0.101624414	0.09830111	0.094915584	0.09144266	0.08785847	0.08414014	0.08027263	0.07624954	0.0720794	0.067789644	0.063429356	0.05907595	0.054832183	0.050825454	0.047199536	0.044092786	0.04161656	0.039826173	0.038693998	0.03810151	0.037852693	0.037725747	0.037538067
0.16672584	0.16677868	0.1665332	0.16599005	0.1651521	0.16402826	0.162631	0.16097535	0.15907967	0.15696108	0.15464139	0.15213701	0.14946894	0.14665595	0.14371681	0.14067045	0.1375345	0.13432758	0.13106735	0.12777022	0.12445198	0.12112641	0.11780357	0.114490665	0.11118993	0.10789898	0.10461033	0.10131015	0.09797965	0.09459732	0.0911374	0.08757355	0.08388243	0.08004616	0.07605502	0.07191391	0.067646004	0.06329791	0.058941998	0.054681633	0.05064466	0.046976388	0.043820485	0.041298367	0.03947254	0.03832289	0.03773639	0.03751527	0.037430927	0.037291933
0.16646543	0.16657132	0.16637963	0.16588806	0.16509825	0.16401953	0.16266116	0.16103992	0.1591712	0.15707359	0.15476605	0.15226883	0.14960116	0.14678174	0.14382997	0.14076588	0.13760592	0.1343702	0.13107651	0.12774219	0.12438409	0.12101628	0.11765073	0.11429629	0.11095733	0.10763313	0.10431704	0.100998506	0.09765832	0.09427605	0.0908267	0.08728203	0.08361761	0.07981247	0.07585362	0.07174295	0.06749924	0.06316462	0.058810256	0.05453495	0.050467588	0.046755493	0.043549635	0.040976234	0.039109923	0.037937716	0.037351843	0.037155252	0.03711099	0.037021413
0.16618577	0.16634482	0.16620642	0.1657671	0.16502759	0.16399407	0.1626778	0.16109264	0.1592536	0.15717882	0.15488747	0.15239961	0.14973423	0.14691022	0.14394888	0.14086726	0.13768616	0.13442266	0.1310969	0.12772667	0.1243289	0.12091838	0.117510304	0.11411327	0.11073534	0.10737527	0.10403013	0.10069005	0.09733789	0.093953215	0.09051157	0.08698454	0.08334495	0.07957075	0.07564473	0.07156633	0.06734845	0.06303045	0.05867888	0.054391563	0.05029483	0.046539668	0.04327992	0.04065253	0.038739607	0.037539713	0.036949255	0.036772467	0.036767293	0.0367264
0.16588764	0.16609934	0.16601422	0.16562742	0.16493839	0.16395241	0.16267996	0.16113223	0.15932521	0.1572754	0.1550033	0.15252718	0.14986622	0.14704126	0.14407104	0.140975	0.13777393	0.13448471	0.13112836	0.1277225	0.12428546	0.120833844	0.11738257	0.11394262	0.11052276	0.10712592	0.10374936	0.10038458	0.097018644	0.09362863	0.090192445	0.08668045	0.08306537	0.0793208	0.07542892	0.07138243	0.06719326	0.06289418	0.05854871	0.054250635	0.050126445	0.046328098	0.043013528	0.040328067	0.038363706	0.037129465	0.03652947	0.036368042	0.036399428	0.03640711
0.16557004	0.16583353	0.1658014	0.16546722	0.16483012	0.16389355	0.16266522	0.16115831	0.15938555	0.15736467	0.15511331	0.15265161	0.14999837	0.14717296	0.14419705	0.14108884	0.13786888	0.13455579	0.13117008	0.12772916	0.12425436	0.12076153	0.117266834	0.113783926	0.11032208	0.10688636	0.1034756	0.100084774	0.09670018	0.09330273	0.089869365	0.08637058	0.08277745	0.07906278	0.07520474	0.07119266	0.067033164	0.06275577	0.058418714	0.054112155	0.049962103	0.046120103	0.042750075	0.040003188	0.037982542	0.03670921	0.036092646	0.035942864	0.036008302	0.036063056
0.16523516	0.16554855	0.16556865	0.16528699	0.16470268	0.16381586	0.16263497	0.16116941	0.15943348	0.15744352	0.15521541	0.15277064	0.15012717	0.14730507	0.14432502	0.14120644	0.13796976	0.13463439	0.13122027	0.1277472	0.124234736	0.12070128	0.11716427	0.11363701	0.11013197	0.10665574	0.10320992	0.09979044	0.09638484	0.09297699	0.08954316	0.08605569	0.08248293	0.07879679	0.07497259	0.07099514	0.066867396	0.06261357	0.058287647	0.05397609	0.049802776	0.04591747	0.042490743	0.03967994	0.03759904	0.036278896	0.03564121	0.03549745	0.03559422	0.03569463
0.1648826	0.16524515	0.16531634	0.16508809	0.1645556	0.16371925	0.16258657	0.1611655	0.15946734	0.15751067	0.15530923	0.15288389	0.15025279	0.1474365	0.14445478	0.14132811	0.13807619	0.13472079	0.13127965	0.1277751	0.124226235	0.12065371	0.11707327	0.11350234	0.10995362	0.10643624	0.1029523	0.099501304	0.096073404	0.0926523	0.089215145	0.085734986	0.08218199	0.07852282	0.07473116	0.07079019	0.066695385	0.062468067	0.058156073	0.053842552	0.049647465	0.045721717	0.042236593	0.039359722	0.03721316	0.03584138	0.035175312	0.035033386	0.035157543	0.03530298
0.16451317	0.1649234	0.16504523	0.16486864	0.16438842	0.16360377	0.16252026	0.16114429	0.15948802	0.15756589	0.15539378	0.15298998	0.15037411	0.14756548	0.14458446	0.1414524	0.13818797	0.13481258	0.1313478	0.12781304	0.12422982	0.12061721	0.116994806	0.113379866	0.109787226	0.106226444	0.10270403	0.09921932	0.09576542	0.092327945	0.08888534	0.08541082	0.081873484	0.07824104	0.07448227	0.0705771	0.0665171	0.062317923	0.05802323	0.053710155	0.04949563	0.045531023	0.041989006	0.03904282	0.036827553	0.03539851	0.03469817	0.03455137	0.034699257	0.03488837
0.16412857	0.16458449	0.16475564	0.16462958	0.16420172	0.16346961	0.1624359	0.16110694	0.15949336	0.15760827	0.15546714	0.1530881	0.15048975	0.14769122	0.14471409	0.14157759	0.13830313	0.13491142	0.13142319	0.1278605	0.12424274	0.120591946	0.11692872	0.11326959	0.10963243	0.10602827	0.102465406	0.09894495	0.09546319	0.09200555	0.088554844	0.085083686	0.08156048	0.07795141	0.07422464	0.07035519	0.06633192	0.062163725	0.05788838	0.05357953	0.049349107	0.04534646	0.041747745	0.03873163	0.036443334	0.034951095	0.034210674	0.034053653	0.03422111	0.03445145
0.16372913	0.16422902	0.1644479	0.1643725	0.16399658	0.16331622	0.16233264	0.16105144	0.15948212	0.157637	0.15552941	0.15317738	0.15059875	0.14781377	0.14484197	0.14170422	0.1384219	0.13501509	0.13150597	0.12791605	0.12426615	0.1205787	0.1168741	0.11317183	0.1094891	0.10584107	0.10223636	0.09867807	0.09516565	0.0916868	0.08822447	0.084752694	0.081241064	0.077654146	0.073959015	0.070126064	0.06613988	0.062004335	0.05775166	0.05344948	0.049206484	0.04516896	0.041514233	0.0384269	0.03606246	0.03450244	0.033715192	0.033541445	0.0337243	0.03399306
0.16331562	0.16385783	0.1641222	0.1640966	0.16377166	0.16314274	0.16221035	0.16097888	0.15945542	0.15765086	0.15557945	0.1532563	0.15070084	0.14793125	0.14496788	0.14183143	0.13854302	0.13512334	0.13159506	0.1279803	0.124299005	0.12057604	0.11683123	0.1130855	0.109358564	0.105665356	0.10201701	0.098421186	0.094874665	0.091371745	0.08789455	0.08442061	0.080917336	0.07735129	0.07368496	0.069888145	0.06593986	0.061838742	0.057612613	0.053320963	0.049067862	0.04499808	0.04128893	0.038130403	0.035686184	0.034053005	0.033213127	0.03301687	0.03321015	0.033514366
0.16289008	0.16347212	0.1637814	0.1638036	0.1635288	0.16295126	0.16207007	0.16088846	0.15941185	0.15764993	0.15561683	0.15332565	0.15079518	0.14804375	0.14509067	0.14195773	0.13866544	0.13523552	0.1316908	0.12805137	0.12434119	0.12058383	0.116799876	0.11301218	0.10924055	0.10550153	0.1018094	0.0981722	0.09459156	0.09106065	0.08756704	0.084086426	0.0805896	0.07704061	0.0734031	0.06964211	0.065732375	0.061668403	0.057470087	0.05319273	0.048933525	0.044834897	0.041072946	0.037842244	0.03531691	0.0336057	0.03270659	0.032481957	0.032680158	0.033017628
0.16245383	0.16307378	0.16342515	0.16349325	0.163268	0.16274154	0.16191155	0.16078004	0.15935159	0.15763384	0.15563995	0.15338358	0.15088034	0.14814958	0.14521012	0.14208312	0.1387892	0.13535167	0.13179055	0.12813012	0.12439263	0.12060164	0.116780534	0.11295124	0.10913496	0.10535022	0.10161297	0.09793382	0.09431579	0.090755686	0.08724102	0.08375205	0.080258965	0.07672505	0.07311421	0.06938783	0.06551712	0.061491754	0.057324167	0.053064384	0.048802845	0.044678237	0.040866375	0.03756428	0.034955293	0.033162475	0.032198265	0.03193758	0.032136288	0.03250293
0.16200832	0.16266362	0.16305491	0.16316807	0.16299081	0.16251443	0.16173476	0.16065432	0.15927409	0.15760258	0.15565006	0.15342917	0.15095547	0.14824837	0.14532484	0.1422064	0.13891396	0.13546962	0.13189596	0.12821595	0.124452144	0.12062968	0.116772115	0.1129016	0.10904118	0.10521176	0.10142861	0.097705744	0.09404893	0.09045716	0.08692032	0.083418354	0.07992536	0.07640485	0.07281807	0.06912561	0.06529434	0.06130843	0.057174645	0.052935034	0.048676115	0.044529386	0.04066989	0.03729755	0.03460382	0.032724563	0.031689376	0.031387355	0.03158008	0.031972535
0.16155434	0.16224292	0.16267292	0.16282833	0.16269681	0.16226937	0.16154155	0.16051088	0.15918016	0.15755537	0.15564576	0.15346295	0.15102187	0.14833872	0.14543442	0.14232652	0.13903826	0.13559021	0.13200551	0.12830788	0.124520496	0.120668195	0.1167744	0.112864144	0.108960465	0.10508487	0.10125624	0.09748888	0.09379126	0.09016541	0.08660283	0.083086625	0.07959002	0.07607953	0.07251571	0.06885543	0.065063804	0.061118364	0.05702009	0.052805863	0.04855226	0.044388205	0.040484454	0.037043154	0.034263987	0.03229504	0.031183485	0.03083295	0.031013157	0.03142748
0.16109449	0.16181335	0.16227914	0.16247581	0.16238905	0.16200952	0.16133119	0.16035084	0.15906984	0.15749311	0.15562807	0.15348443	0.15107793	0.14842328	0.14553885	0.14244497	0.139162	0.13571203	0.13211904	0.12840545	0.124596	0.12071475	0.11678729	0.11283781	0.108891934	0.10497104	0.10109645	0.09728373	0.0935445	0.08988196	0.08629059	0.08275619	0.07925427	0.07575122	0.07220699	0.06857786	0.06482538	0.060920827	0.056862466	0.05267486	0.048431937	0.04425364	0.040309288	0.036801234	0.033936795	0.03187616	0.03068263	0.030277085	0.030439481	0.030870527
0.16062984	0.16137645	0.16187707	0.1621116	0.1620684	0.16173485	0.16110578	0.16017514	0.15894434	0.1574158	0.15559523	0.15349355	0.15112348	0.1484979	0.1456373	0.14255872	0.13928464	0.13583624	0.13223645	0.12850906	0.12467948	0.12077135	0.11681095	0.112824306	0.108835824	0.10487014	0.10094919	0.09709092	0.09330786	0.08960662	0.08598475	0.082429856	0.07891956	0.07542054	0.07189343	0.0682935	0.06457896	0.060717635	0.05669924	0.052542932	0.048313886	0.044126876	0.04014593	0.036574177	0.03362423	0.03146903	0.030188814	0.02972196	0.029858675	0.03030267
0.1601623	0.16093585	0.16146648	0.16173859	0.1617356	0.16144717	0.1608657	0.15998495	0.15880337	0.15732378	0.15554982	0.1534905	0.15115774	0.14856544	0.14572945	0.14266977	0.13940617	0.13596053	0.13235663	0.12861794	0.12476923	0.1208366	0.11684552	0.11282168	0.10879258	0.104782164	0.10081519	0.09691048	0.09308313	0.08934159	0.08568687	0.0821081	0.07858553	0.075088024	0.07157539	0.06800312	0.06432609	0.060507733	0.056530535	0.052409276	0.04819869	0.044006713	0.039993756	0.03636146	0.03332701	0.03107629	0.029705413	0.029170148	0.029276513	0.0297268
0.15969431	0.16049033	0.1610508	0.1613563	0.16139334	0.16114813	0.16061215	0.15978032	0.1586485	0.15721735	0.15549073	0.15347579	0.1511825	0.14862332	0.14581548	0.14277625	0.13952565	0.13608637	0.13248055	0.12873214	0.124867365	0.12091104	0.116890416	0.11283162	0.108761676	0.10470801	0.100695	0.0967426	0.09287025	0.08908736	0.08539661	0.08179119	0.078254245	0.074754804	0.07125415	0.06770715	0.06406602	0.060290255	0.05635699	0.052272987	0.048085622	0.043893564	0.03985291	0.036162876	0.03304706	0.030698705	0.029232774	0.0286243	0.028691947	0.029144477
0.15922701	0.16004375	0.16063052	0.16096894	0.1610426	0.16083878	0.16034797	0.1595633	0.15847968	0.15709817	0.15541925	0.1534486	0.15119648	0.14867386	0.14589465	0.14287849	0.139644	0.13621193	0.13260698	0.12885171	0.124971926	0.12099479	0.11694574	0.11285316	0.108744346	0.10464771	0.10058834	0.096589014	0.09267028	0.08884406	0.08511625	0.08148217	0.07792621	0.07442157	0.07092965	0.067405045	0.06379931	0.060066782	0.05617833	0.052134093	0.047973104	0.043786988	0.03972331	0.035981283	0.032784037	0.030339591	0.028775375	0.028087433	0.0281104	0.028558858
0.15876245	0.159598	0.1602087	0.16057688	0.16068496	0.16052082	0.16007411	0.15933546	0.15830019	0.15696731	0.15533593	0.15341112	0.15120156	0.14871582	0.14596874	0.14297748	0.13976099	0.13633947	0.1327363	0.12897553	0.12508416	0.12108664	0.11701137	0.11288647	0.1087404	0.104601026	0.10049619	0.09644979	0.09248351	0.088612884	0.08484535	0.08118034	0.0776028	0.07408942	0.070604116	0.06709969	0.06352618	0.059836295	0.055993542	0.05199235	0.047862135	0.04368607	0.03960629	0.03581529	0.03254124	0.029999182	0.028334156	0.02756114	0.027533114	0.02797158
0.15830296	0.15915468	0.15978748	0.1601825	0.16032383	0.1601978	0.15979174	0.15909852	0.15811037	0.15682533	0.15524256	0.15336302	0.15119687	0.1487503	0.14603661	0.1430726	0.13987619	0.13646737	0.13286906	0.12910646	0.1252034	0.12118798	0.117088616	0.11293261	0.10874921	0.1045687	0.10041852	0.09632529	0.092311434	0.08839482	0.08458575	0.08088651	0.077285655	0.07376068	0.07027774	0.06679093	0.06324791	0.05959826	0.05580361	0.051847205	0.047751866	0.043591328	0.03949915	0.03566586	0.032317623	0.029678985	0.027911559	0.027048953	0.026963376	0.027385108
0.15785126	0.158716	0.15936832	0.1597884	0.15996054	0.1598695	0.15950334	0.15885352	0.15791169	0.15667427	0.15513873	0.1533069	0.15118429	0.148778	0.14609946	0.1431646	0.13999012	0.13659605	0.13300514	0.12924121	0.12533036	0.1212994	0.11717613	0.11299101	0.10877237	0.10455123	0.100356266	0.09621551	0.092153266	0.08819021	0.084339045	0.080603145	0.0769751	0.07343584	0.0699516	0.06647855	0.062964424	0.05935578	0.055608135	0.051698662	0.047640987	0.04350082	0.039403483	0.035532027	0.032114483	0.029381748	0.027509268	0.026552338	0.026402295	0.026802126
0.15740839	0.15828466	0.15895341	0.15939659	0.15959674	0.15953857	0.1592116	0.15860367	0.1577067	0.156515	0.1550273	0.15324244	0.15116341	0.14879942	0.1461572	0.14325339	0.14010343	0.13672617	0.13314524	0.12938254	0.12546512	0.12141995	0.11727601	0.11306268	0.10881005	0.10454866	0.10030945	0.0961221	0.09201103	0.08800037	0.084104516	0.08033005	0.076672636	0.073115006	0.06962713	0.06616547	0.062676966	0.05910724	0.055406462	0.051545568	0.04753031	0.043415338	0.039317403	0.03541438	0.0319318	0.029107757	0.027130526	0.026074797	0.025854543	0.026225667
0.15697646	0.15786207	0.15854642	0.15900925	0.15923499	0.1592087	0.15891689	0.15834907	0.15749586	0.15635082	0.15490952	0.15317091	0.15113798	0.14881536	0.1462118	0.14334053	0.14021614	0.13685876	0.13328871	0.1295301	0.12560794	0.1215509	0.1173873	0.11314687	0.108861625	0.104561836	0.10027945	0.096044615	0.09188588	0.08782691	0.08388465	0.0800692	0.07637955	0.07280132	0.06930539	0.0658515	0.062386584	0.058853496	0.055199757	0.05138903	0.04741904	0.043333948	0.039241526	0.035312403	0.031771082	0.028857037	0.026774962	0.025618535	0.025322866	0.025658075
0.15655777	0.15745011	0.1581473	0.15862817	0.15887862	0.15888107	0.15862308	0.15809385	0.15728189	0.15618196	0.15478688	0.15309459	0.15110722	0.14882773	0.14626369	0.14342658	0.14033023	0.13699386	0.13343717	0.1296844	0.12576017	0.121692926	0.11751135	0.11324565	0.10892797	0.10459102	0.100266054	0.0959847	0.09177717	0.08766874	0.08367959	0.07982169	0.07609702	0.07249426	0.06898763	0.06553811	0.06209381	0.058595467	0.054988123	0.051228084	0.047305644	0.043255873	0.039175212	0.03522666	0.031631038	0.028632015	0.026444942	0.025185145	0.024807446	0.02510174
0.15615478	0.15705258	0.15775958	0.15825692	0.15852836	0.15855792	0.15833199	0.15783924	0.15706842	0.15601104	0.15466124	0.15301594	0.15107423	0.14883749	0.14631361	0.14351237	0.140446	0.13713224	0.13359165	0.12984572	0.12592188	0.121845976	0.11764893	0.113360286	0.109011546	0.10463743	0.100270376	0.09594312	0.09168627	0.08752824	0.08349055	0.07958837	0.07582632	0.07219631	0.06867595	0.06522667	0.06179921	0.058333896	0.054771	0.051062703	0.047190726	0.043180086	0.039117105	0.035155844	0.031511653	0.028432481	0.026142813	0.024776451	0.024313033	0.024560172
0.15576881	0.15666963	0.1573856	0.1578974	0.15818802	0.15824199	0.1580465	0.15758799	0.1568552	0.15584022	0.15453568	0.15293519	0.15103835	0.14884603	0.14636362	0.14359853	0.14056367	0.13727494	0.13375233	0.13001661	0.12609357	0.12201176	0.11779905	0.113488734	0.10911158	0.10470164	0.10029385	0.09592073	0.09161527	0.08740667	0.083319105	0.079370715	0.075569056	0.07190839	0.06836952	0.064918555	0.061504822	0.05806883	0.054549374	0.05089336	0.047074106	0.04310634	0.039067	0.035099458	0.031413723	0.028258499	0.025868203	0.024395272	0.023841824	0.024034493
0.15540273	0.1563052	0.15702793	0.15755159	0.1578584	0.15793592	0.15776804	0.15734154	0.15664655	0.15567261	0.15441093	0.15285519	0.15100378	0.1488556	0.14641498	0.14368826	0.14068642	0.13742399	0.13392006	0.13019644	0.12627761	0.12219122	0.11796626	0.11363524	0.10923008	0.104786046	0.100336835	0.09591812	0.09156406	0.0873045	0.083166376	0.07917063	0.07532625	0.07163163	0.06807214	0.06461425	0.061210193	0.057801746	0.05432365	0.05072008	0.046954382	0.0430338	0.039022725	0.03505622	0.031335883	0.028110612	0.025623702	0.024042986	0.023395102	0.023527756
0.15505779	0.15596133	0.15668824	0.15722162	0.15754479	0.15764198	0.15749943	0.1571042	0.15644497	0.15550968	0.15428942	0.15277824	0.15097141	0.14886805	0.14646916	0.14378062	0.14081292	0.13757916	0.13409677	0.13038719	0.12647405	0.12238441	0.11814842	0.11379825	0.109367	0.10488915	0.1004006	0.09593747	0.09153389	0.08722236	0.08303325	0.07898759	0.07509897	0.07136886	0.067784145	0.064315446	0.06091836	0.057532776	0.054095164	0.050541732	0.04683193	0.042962328	0.03898557	0.035026267	0.03127845	0.027989224	0.025407478	0.02372026	0.022975232	0.023043357
0.15473822	0.15563859	0.15636884	0.15691024	0.15724605	0.15736263	0.15724346	0.15687744	0.15625145	0.1553531	0.15417413	0.1527063	0.15094435	0.14888386	0.14652786	0.14387944	0.14094715	0.13774328	0.1342837	0.13058913	0.12668368	0.122593895	0.118348524	0.113981195	0.109524146	0.105014205	0.10048646	0.09597799	0.09152616	0.0871636	0.082921594	0.07882445	0.074889615	0.07111962	0.06750699	0.064024165	0.06062984	0.05726494	0.05386305	0.05036007	0.046705917	0.042889982	0.038952783	0.035007235	0.031239107	0.02789228	0.025222078	0.023428824	0.022583969	0.022581931
0.15444222	0.15534043	0.15607178	0.1566197	0.156968	0.1571004	0.15700331	0.15666422	0.1560697	0.15520775	0.15406764	0.15264177	0.15092272	0.1489071	0.14659375	0.14398578	0.14108965	0.13791648	0.13448247	0.13080478	0.12690914	0.12282017	0.1185675	0.1141839	0.10970292	0.1051615	0.10059559	0.09604325	0.091542214	0.08712734	0.08283171	0.07868241	0.0746984	0.07088704	0.067242645	0.063742556	0.060345378	0.05699738	0.053629767	0.050174262	0.046577528	0.04281701	0.03892443	0.034999155	0.031218786	0.027821362	0.02506664	0.023170218	0.022223696	0.02214687
0.15417503	0.15506786	0.15580024	0.15635276	0.15671012	0.15685713	0.15678057	0.15646642	0.15590146	0.15507425	0.15397215	0.15258747	0.15091118	0.14893886	0.14666829	0.1441007	0.14124227	0.13810197	0.13469367	0.13103579	0.12715095	0.12306451	0.118806414	0.11440918	0.109905824	0.10533326	0.10072966	0.096134104	0.09158394	0.087116174	0.082766965	0.07856331	0.07452856	0.07067247	0.066993125	0.06347047	0.060068674	0.05673174	0.053394727	0.04998596	0.046445273	0.042743243	0.038898893	0.035000946	0.031214707	0.027774997	0.024942249	0.022943672	0.021894924	0.021739855
0.1539363	0.154825	0.15555492	0.15611099	0.15647617	0.15663667	0.15657838	0.15628737	0.15575023	0.15495522	0.15389022	0.1525446	0.15091062	0.14898147	0.14675334	0.14422807	0.14140663	0.13830006	0.13491985	0.13128328	0.12741105	0.12333	0.119067594	0.11465691	0.11013216	0.105530806	0.10089022	0.09625094	0.09165179	0.08713254	0.08272778	0.07846852	0.07438046	0.07047718	0.06675902	0.06321075	0.0597985	0.056470387	0.053159893	0.049794573	0.04631017	0.042667236	0.038875405	0.03501019	0.031227075	0.02775162	0.02484604	0.0227509	0.021599844	0.021361448
0.15373	0.15461169	0.15533918	0.15589657	0.15626831	0.15644062	0.15639818	0.15612859	0.15561801	0.15485382	0.15382421	0.15251714	0.15092388	0.14903739	0.14685202	0.14436764	0.1415856	0.13851362	0.13516305	0.1315483	0.12769133	0.12361629	0.11935198	0.11492953	0.110385336	0.10575555	0.10107946	0.09639759	0.09174906	0.08717616	0.082715236	0.078400016	0.07425663	0.07030329	0.066543244	0.062965035	0.059538603	0.056214385	0.052926607	0.04960197	0.046172053	0.042590007	0.038853355	0.035027392	0.031253185	0.027749848	0.024779677	0.022590507	0.021337371	0.021014452
0.15355563	0.15442973	0.15515372	0.15571171	0.15608948	0.15627044	0.15624344	0.15599367	0.15550822	0.15477343	0.15377657	0.15250713	0.15095349	0.14910868	0.1469661	0.14452295	0.14178073	0.13874425	0.13542444	0.13183403	0.12799363	0.12392706	0.1196616	0.11523023	0.110666975	0.10600995	0.101298526	0.0965733	0.091877475	0.087250166	0.08273256	0.07835914	0.07415888	0.07015236	0.06634753	0.062735245	0.05928974	0.055964023	0.052694865	0.04940809	0.046030506	0.04250923	0.038831517	0.035048906	0.03129236	0.02776894	0.024741441	0.022462819	0.021109987	0.020698976
0.15341547	0.154281	0.15500093	0.15555829	0.15593961	0.15612997	0.15611593	0.15588391	0.15542153	0.15471506	0.15375018	0.15251672	0.15100288	0.14919862	0.14709786	0.14469647	0.14199427	0.13899425	0.13570544	0.13214096	0.12831886	0.12426224	0.119998574	0.115558684	0.11097887	0.106295265	0.101549596	0.09678284	0.09203796	0.08735753	0.082780965	0.078347355	0.07408843	0.07002704	0.06617338	0.06252388	0.059054457	0.05572304	0.052467216	0.049213666	0.045887016	0.042425945	0.038809113	0.03507589	0.03134261	0.027808059	0.02472933	0.022368394	0.020916272	0.020416267
0.15331095	0.15416846	0.15488286	0.15543927	0.15582222	0.15602022	0.15601796	0.15580261	0.15536182	0.15468046	0.15374726	0.15254866	0.15107173	0.14930812	0.14724907	0.14488937	0.14222741	0.13926503	0.1360093	0.13247225	0.12867026	0.12462509	0.1203644	0.11591889	0.11132282	0.106614724	0.101835236	0.09702659	0.09223299	0.0874983	0.08286294	0.07836904	0.07404888	0.069928385	0.06602369	0.06233116	0.05883462	0.055491246	0.05224496	0.049020864	0.04574164	0.042339884	0.03878597	0.035104915	0.031402025	0.027864128	0.024742886	0.02230474	0.020757616	0.02016791
0.15324342	0.1540913	0.15479994	0.15535417	0.15573935	0.15594257	0.15595135	0.15575124	0.15533048	0.15467422	0.15376961	0.15260433	0.15116501	0.14944065	0.14742336	0.14510506	0.14248306	0.13955878	0.13633725	0.1328277	0.12904806	0.12501661	0.12076102	0.11631097	0.11170033	0.10696875	0.10215695	0.09730796	0.092465155	0.087675646	0.082981095	0.07842435	0.074041486	0.069860294	0.06589998	0.062161915	0.058631584	0.055272847	0.052029863	0.048830513	0.045594737	0.042251278	0.038760245	0.0351363	0.0314696	0.027935486	0.024779912	0.022271644	0.020631466	0.019952849
0.15321387	0.15405244	0.15475482	0.15530539	0.15569153	0.15589947	0.1559173	0.155732	0.15532954	0.154697	0.15382063	0.15268728	0.15128386	0.14959851	0.14762144	0.14534476	0.14276373	0.13987821	0.13669123	0.13321239	0.1294555	0.12543997	0.12119114	0.11673799	0.11211516	0.107361495	0.10251754	0.09762706	0.09273687	0.08789152	0.08313703	0.07851653	0.074068524	0.06982454	0.06580513	0.062016062	0.058448434	0.055068605	0.051824264	0.04864359	0.04544749	0.04215992	0.0387322	0.03516782	0.031543605	0.028020859	0.02483897	0.022267729	0.020539962	0.01977028
0.15322343	0.15405294	0.15474775	0.1552952	0.15568092	0.1558931	0.15591943	0.1557469	0.15536147	0.15475193	0.15390164	0.15279928	0.15143043	0.14978272	0.14784586	0.1456103	0.14306983	0.14022388	0.13707352	0.13362563	0.12989369	0.12589538	0.121654816	0.11720097	0.112567335	0.107792765	0.10291803	0.09798835	0.09304908	0.0881488	0.08333376	0.07864814	0.07413259	0.0698225	0.0657407	0.06189806	0.05828719	0.05488061	0.05162894	0.04846216	0.04530173	0.04206654	0.038701523	0.035198465	0.031620447	0.028117567	0.024917684	0.022289444	0.020479519	0.01962161
0.1532729	0.15409195	0.15477985	0.15532324	0.15570867	0.15592414	0.15595734	0.1557968	0.15542772	0.15483844	0.15401405	0.15294215	0.15160707	0.14999628	0.14809874	0.14590429	0.14340533	0.14059815	0.13748547	0.13407043	0.13036495	0.12638588	0.12215606	0.11770327	0.113060355	0.1082664	0.103362516	0.09839354	0.093406916	0.088450536	0.08357282	0.07882097	0.07423685	0.069858044	0.065710284	0.061809264	0.058151107	0.054711834	0.051446036	0.048288457	0.04515692	0.041971233	0.03866808	0.03522785	0.031701494	0.02822363	0.025012594	0.022337105	0.020449277	0.019504815
0.15336272	0.15417242	0.15485317	0.15539113	0.15577543	0.15599427	0.1560339	0.15588385	0.1555306	0.15496048	0.15416074	0.15311667	0.15181479	0.15024042	0.14838165	0.14622773	0.14377	0.14100417	0.13792863	0.13454734	0.1308702	0.12691297	0.122695155	0.118245065	0.113595575	0.10878362	0.10385156	0.09884444	0.093810126	0.08879783	0.083857775	0.07903841	0.074382685	0.069932394	0.06571626	0.061752234	0.058041412	0.054564312	0.051279314	0.048123173	0.04501638	0.041875456	0.038631566	0.035254974	0.03178324	0.028337043	0.02512402	0.022407174	0.020447146	0.019418892
0.1534931	0.15429288	0.15496638	0.15550002	0.15588298	0.15610331	0.15614939	0.15600881	0.1556701	0.15511954	0.15434277	0.15332688	0.1520561	0.15051727	0.14869687	0.1465837	0.14416723	0.14144167	0.13840428	0.13505836	0.1314114	0.12747636	0.12327379	0.11882897	0.114174195	0.109346315	0.104387276	0.09934298	0.094262004	0.08919428	0.084190734	0.07930207	0.07457421	0.070049055	0.065760896	0.061729573	0.057961844	0.054440238	0.051129565	0.04796941	0.044881154	0.04178026	0.03859208	0.035278536	0.031864647	0.02845582	0.025247544	0.022496983	0.020471968	0.01936217
0.15366417	0.15445504	0.15512133	0.15565044	0.15603185	0.15625286	0.15630418	0.156173	0.15584734	0.15531512	0.15456067	0.15357143	0.15233204	0.15082808	0.14904536	0.1469718	0.144597	0.14191213	0.13891497	0.13560563	0.1319894	0.12807992	0.12389362	0.11945629	0.114798814	0.1099574	0.104972765	0.099892616	0.094765365	0.08964157	0.08457496	0.07961523	0.07481305	0.07021159	0.06584735	0.06174543	0.057914294	0.054343745	0.051000617	0.047829136	0.044752505	0.04168629	0.038550857	0.03529953	0.03194436	0.028577704	0.025380362	0.022604506	0.020520046	0.019333176
0.15387678	0.15465833	0.15531746	0.15584238	0.15622121	0.1564439	0.15650013	0.15637764	0.15606467	0.15554875	0.15481669	0.15385304	0.15264302	0.15117288	0.14942792	0.14739445	0.1450605	0.14241809	0.13946068	0.13618821	0.13260594	0.12872294	0.12455574	0.120128766	0.11547061	0.110616855	0.10560948	0.10049493	0.095321715	0.09014305	0.085011624	0.07998093	0.07510255	0.07042199	0.06597926	0.061801333	0.057903152	0.05427627	0.050894633	0.047705032	0.044633023	0.041594774	0.03850809	0.035316683	0.032021742	0.02870018	0.025520422	0.022727445	0.020589355	0.01932912
0.15412928	0.15490302	0.1555553	0.15607572	0.15645257	0.15667629	0.1567362	0.15662225	0.15632163	0.1558218	0.15511075	0.1541717	0.1529916	0.15155451	0.14984635	0.14785223	0.14555961	0.14295867	0.14004259	0.13680989	0.13326156	0.12940714	0.12526137	0.12084624	0.116189495	0.11132714	0.10629885	0.101150356	0.09593323	0.09069992	0.085504554	0.0804021	0.07544468	0.070682794	0.066157565	0.06190068	0.05792934	0.054241832	0.05081402	0.047598783	0.044525027	0.04150813	0.038464088	0.03533024	0.032094523	0.028822128	0.025666613	0.022861287	0.02067728	0.019348122
0.1544233	0.15518808	0.15583456	0.15634996	0.15672493	0.15694979	0.1570144	0.15690759	0.15661824	0.15613458	0.15544254	0.15452826	0.1533767	0.15197265	0.1503008	0.14834565	0.14609383	0.14353561	0.14066216	0.13746837	0.13395609	0.13013293	0.12601101	0.12160997	0.11695826	0.11208854	0.1070417	0.101863064	0.09660274	0.09131481	0.08605471	0.08087987	0.075843886	0.07099717	0.06638711	0.06204696	0.057997458	0.054242287	0.050762445	0.04751411	0.04443062	0.041428	0.03842095	0.035339907	0.0321636	0.028941572	0.025814325	0.023004595	0.02078151	0.019386873
0.15475592	0.15551367	0.15615337	0.15666515	0.15703887	0.15726492	0.15733315	0.15723391	0.15695544	0.15648688	0.1558139	0.15492386	0.15379977	0.15242745	0.15079084	0.14887515	0.1466654	0.14414942	0.14131752	0.13816586	0.13469192	0.13090114	0.12680449	0.12242158	0.1177766	0.11290237	0.107839376	0.10263173	0.09733005	0.091989785	0.086666346	0.08141721	0.07630081	0.07136896	0.066669814	0.062242076	0.058110278	0.05428207	0.050742403	0.047453932	0.044351723	0.041355833	0.03837959	0.03534721	0.032227505	0.029057782	0.02596277	0.023154423	0.020897016	0.019442942
0.15512748	0.15587835	0.1565128	0.15702112	0.15739304	0.15761948	0.15769173	0.15759984	0.1573329	0.15687793	0.15622392	0.15535694	0.15426064	0.15291992	0.15131828	0.14944112	0.14727221	0.14479953	0.1420112	0.1389013	0.13546708	0.13171087	0.12764311	0.123279825	0.11864485	0.11377019	0.10869253	0.10345889	0.09811854	0.092725985	0.087339014	0.08201705	0.07681887	0.07179912	0.067009054	0.0624897	0.058270328	0.054363295	0.050757833	0.04742063	0.04429289	0.04129596	0.038341627	0.035352636	0.032286264	0.029169265	0.026109055	0.023307197	0.021021727	0.019512132
0.1555365	0.15628135	0.15691116	0.1574161	0.15778711	0.15801497	0.15809074	0.1580054	0.15774819	0.15730873	0.15667328	0.15582794	0.15475789	0.15344799	0.15188166	0.15004289	0.14791538	0.14548546	0.14274174	0.13967481	0.13628104	0.13256226	0.128525	0.12418482	0.11956328	0.11468985	0.10960287	0.10434526	0.09896748	0.09352492	0.088075824	0.08268097	0.07740018	0.072291456	0.06740751	0.062793456	0.058482405	0.05448923	0.05081127	0.04741801	0.044256065	0.04124889	0.038309887	0.03535653	0.032341357	0.02927433	0.026252221	0.023461107	0.02115408	0.019592784
0.15598136	0.15672155	0.15734771	0.15784949	0.15821984	0.15844828	0.15852866	0.1584498	0.15820283	0.15777728	0.15715903	0.15633556	0.15529254	0.15401286	0.15248072	0.15067983	0.14859346	0.14620736	0.14350727	0.14048544	0.13713452	0.13345438	0.12945077	0.12513597	0.12053084	0.11566296	0.11056876	0.10529059	0.09987856	0.09438819	0.08887903	0.08341095	0.07804665	0.07284767	0.067867585	0.06315536	0.05874683	0.05466419	0.050905958	0.04744921	0.044243958	0.04121801	0.038285896	0.035362102	0.032391604	0.029372796	0.026389379	0.023613423	0.021287981	0.019680765
0.15646121	0.15719742	0.15781981	0.15831956	0.15868907	0.15891951	0.15900353	0.15893203	0.15869492	0.15828311	0.15768185	0.15688027	0.15586194	0.15461233	0.15311433	0.15135151	0.14930633	0.14696369	0.14430901	0.14133196	0.13802567	0.13438606	0.13041827	0.12613241	0.12154707	0.116687715	0.111589484	0.10629457	0.100851685	0.095315784	0.08974712	0.084208235	0.078761645	0.07347072	0.06839278	0.06357882	0.059070162	0.05489087	0.05104616	0.04751741	0.04426066	0.04120733	0.038272098	0.035370104	0.032438025	0.029466331	0.026520804	0.023761522	0.021423586	0.019772243
0.15697367	0.15770672	0.15832616	0.15882501	0.15919414	0.15942647	0.15951473	0.15944964	0.1592226	0.15882349	0.15823968	0.15745907	0.15646645	0.15524599	0.15378147	0.1520561	0.15005186	0.14775285	0.14514461	0.14221367	0.13895261	0.13535649	0.13142678	0.127173	0.1226103	0.11776374	0.11266588	0.107357696	0.1018866	0.09630846	0.09068268	0.08507366	0.07954514	0.07416181	0.068983406	0.0640667	0.05945182	0.055171624	0.051233828	0.047626138	0.044309072	0.041218076	0.0382721	0.0353829	0.032482956	0.029552076	0.026644945	0.02390401	0.021556333	0.019865591
0.15751803	0.15824795	0.15886584	0.15936306	0.15973286	0.1599671	0.16005975	0.16000167	0.15978459	0.15939836	0.15883172	0.15807138	0.15710314	0.15591142	0.15448049	0.15279207	0.1508292	0.14857417	0.14601123	0.14312859	0.13991427	0.13636254	0.13247398	0.12825494	0.12371932	0.118888736	0.113795236	0.10847718	0.102982454	0.097365245	0.091685615	0.08600819	0.08039826	0.07492262	0.069644205	0.064620025	0.05989753	0.055510473	0.051473655	0.047779344	0.044392817	0.041255996	0.03828798	0.03540254	0.032527708	0.029633489	0.026760675	0.024040177	0.021684378	0.019956991
0.1580905	0.1588186	0.15943532	0.1599325	0.1603031	0.16054082	0.16063693	0.16058615	0.16037902	0.1600053	0.15945439	0.15871431	0.1577708	0.15660763	0.15520892	0.15355715	0.15163569	0.14942437	0.14690942	0.14407371	0.14090794	0.13740322	0.13355821	0.12937643	0.12487092	0.12006107	0.11497563	0.10965243	0.1041378	0.09848601	0.09275615	0.08701249	0.08132272	0.07575525	0.07037501	0.065242805	0.06040841	0.055910744	0.051768545	0.047979593	0.044516016	0.04132276	0.03832341	0.03543279	0.032574415	0.029710092	0.02686936	0.02416721	0.02180631	0.020044282
0.15868965	0.15941772	0.16003366	0.16053066	0.16090256	0.16114274	0.16124406	0.16120037	0.16100253	0.16064188	0.16010761	0.15938732	0.1584669	0.1573318	0.15596525	0.15435013	0.1524689	0.1503019	0.14783366	0.1450474	0.14193144	0.13847533	0.13467614	0.13053563	0.12606347	0.12127715	0.116205424	0.11088198	0.10535279	0.099668965	0.09389212	0.088085294	0.08231807	0.07665991	0.07117782	0.06593572	0.06098713	0.05637385	0.05212117	0.048231453	0.04468219	0.041422676	0.0383828	0.03547638	0.032625236	0.029784225	0.026970286	0.024285328	0.021919332	0.020124797
0.15931249	0.16004075	0.16065747	0.1611555	0.16152856	0.16177279	0.16187929	0.16184166	0.16165403	0.16130552	0.16078672	0.16008559	0.1591889	0.15808201	0.15674669	0.1551687	0.15332651	0.15120429	0.14878294	0.14604673	0.1429815	0.13957551	0.13582452	0.1317277	0.12729369	0.12253642	0.11748123	0.11216255	0.10662282	0.10091326	0.095092826	0.08922752	0.0833857	0.077637866	0.07205451	0.06670148	0.061636053	0.05690394	0.052535433	0.04853808	0.044894136	0.041560657	0.03846868	0.0355362	0.03268346	0.029857788	0.027065419	0.024395954	0.022024367	0.020197693
0.15995789	0.16068642	0.16130424	0.16180336	0.16217996	0.16242686	0.16253844	0.16250888	0.1623303	0.16199383	0.16149095	0.16080853	0.15993437	0.15885428	0.1575507	0.15600747	0.15420653	0.15212785	0.14975452	0.14706856	0.14405455	0.14070097	0.13700038	0.13295043	0.12855667	0.12383312	0.1188007	0.11349117	0.10794578	0.10221538	0.09635672	0.09043677	0.08452255	0.07868848	0.07300514	0.06754107	0.062358	0.057503972	0.05301372	0.04890207	0.045157168	0.041738838	0.038585957	0.03561662	0.032751884	0.029932551	0.027156014	0.024497073	0.022119198	0.020259742
0.16062126	0.16135149	0.16197082	0.16247293	0.16285196	0.16310248	0.16321975	0.16319661	0.16302851	0.1627038	0.1622162	0.1615521	0.160701	0.15964623	0.15837444	0.15686686	0.15510482	0.15306991	0.15074411	0.14810875	0.14514786	0.14184806	0.13820031	0.13419956	0.12985149	0.12516369	0.12015848	0.114863575	0.10931927	0.10357297	0.09768176	0.09171075	0.085729785	0.079811916	0.07402982	0.0684555	0.06315209	0.05817391	0.053560022	0.049328364	0.045473397	0.041962516	0.03873768	0.035721842	0.032834303	0.030012466	0.027244437	0.024591576	0.022204984	0.0203121
0.16130078	0.16203374	0.16265497	0.16315985	0.1635419	0.16379696	0.16391996	0.16390495	0.16374525	0.16343275	0.16295972	0.16231397	0.16148455	0.16045529	0.15921351	0.15774003	0.1560182	0.15402707	0.15174878	0.14916433	0.14625713	0.14301208	0.13941911	0.13547163	0.13117023	0.12652482	0.12155118	0.11627707	0.11073788	0.10498229	0.09906499	0.0930491	0.08700488	0.081006296	0.07512936	0.069445044	0.06402224	0.058918178	0.054175824	0.049818777	0.045847684	0.0422357	0.038929667	0.035855737	0.032934852	0.030101031	0.027332991	0.024680719	0.022281956	0.020353805
0.16199332	0.1627296	0.16335425	0.16386186	0.16424745	0.16450796	0.16463563	0.16462763	0.1644772	0.16417721	0.16371767	0.16308996	0.16228166	0.16127771	0.16006628	0.15862703	0.15694252	0.15499516	0.15276468	0.15023148	0.14737836	0.14419003	0.14065291	0.13676023	0.13251089	0.127911	0.122975096	0.11772627	0.11219984	0.10644084	0.10050226	0.09444724	0.088345475	0.0822714	0.07630142	0.07051039	0.06496831	0.05973684	0.054863147	0.050376497	0.04628314	0.042561427	0.03916451	0.036022954	0.03305823	0.030202117	0.02742586	0.024767615	0.02235157	0.020386178
0.16269636	0.16343656	0.1640647	0.16457593	0.16496593	0.16522981	0.16536424	0.16536331	0.16522215	0.1649324	0.16448793	0.16387725	0.16308936	0.16211109	0.16092756	0.1595211	0.15787521	0.15597066	0.1537875	0.15130569	0.14850801	0.14537627	0.14189756	0.13806325	0.13386878	0.12931857	0.12442352	0.11920677	0.113698706	0.10794289	0.10199042	0.0959027	0.08974941	0.08360462	0.07754564	0.0716505	0.0659908	0.060632195	0.05562578	0.051005885	0.046783194	0.042945188	0.039448228	0.036228277	0.033208784	0.03031924	0.027525589	0.024854347	0.022416614	0.02041014
0.1634065	0.16415134	0.1647841	0.16529869	0.16569287	0.16596143	0.16610205	0.16610768	0.16597585	0.1656976	0.16526583	0.1646721	0.16390407	0.16294964	0.161794	0.16042046	0.1588125	0.15695012	0.15481377	0.1523839	0.14964062	0.14656788	0.14314902	0.1393745	0.13523777	0.13074088	0.12589261	0.120712996	0.11523017	0.109484114	0.10352436	0.09741166	0.09121296	0.08500367	0.07886112	0.07286502	0.06709038	0.061604135	0.056463525	0.05170732	0.047352035	0.04339025	0.039784677	0.03647629	0.0333911	0.030458953	0.027637564	0.02494495	0.022480052	0.020426176
0.16412157	0.16487034	0.16550764	0.16602734	0.16642548	0.1666998	0.16684493	0.16685864	0.16673458	0.16646722	0.1660493	0.16547112	0.16472247	0.16379103	0.16266283	0.16132115	0.15974952	0.15792897	0.15583886	0.15346014	0.15077356	0.14775893	0.14440164	0.1406888	0.13661349	0.13217384	0.12737747	0.12224005	0.11678815	0.11105893	0.10509957	0.09896855	0.09273177	0.08646515	0.080245316	0.074153356	0.06826594	0.06265485	0.05737978	0.05248472	0.047992498	0.043900315	0.04017859	0.036772545	0.033611003	0.030624818	0.027765892	0.025044363	0.022544876	0.020441238
0.16483703	0.16559233	0.16623397	0.16675821	0.1671609	0.16743971	0.16759157	0.1676115	0.16749595	0.1672386	0.1668329	0.16627027	0.16554046	0.16463087	0.16352907	0.16221851	0.1606829	0.15890294	0.1568596	0.15453178	0.15189993	0.14894561	0.14565085	0.14200199	0.1379901	0.13361159	0.12887113	0.123782545	0.11836788	0.11266267	0.10671154	0.10057	0.094303265	0.08798559	0.08169505	0.0755116	0.06951652	0.06378275	0.058374044	0.053339444	0.048706412	0.044479355	0.040634055	0.037121464	0.0338745	0.030823268	0.027917154	0.02515689	0.02261592	0.020455644
0.16555187	0.16631287	0.16695942	0.16748808	0.167896	0.16817978	0.16833681	0.16836342	0.1682556	0.16800845	0.16761538	0.16706657	0.16635421	0.16546696	0.16439003	0.16310948	0.1616084	0.15986842	0.15787056	0.15559295	0.1530178	0.15012273	0.1468917	0.1433084	0.13936257	0.13504845	0.13036881	0.12533368	0.11996381	0.1142892	0.108353496	0.102210544	0.09592195	0.08956136	0.08320699	0.0769394	0.07084121	0.06498811	0.059447452	0.054272853	0.049497537	0.045130976	0.041156076	0.03752874	0.034186013	0.031059228	0.028096292	0.025288235	0.02269864	0.020474859
0.16626227	0.1670289	0.1676813	0.16821451	0.16862714	0.16891511	0.16907808	0.16911122	0.16901131	0.16877298	0.16838989	0.1678558	0.16716094	0.16629344	0.16524133	0.16398934	0.16252285	0.16082197	0.15886813	0.15664068	0.15412043	0.15128617	0.14811876	0.14460273	0.1407261	0.13647959	0.13186473	0.12688832	0.12156828	0.11593254	0.110020906	0.10388399	0.09758279	0.09118746	0.08477743	0.078433394	0.07223779	0.06626982	0.060601164	0.055287182	0.05036807	0.04585863	0.04174803	0.03799831	0.034551457	0.031339824	0.028308809	0.025444355	0.022798013	0.020504773
0.16696478	0.16773815	0.16839595	0.16893439	0.1693515	0.16964424	0.16981238	0.16985111	0.16975752	0.1695283	0.16915625	0.1686353	0.1679562	0.1671079	0.16607887	0.16485551	0.16342081	0.16175792	0.1598479	0.15767014	0.1552048	0.15243049	0.14932828	0.14588076	0.14207372	0.13789836	0.13335231	0.12844032	0.12317673	0.11758712	0.111706555	0.1055848	0.099279314	0.09285986	0.08640253	0.079989485	0.07370404	0.06762756	0.06183247	0.056382157	0.051318903	0.046664864	0.042414486	0.038536206	0.034976143	0.031670235	0.028562158	0.025632266	0.022920288	0.020551685
0.16765845	0.16843802	0.16910088	0.16964462	0.17006567	0.17036358	0.1705361	0.17058054	0.17049354	0.17027208	0.16990966	0.16940111	0.1687364	0.16790667	0.16690046	0.165703	0.16429988	0.16267413	0.16080675	0.15867755	0.15626556	0.15355185	0.1505149	0.14713706	0.14340253	0.13930091	0.13482699	0.1299841	0.12478272	0.11924526	0.113405645	0.107307285	0.10100728	0.09457256	0.08807775	0.081604876	0.07523741	0.069057554	0.063142866	0.05755905	0.052352637	0.04755275	0.04315873	0.03914623	0.035466287	0.032057527	0.028862704	0.02585743	0.023072477	0.020620525
0.1683392	0.1691255	0.1697942	0.17034194	0.17076759	0.17107004	0.17124669	0.17129609	0.17121506	0.1710005	0.17064738	0.17014945	0.16949913	0.16868669	0.16770127	0.16652933	0.16515687	0.16356702	0.16174082	0.15965869	0.15730107	0.15464683	0.15167484	0.14836666	0.14470604	0.14068031	0.13628241	0.13151285	0.12637994	0.12090292	0.115110666	0.10904524	0.102759905	0.09632013	0.089796945	0.08327378	0.076832846	0.070558526	0.0645302	0.05881635	0.053469896	0.048523728	0.043984048	0.039833024	0.03602667	0.032506477	0.02921708	0.026128054	0.023262091	0.020719334
0.16900569	0.16979885	0.17047182	0.17102408	0.17145479	0.1717602	0.17194065	0.17199442	0.17191926	0.17171136	0.17136587	0.17087793	0.17024097	0.16944435	0.16847841	0.1673308	0.16598743	0.16443151	0.16264507	0.16060993	0.15830547	0.15570977	0.152803	0.14956607	0.14598037	0.14203218	0.13771385	0.13302195	0.12796287	0.12255214	0.116815746	0.1107921	0.10453137	0.09809579	0.09155667	0.08499257	0.0784879	0.07212736	0.06599198	0.060154524	0.05467111	0.049579605	0.044893682	0.040600043	0.03666202	0.033023838	0.02963129	0.026449874	0.023495466	0.020855322
0.16965476	0.17045371	0.17113234	0.1716896	0.17212291	0.17243248	0.1726163	0.17267394	0.17260271	0.1724014	0.17206293	0.17158437	0.17095888	0.17017701	0.16923016	0.16810495	0.1667884	0.1652654	0.16351846	0.16152859	0.1592747	0.15673807	0.15389681	0.15072927	0.14722022	0.1433525	0.13911548	0.13450572	0.12952483	0.124186136	0.11851399	0.11254154	0.10631501	0.09989472	0.093348846	0.086755365	0.08019757	0.07376019	0.06752737	0.061571624	0.055955365	0.050721988	0.045889556	0.041452006	0.03737679	0.033614885	0.030111846	0.026831288	0.023780473	0.021037083
0.1702846	0.17109004	0.17177393	0.17233506	0.17277208	0.17308402	0.17327088	0.1733315	0.17326424	0.17306708	0.17273538	0.17226487	0.17164943	0.1708816	0.16995163	0.16884781	0.16755795	0.16606563	0.16435654	0.16240996	0.16020715	0.15772775	0.15495041	0.15185502	0.14842163	0.144635	0.1404829	0.13595712	0.1310603	0.1258012	0.12019909	0.11428584	0.10810457	0.10170989	0.095169246	0.088557415	0.08195689	0.075453505	0.06913112	0.06306499	0.05732268	0.051950544	0.046972394	0.042390086	0.038175367	0.034284685	0.030665059	0.0272777	0.024124492	0.021271069
0.17089336	0.17170462	0.17239416	0.17295775	0.17339817	0.17371255	0.17390138	0.17396517	0.17390114	0.17370737	0.17338084	0.17291757	0.1723114	0.17155558	0.1706417	0.16955736	0.16829196	0.16683021	0.16515657	0.16325206	0.16109896	0.15867516	0.15596208	0.15293664	0.14958063	0.14587635	0.14181055	0.1373736	0.13256483	0.1273902	0.12186613	0.1160204	0.10989301	0.10353561	0.09701031	0.090392515	0.08376114	0.07720227	0.0708003	0.064633995	0.058771394	0.053265583	0.048145816	0.043418046	0.03906183	0.03503817	0.03129558	0.027796116	0.024534129	0.021565143
0.17147967	0.1722966	0.17298992	0.17355749	0.17399961	0.17431644	0.17450756	0.17457193	0.1745095	0.1743193	0.17399707	0.17353985	0.17294228	0.17219737	0.17129707	0.17023176	0.16898866	0.16755542	0.1659156	0.16405204	0.16194667	0.15957808	0.15692765	0.15397295	0.15069361	0.1470727	0.14309469	0.13874902	0.13403204	0.12894714	0.1235078	0.117737904	0.11167435	0.10536355	0.0988657	0.09225378	0.08560433	0.0790009	0.07253049	0.06627352	0.06029895	0.05466599	0.049407538	0.04453691	0.040038995	0.035878833	0.032009944	0.028392393	0.02501624	0.021927398
0.17204094	0.17286363	0.17356059	0.1741313	0.17457572	0.17489329	0.17508522	0.17515104	0.17509055	0.17490181	0.17458293	0.17412972	0.17353964	0.17280346	0.171917	0.17086834	0.16964652	0.16824007	0.16663274	0.16480833	0.16274868	0.16043444	0.15784499	0.15495926	0.15175715	0.14822009	0.14433125	0.14007935	0.13545734	0.13046773	0.1251187	0.119432956	0.11344086	0.107188225	0.10072973	0.094134904	0.08747937	0.08084517	0.07431793	0.067979164	0.061903093	0.056149498	0.050757766	0.04574622	0.041107565	0.036810167	0.032811034	0.02907167	0.025577057	0.022364024
0.1725766	0.17340434	0.17410508	0.17467788	0.17512381	0.17544211	0.17563425	0.17570072	0.17563987	0.17545226	0.17513566	0.17468691	0.17410165	0.17337415	0.1724985	0.17146522	0.17026344	0.16888171	0.16730523	0.16551791	0.16350298	0.1612409	0.15871194	0.15589394	0.15276848	0.14931443	0.14551643	0.14136028	0.13683671	0.13194564	0.12669395	0.12109873	0.115188	0.10900245	0.10259507	0.09602934	0.08937979	0.08272759	0.07615594	0.069748595	0.06358	0.05771412	0.052195944	0.04704825	0.042269334	0.037834033	0.03370387	0.029838722	0.026221335	0.022881042
0.1730859	0.17391849	0.17462236	0.17519674	0.17564282	0.17596102	0.17615321	0.17621854	0.17615774	0.17596993	0.1756547	0.17520808	0.17462748	0.17390668	0.17304097	0.17202112	0.17083776	0.16947892	0.16793211	0.16617998	0.16420802	0.16199642	0.15952581	0.15677539	0.15372506	0.15035522	0.14664778	0.14258827	0.13816617	0.13337798	0.12822825	0.12273058	0.11690855	0.110799745	0.10445443	0.097930014	0.09130037	0.08464255	0.078039184	0.071574315	0.06532468	0.05935645	0.053719357	0.048440587	0.04352446	0.03895254	0.03468913	0.030697417	0.02695509	0.02348449
0.1735669	0.1744037	0.17510954	0.17568576	0.17613177	0.17645031	0.17664096	0.17670456	0.17664263	0.17645375	0.17613873	0.1756936	0.17511556	0.17440085	0.1735433	0.17253578	0.17136863	0.17003062	0.16851094	0.16679311	0.16486189	0.16269928	0.16028553	0.157601	0.15462515	0.15133798	0.14772174	0.14376023	0.13944072	0.13475904	0.12971573	0.124321535	0.118597105	0.11257516	0.1063012	0.09983078	0.093232706	0.08658251	0.07996108	0.073451504	0.06713262	0.061072372	0.05532475	0.04992119	0.04487303	0.040166575	0.03577037	0.031648934	0.027780943	0.024178404
0.17401983	0.17486003	0.17556857	0.1761452	0.17659056	0.17690754	0.1770961	0.17715792	0.17709348	0.17690355	0.1765866	0.17614159	0.17556539	0.17485553	0.17400473	0.17300783	0.171855	0.1705378	0.16904238	0.16735637	0.16546407	0.16334791	0.16099018	0.15836912	0.15546708	0.15226209	0.14873624	0.14487308	0.14065848	0.13608605	0.13115254	0.12586807	0.120248005	0.11432098	0.10812886	0.101724006	0.09517068	0.088541225	0.08191501	0.0753744	0.06899875	0.06285709	0.057008043	0.05148753	0.04631301	0.041474193	0.036947124	0.03269708	0.028700966	0.02496713
0.17444348	0.17528698	0.17599662	0.17657319	0.17701781	0.177333	0.17751914	0.17757747	0.1775102	0.1773173	0.17699856	0.17655247	0.17597808	0.17526999	0.17442462	0.17343678	0.17229745	0.17099702	0.16952577	0.16786897	0.16601369	0.16394255	0.1616376	0.15907937	0.1562489	0.15312529	0.14968953	0.14592423	0.1418157	0.13735339	0.13253489	0.12736368	0.12185384	0.11603153	0.109930955	0.103602245	0.09710598	0.09051043	0.08389309	0.07733518	0.0709152	0.06470511	0.05876503	0.05313663	0.047841024	0.042875726	0.038219247	0.033841405	0.029718414	0.0258528
0.17483792	0.17568436	0.17639491	0.1769709	0.17741378	0.17772648	0.17790878	0.17796369	0.17789318	0.17769605	0.17737362	0.17692602	0.17635003	0.17564434	0.17480366	0.17382258	0.1726941	0.17141029	0.16996035	0.16833249	0.16651148	0.16448301	0.16222915	0.15973145	0.15697062	0.15392646	0.15057987	0.14691338	0.14291045	0.13856077	0.13385838	0.12880592	0.123412974	0.1177005	0.111701295	0.10545944	0.09903158	0.09248274	0.08588796	0.07932704	0.072876185	0.06660972	0.060589936	0.05486337	0.04945417	0.04436653	0.039585315	0.03508188	0.030832902	0.026836693
0.17520303	0.17605108	0.1767628	0.17733797	0.1777787	0.17808713	0.17826563	0.17831545	0.1782396	0.1780386	0.17771292	0.17726143	0.1766848	0.1759781	0.17514035	0.17416549	0.17304721	0.17177695	0.17034677	0.16874455	0.16695642	0.16496862	0.1627638	0.1603247	0.15763101	0.15466501	0.15140668	0.14783683	0.14394039	0.13970453	0.13512127	0.13018999	0.124918185	0.11932285	0.11343307	0.107288316	0.10094021	0.09445189	0.08789309	0.08134094	0.07487314	0.06856412	0.062476136	0.056661308	0.05114771	0.0459449	0.041041832	0.036416207	0.032042906	0.027917951
0.17553852	0.17638868	0.17710024	0.17767373	0.17811139	0.17841607	0.17858985	0.17863506	0.17855307	0.17834659	0.17801583	0.17756012	0.17698032	0.17627364	0.17543687	0.17446622	0.17335573	0.17209904	0.1706866	0.16910747	0.16735032	0.16540027	0.16324237	0.16085905	0.1582322	0.15534163	0.15216866	0.14869541	0.14490435	0.14078191	0.13631934	0.13151224	0.1263656	0.120893896	0.11512059	0.10908182	0.102825	0.09640785	0.08989855	0.083370395	0.076899365	0.070560195	0.06441768	0.058524102	0.052914992	0.047604457	0.042586558	0.0378418	0.03334747	0.029096473
0.17584614	0.17669728	0.1774076	0.1779789	0.17841339	0.17871323	0.17888176	0.1789205	0.17883275	0.1786197	0.17828262	0.17782226	0.17723848	0.17652881	0.17569359	0.17472546	0.17362219	0.17237535	0.17097881	0.16942182	0.1676928	0.16577896	0.1636662	0.16133541	0.15877157	0.15595466	0.15286684	0.14948756	0.14580119	0.1417919	0.13745026	0.13276997	0.1277521	0.12240835	0.11675888	0.110833764	0.10467777	0.09834418	0.09189706	0.08540597	0.07894557	0.07258952	0.06640472	0.06044574	0.05475173	0.049340583	0.044213332	0.039354395	0.03474321	0.03036983
0.17612486	0.17697647	0.1776863	0.17825489	0.17868496	0.1789797	0.17914155	0.1791743	0.17907932	0.17886023	0.17851587	0.17804968	0.17746077	0.17674819	0.17591077	0.17494425	0.17384556	0.17260824	0.17122573	0.16968879	0.16798544	0.16610593	0.16403401	0.1617555	0.1592525	0.15650696	0.1535001	0.15021406	0.14663121	0.14273444	0.1385135	0.13396022	0.129074	0.123862594	0.11834158	0.112539336	0.10649265	0.10025343	0.0938794	0.0874387	0.081002966	0.07464371	0.06842938	0.06241655	0.056647614	0.05114656	0.045916468	0.04094906	0.036224816	0.03173394
0.17637667	0.17722853	0.17793664	0.17850135	0.1789274	0.1792163	0.17937171	0.17939687	0.17929459	0.17906657	0.17871487	0.17824207	0.17764686	0.17693076	0.17609033	0.17512457	0.1740298	0.1727997	0.17142949	0.16990966	0.16823235	0.16638294	0.16435039	0.16211993	0.15967502	0.15699759	0.1540705	0.15087384	0.1473918	0.14360708	0.13950688	0.1350814	0.13032863	0.12525147	0.11986534	0.114191085	0.108263105	0.102127135	0.09583871	0.08946053	0.08306205	0.076713964	0.070483185	0.06442864	0.058596034	0.053012505	0.047689125	0.042618915	0.03778783	0.0331838
0.17660141	0.1774533	0.17815861	0.17872044	0.17914107	0.1794238	0.17957215	0.17958975	0.17947832	0.17924227	0.17888328	0.17840207	0.17780057	0.17707813	0.17623477	0.17526817	0.17417493	0.1729511	0.17159098	0.17008735	0.1684308	0.16661099	0.16461545	0.16243076	0.16004059	0.15742934	0.15457842	0.15146989	0.14808613	0.14440997	0.14042899	0.13613197	0.1315123	0.12657326	0.12132418	0.115783684	0.109981716	0.1039584	0.09776573	0.091462985	0.08511411	0.078790165	0.072556056	0.06647305	0.060587823	0.054932915	0.049523525	0.044357635	0.039424103	0.034712907
0.17680044	0.1776524	0.17835477	0.17891249	0.17932785	0.17960383	0.1797446	0.17975354	0.17963389	0.17938828	0.17902014	0.17853095	0.17792186	0.17719302	0.17634554	0.17537656	0.17428431	0.17306453	0.17171323	0.17022347	0.16858634	0.166793	0.16483167	0.16268966	0.1603528	0.15780333	0.15502548	0.1520014	0.14871353	0.14514485	0.14128125	0.13710988	0.13262485	0.12782435	0.122715026	0.117312595	0.111642316	0.105740815	0.09965315	0.093435355	0.087149695	0.080862895	0.07463865	0.06853896	0.06261299	0.056897562	0.05141047	0.04615689	0.04112792	0.036314514
0.17697656	0.17782637	0.17852676	0.17907946	0.17948906	0.1797578	0.1798901	0.17989042	0.17976135	0.17950645	0.17912868	0.17863008	0.17801335	0.17727761	0.17642367	0.17545137	0.17435881	0.17314267	0.17179823	0.17031957	0.168701	0.16693127	0.16500191	0.16289961	0.16061126	0.15812121	0.15541373	0.15247095	0.14927575	0.14581129	0.1420621	0.13801582	0.13366403	0.12900233	0.12403518	0.11877331	0.11324054	0.10746671	0.10149304	0.09537067	0.08915878	0.082920924	0.07671971	0.070616305	0.06466136	0.058895618	0.0533411	0.048007414	0.04288987	0.03798075
0.17712985	0.17797826	0.1786748	0.17922309	0.17962575	0.17988716	0.18001208	0.1800025	0.17986391	0.17959845	0.17921093	0.1787028	0.17807606	0.17733237	0.17647308	0.17549604	0.17440191	0.17318672	0.17184761	0.17037901	0.16877547	0.1670283	0.165128	0.16306248	0.16082019	0.1583865	0.15574487	0.1528793	0.14977416	0.14640954	0.14277297	0.13884893	0.134628	0.13010478	0.12528017	0.1201631	0.11477049	0.10912983	0.10327698	0.09726017	0.09113262	0.08495504	0.0787888	0.072693385	0.0667225	0.060916156	0.055304453	0.049898952	0.044699647	0.03970194
0.17726186	0.17810836	0.17880154	0.17934418	0.1797407	0.1799947	0.18010995	0.18009128	0.17994252	0.17966709	0.17926905	0.1787506	0.1781142	0.17736189	0.17649493	0.17551285	0.1744154	0.17320088	0.17186534	0.17040563	0.16881466	0.16708648	0.16521275	0.16318214	0.1609821	0.15860073	0.15602207	0.15323067	0.15020995	0.14694288	0.14341429	0.13960946	0.13551727	0.1311311	0.12644885	0.121476084	0.116225936	0.11072376	0.10499945	0.09909479	0.09306154	0.086955145	0.08083587	0.07476057	0.06878489	0.062950596	0.05728983	0.051821243	0.046548016	0.041468725
0.17737408	0.17821947	0.17890874	0.1794458	0.17983541	0.18008125	0.18018812	0.18015942	0.18000042	0.17971413	0.17930481	0.1787753	0.17812954	0.17736748	0.17649253	0.175504	0.17440303	0.17318693	0.17185369	0.17040029	0.16882068	0.1671104	0.16526003	0.16326018	0.16109988	0.15876707	0.15624753	0.15352625	0.15058541	0.14741087	0.14398718	0.14029783	0.13633138	0.13207993	0.12753823	0.12271083	0.11760593	0.11224396	0.106652334	0.100867294	0.094937176	0.088911705	0.08284936	0.07680682	0.07083619	0.06498483	0.059286986	0.053763665	0.048425034	0.043269906
0.17746982	0.17831206	0.17899814	0.17952973	0.17991194	0.18014988	0.1802474	0.18020912	0.18003929	0.17974176	0.1793215	0.17878085	0.17812356	0.1773532	0.17646879	0.17547366	0.17436701	0.17314887	0.1718167	0.17036733	0.16879791	0.16710186	0.16527197	0.16330068	0.16117671	0.15888906	0.15642495	0.15376812	0.15090448	0.14781877	0.14449337	0.14091575	0.13707207	0.13295096	0.12854825	0.12386369	0.118904516	0.11368534	0.10822936	0.10257025	0.0967495	0.09081446	0.08481999	0.07881926	0.072866306	0.06700846	0.06128212	0.055713296	0.05031684	0.045094907
0.17755096	0.17839019	0.17907068	0.17959735	0.17997262	0.18020216	0.18029016	0.18024158	0.18006092	0.17975259	0.17932095	0.17876934	0.17810148	0.17731981	0.17642641	0.17542325	0.17431104	0.17308895	0.17175622	0.1703102	0.16874821	0.16706455	0.16525346	0.1633071	0.16121596	0.1589702	0.15655608	0.15395963	0.15116882	0.14816576	0.14493582	0.14146481	0.13773733	0.13374387	0.12947707	0.12493312	0.12011854	0.11504197	0.10972577	0.10419592	0.09849092	0.09265369	0.086734965	0.08078747	0.074862815	0.0690085	0.06326421	0.057660505	0.052213743	0.046931587
0.17761798	0.17845453	0.1791311	0.17965163	0.18001944	0.18024108	0.18031937	0.18026121	0.180069	0.17974949	0.17930603	0.17874335	0.17806387	0.17727157	0.17636853	0.17535675	0.1742371	0.17301106	0.17167655	0.17023209	0.16867529	0.16700256	0.16520649	0.16328296	0.16122127	0.15901256	0.15664499	0.15410611	0.1513815	0.1484566	0.14531642	0.14194557	0.13833047	0.13445926	0.13032383	0.12591906	0.1212457	0.116313264	0.11113551	0.10573843	0.10015412	0.09442023	0.08858621	0.08270001	0.07681328	0.070973195	0.065221295	0.05958992	0.054102585	0.048768185
0.17767373	0.17850834	0.17918043	0.17969511	0.18005624	0.18026876	0.18033789	0.18026897	0.18006676	0.17973539	0.17928019	0.17870551	0.17801455	0.17721118	0.17629835	0.17527792	0.1741508	0.17291826	0.17158079	0.17013556	0.16858383	0.16691807	0.16513628	0.16323116	0.16119616	0.1590212	0.1566952	0.15420845	0.15154526	0.14869359	0.14563681	0.14236102	0.13885224	0.13509859	0.13108967	0.12681755	0.12228503	0.11749208	0.11245555	0.10719138	0.1017297	0.09610683	0.0903641	0.08454743	0.07870665	0.07289035	0.06714007	0.06149085	0.055970147	0.050591078
0.17772251	0.17855315	0.17922112	0.17972952	0.18008336	0.18028802	0.18034814	0.18026897	0.18005517	0.17971228	0.179246	0.1786595	0.17795774	0.17714208	0.17621818	0.17518756	0.17405255	0.1728138	0.17147166	0.17002603	0.16847551	0.166816	0.16504472	0.16315608	0.16114342	0.1589975	0.15671061	0.15427065	0.15166414	0.14887887	0.14590026	0.1427134	0.13930526	0.13566211	0.13177368	0.12763129	0.123232305	0.1185784	0.11367899	0.10854933	0.10321346	0.097703986	0.09205711	0.08631798	0.08053232	0.07474813	0.06900804	0.0633507	0.057804924	0.052389428
0.1777642	0.17859198	0.17925557	0.17975837	0.18010494	0.18030101	0.18035193	0.18026187	0.18003863	0.1796845	0.17920634	0.1786074	0.17789316	0.17706712	0.17613211	0.17509158	0.17394716	0.17270097	0.17135398	0.16990557	0.16835472	0.16669968	0.16493668	0.163061	0.1610674	0.15894854	0.15669447	0.15429619	0.15174115	0.149017	0.14611	0.14300649	0.13969126	0.13615245	0.13237795	0.12835826	0.124088846	0.11956933	0.11480519	0.109808505	0.10459847	0.09920385	0.09365811	0.08800169	0.08227898	0.07653506	0.070814624	0.065157086	0.059594568	0.054149516
0.17780176	0.17862725	0.17928624	0.17978293	0.1801227	0.18031111	0.1803529	0.1802537	0.1800181	0.17965347	0.17916316	0.17855343	0.17782731	0.17698902	0.1760427	0.174992	0.17383727	0.17258334	0.17123014	0.16977695	0.16822457	0.1665715	0.16481489	0.1629503	0.16097231	0.15887526	0.15665105	0.1542885	0.15177996	0.14911048	0.14626858	0.14324105	0.14001197	0.13657033	0.13290279	0.12899986	0.1248537	0.12046318	0.11582993	0.11096343	0.10587938	0.10060112	0.095159106	0.08959011	0.08393589	0.0782398	0.07254648	0.06689692	0.061326206	0.055858515
0.17783916	0.1786612	0.17931616	0.17980759	0.1801405	0.18032047	0.18035313	0.18024376	0.17999925	0.17962292	0.17912158	0.17849985	0.177761	0.17691171	0.17595342	0.17489114	0.17372784	0.17246427	0.17110294	0.16964483	0.16808978	0.16643679	0.16468273	0.16282514	0.16086057	0.15878163	0.1565822	0.15425229	0.15178329	0.14916342	0.14637989	0.14342043	0.1402711	0.13691932	0.13335092	0.12955625	0.12552738	0.1212586	0.116751835	0.1120114	0.10705058	0.10188876	0.09655179	0.0910743	0.08549278	0.07985113	0.0741919	0.06855892	0.06298666	0.05750545
0.1778768	0.17869702	0.17934734	0.1798329	0.18015966	0.18033177	0.18035607	0.18023688	0.17998186	0.17959541	0.17908257	0.17844847	0.1776985	0.17683706	0.17586784	0.17479423	0.17361945	0.17234637	0.17097709	0.16951227	0.16795184	0.16629636	0.16454382	0.16269158	0.16073623	0.15867165	0.15649226	0.15418984	0.15175532	0.14917795	0.14644666	0.14354897	0.14047047	0.13719949	0.13372368	0.13002872	0.12610886	0.1219559	0.11756852	0.11295039	0.10810882	0.103062004	0.09783039	0.09244512	0.08694154	0.08135923	0.07574134	0.07013025	0.06456523	0.05907754
0.17791957	0.17873682	0.17938259	0.17986323	0.1801831	0.18034776	0.1803635	0.18023647	0.17997074	0.17957315	0.17904973	0.17840385	0.17764238	0.17676866	0.17578721	0.1747028	0.17351666	0.17223318	0.1708543	0.16938153	0.16781536	0.16615583	0.16440162	0.16255149	0.16060269	0.15854824	0.15638486	0.15410438	0.15169844	0.1491589	0.14647113	0.14362773	0.14061344	0.13741523	0.13402165	0.13041964	0.12660012	0.1225556	0.11828078	0.11377764	0.10905129	0.10411509	0.098988935	0.09369713	0.08827342	0.08275552	0.077184394	0.07160251	0.06605116	0.06056342
0.17796835	0.1787828	0.17942512	0.17990038	0.18021469	0.18037173	0.18037938	0.18024275	0.17996791	0.1795603	0.17902507	0.17836815	0.17759493	0.17670959	0.17571568	0.1746189	0.17342204	0.17212784	0.17073834	0.16925606	0.16768211	0.16601706	0.16425997	0.16240875	0.16046186	0.1584151	0.15626284	0.15399984	0.1516177	0.14910719	0.1464594	0.14366136	0.14070193	0.13756867	0.13424866	0.13073027	0.12700215	0.12305628	0.11888647	0.1144914	0.10987514	0.10504711	0.10002203	0.094823815	0.089481324	0.08403071	0.07851097	0.07296483	0.06743362	0.06195211
0.17802513	0.17883798	0.17947659	0.17994727	0.18025494	0.1804061	0.1804057	0.18025994	0.17997599	0.17955805	0.1790127	0.17834446	0.17755924	0.17666203	0.17565584	0.17454699	0.17333773	0.17203161	0.17063123	0.16913906	0.16755573	0.16588275	0.16411982	0.1622659	0.16031815	0.1582748	0.15613018	0.15387872	0.15151423	0.14902751	0.14641008	0.14365187	0.14073946	0.13766247	0.1344075	0.13096301	0.1273166	0.12346101	0.11938697	0.11509256	0.11057921	0.10585256	0.10092612	0.09581908	0.0905586	0.08517754	0.079713926	0.07420721	0.068702176	0.06323406
0.1780949	0.17890497	0.17954044	0.18000677	0.18030874	0.1804526	0.1804447	0.18029156	0.17999749	0.17956983	0.17901316	0.17833412	0.17753789	0.17662837	0.17561029	0.17448896	0.17326692	0.17194797	0.17053619	0.16903177	0.16743799	0.16575596	0.16398495	0.16212511	0.1601738	0.15812935	0.15598798	0.15374321	0.15139124	0.14892256	0.14632997	0.14360245	0.14072916	0.13769908	0.13449979	0.13111904	0.12754565	0.123768866	0.119783	0.115580745	0.11116159	0.106531	0.101698115	0.096680425	0.0915004	0.08618987	0.08078394	0.07532313	0.06984875	0.06439981
0.17817822	0.17898598	0.17961836	0.18008055	0.18037704	0.18051507	0.18049937	0.18033768	0.1800349	0.17959704	0.17903152	0.17834064	0.17753269	0.17661114	0.1755811	0.1744464	0.17321172	0.17188	0.17045447	0.16893843	0.16733271	0.16563872	0.16385725	0.16198856	0.16003062	0.15798172	0.15583879	0.15359718	0.15125182	0.14879498	0.14621902	0.14351544	0.14067268	0.137681	0.13452743	0.13120142	0.1276903	0.123984694	0.12007526	0.11595531	0.1116236	0.10708161	0.10233686	0.0974041	0.0923033	0.08706292	0.081717156	0.0763043	0.070866294	0.06544178
0.17827772	0.1790839	0.17971265	0.18017077	0.18046205	0.18059412	0.18057197	0.18040217	0.180091	0.17964414	0.1790677	0.17836693	0.17754698	0.17661297	0.17557028	0.17442219	0.17317435	0.17182842	0.17038926	0.16885948	0.16723919	0.165533	0.1637395	0.16185884	0.15989107	0.15783411	0.15568587	0.15344231	0.15109761	0.14864622	0.14608079	0.14339316	0.1405733	0.13760993	0.13449398	0.13121234	0.12775369	0.12410792	0.12026496	0.11621891	0.11196484	0.107503474	0.10284063	0.09798744	0.09296335	0.08779221	0.08250753	0.07714595	0.07174866	0.06635318
0.1783961	0.17920041	0.17982695	0.18028006	0.1805672	0.18069355	0.18066439	0.18048747	0.18016744	0.17971167	0.17912486	0.17841299	0.17758083	0.17663506	0.17557988	0.17441854	0.17315555	0.17179637	0.17034182	0.16879606	0.16716209	0.16543996	0.16363089	0.16173741	0.15975669	0.15768883	0.15553147	0.15327951	0.1509308	0.14847842	0.14591703	0.14323823	0.14043266	0.13749097	0.13440189	0.13115536	0.12773831	0.12414123	0.12035561	0.116372034	0.112186715	0.10779733	0.103209324	0.098431125	0.09347793	0.08837521	0.083151154	0.07784276	0.07249009	0.06712852
0.17853577	0.17933863	0.17996216	0.1804125	0.18069498	0.18081442	0.18077996	0.18059471	0.1802666	0.17980102	0.1792045	0.17848194	0.17763855	0.17667997	0.17561097	0.17443575	0.1731587	0.17178297	0.17031321	0.16875182	0.16710001	0.16536182	0.16353628	0.16162537	0.15962908	0.15754573	0.15537398	0.15311112	0.1507528	0.14829406	0.14573024	0.14305212	0.14025274	0.13732289	0.13425227	0.1310297	0.1276451	0.12408803	0.12034818	0.11641759	0.11229002	0.10796493	0.10344302	0.09873296	0.09384828	0.088809766	0.08364684	0.07839305	0.07308541	0.06776415
0.17869818	0.17950025	0.18012094	0.18056795	0.18084563	0.18096009	0.1809181	0.18072629	0.18039	0.17991535	0.17930868	0.17857492	0.17771974	0.17674842	0.1756657	0.17447534	0.17318317	0.17179206	0.17030486	0.16872542	0.1670557	0.1652982	0.163454	0.16152358	0.15950797	0.1574062	0.15521666	0.15293741	0.15056424	0.14809397	0.14552036	0.14283688	0.14003643	0.13711016	0.13404799	0.13084093	0.1274785	0.123949185	0.120245375	0.116356745	0.11227809	0.10800801	0.103544176	0.09889519	0.094072476	0.08909584	0.08399248	0.07879268	0.07353504	0.06825521
0.17888574	0.17968646	0.18030553	0.18074879	0.18102172	0.18113177	0.18108316	0.18088363	0.18053871	0.18005492	0.17943859	0.17869332	0.17782587	0.17684203	0.17574412	0.17453969	0.17323107	0.17182218	0.17031676	0.16871801	0.16702825	0.1652506	0.1633847	0.16143236	0.15939474	0.15727133	0.15505993	0.15275948	0.15036665	0.14787856	0.14528939	0.1425936	0.13978375	0.13685213	0.13379134	0.13058978	0.12723853	0.12372917	0.12005015	0.11619383	0.112153955	0.107927695	0.10351447	0.09892003	0.09415404	0.08923576	0.08418884	0.079044394	0.07383769	0.06860275
0.17910166	0.1799002	0.18051705	0.18095684	0.1812257	0.18132982	0.18127501	0.18106845	0.18071516	0.18022226	0.17959487	0.17883806	0.17795861	0.17696002	0.1758481	0.17462789	0.17330137	0.17187464	0.17034967	0.16873017	0.16701823	0.16521671	0.16332805	0.16135183	0.15928856	0.15713984	0.15490264	0.15257695	0.15016043	0.14764842	0.14503697	0.14232254	0.13949585	0.1365521	0.13348253	0.13027787	0.12692992	0.123427965	0.11976434	0.11593036	0.11191977	0.10772893	0.103357315	0.0988089	0.094093904	0.08923006	0.08423788	0.079147324	0.07399238	0.06880572
0.17934558	0.18014318	0.18075752	0.18119389	0.1814585	0.18155703	0.18149593	0.18128183	0.1809197	0.18041693	0.17977867	0.17901026	0.17811763	0.1771046	0.17597756	0.17473973	0.17339554	0.1719484	0.17040294	0.16876155	0.16702597	0.1651999	0.16328451	0.16127966	0.15918927	0.1570109	0.15474464	0.15238889	0.14994311	0.1474023	0.14476418	0.14202268	0.13917357	0.13620935	0.13312331	0.12990691	0.12655175	0.12304946	0.11939126	0.11557023	0.11157851	0.10741462	0.103075154	0.09856671	0.09389782	0.08908166	0.08414092	0.07910294	0.07400123	0.06886541
0.17962044	0.18041685	0.18102884	0.18146124	0.18172172	0.18181401	0.18174636	0.18152383	0.18115312	0.18064047	0.17999047	0.17920993	0.17830296	0.17727655	0.17613158	0.17487593	0.17351247	0.17204434	0.1704764	0.16881049	0.16705006	0.16519633	0.16325223	0.16121776	0.15909573	0.15688485	0.15458515	0.15219536	0.14971578	0.1471406	0.14446907	0.14169602	0.13881648	0.1358253	0.13271435	0.12947854	0.1261079	0.1225958	0.11893374	0.11511514	0.111134134	0.10698761	0.10267374	0.098197445	0.09356642	0.08879457	0.08390312	0.07891759	0.073867306	0.068785146
0.17992729	0.180722	0.18133098	0.18175995	0.1820149	0.18210208	0.1820274	0.18179643	0.18141697	0.18089253	0.18023127	0.17943713	0.17851529	0.1774717	0.17631115	0.1750356	0.17365134	0.17216109	0.17056817	0.16887741	0.16708855	0.16520484	0.16322976	0.16116324	0.15900609	0.15675938	0.15442279	0.15199536	0.14947586	0.14686255	0.14415246	0.14134079	0.13842544	0.13539925	0.13225731	0.12899289	0.12559873	0.12206849	0.11839389	0.11456983	0.11058968	0.10645245	0.102155596	0.09770472	0.093105756	0.08837411	0.08352797	0.07859306	0.07359702	0.068568364
0.18026704	0.18105976	0.18166542	0.18209061	0.18234049	0.18242139	0.18233801	0.18209937	0.18170926	0.18117416	0.18049914	0.17969131	0.17875406	0.17769328	0.17651317	0.17521703	0.17381059	0.17229626	0.17067745	0.16895804	0.16713955	0.16522455	0.16321512	0.16111208	0.15891777	0.1566317	0.15425397	0.15178421	0.14922199	0.14656557	0.14381099	0.14095648	0.13799807	0.13493145	0.1317513	0.12845117	0.1250262	0.121468425	0.11777426	0.113935955	0.109949976	0.10581336	0.10152723	0.09709417	0.09252225	0.08782521	0.08302274	0.07813575	0.0731929	0.068221234
0.18064159	0.18143184	0.18203393	0.18245463	0.18269819	0.18277201	0.18268126	0.18243271	0.18203178	0.18148366	0.18079549	0.17997183	0.17901787	0.1779377	0.1767375	0.17541954	0.17398906	0.17244862	0.17080197	0.16905206	0.16720048	0.16525164	0.16320582	0.16106357	0.1588285	0.15649942	0.15407741	0.15156212	0.14895248	0.14624651	0.14344448	0.14054133	0.13753459	0.13442093	0.13119537	0.12785372	0.124389924	0.1207996	0.11707665	0.11321665	0.10921678	0.105074614	0.100790925	0.09637025	0.09182061	0.08715457	0.08239064	0.077551365	0.07266215	0.06774817
0.1810503	0.18183845	0.18243617	0.18285204	0.18308863	0.183154	0.1830542	0.18279523	0.18238226	0.18182112	0.18111765	0.18027776	0.17930534	0.17820504	0.17698336	0.17564148	0.17418401	0.17261583	0.17093836	0.16915536	0.1672705	0.16528356	0.16319746	0.16101411	0.15873504	0.15635997	0.15388924	0.1513244	0.14866248	0.14590472	0.14304823	0.14009176	0.13703206	0.13386534	0.1305899	0.12719987	0.12369257	0.1200615	0.11630419	0.11241651	0.108394876	0.10424098	0.09995371	0.0955397	0.091007024	0.086367756	0.081640944	0.07684825	0.07201159	0.06715706
0.18149492	0.18227889	0.18287298	0.18328142	0.18351138	0.18356857	0.18345883	0.18318744	0.18276145	0.18218553	0.18146552	0.18060735	0.17961508	0.17849329	0.17724624	0.1758784	0.17439368	0.17279491	0.17108476	0.16926676	0.16734317	0.16531616	0.16318837	0.16096051	0.15863366	0.15620857	0.15368685	0.15106729	0.14835078	0.14553612	0.14262205	0.13960716	0.13648915	0.13326535	0.12993363	0.12649155	0.1229326	0.119255595	0.115457654	0.1115352	0.10748768	0.10331526	0.09901994	0.09460749	0.09008703	0.085472405	0.080780625	0.076031424	0.0712491	0.066455185
0.18197471	0.18275468	0.18334204	0.18374477	0.1839666	0.18401319	0.18389148	0.18360768	0.18316668	0.18257517	0.18183717	0.18095843	0.17994407	0.17879827	0.17752567	0.17612931	0.17461379	0.17298195	0.17123646	0.16938095	0.16741681	0.16534755	0.16317311	0.1608969	0.1585195	0.15604138	0.15346417	0.15078792	0.14801219	0.14513654	0.14216116	0.13908435	0.13590366	0.13261835	0.1292262	0.12572418	0.12211174	0.11838375	0.11453961	0.110578075	0.10649897	0.102303065	0.09799506	0.0935798	0.08906936	0.08447445	0.07981526	0.07511027	0.070382275	0.065650836
0.18248978	0.18326458	0.18384627	0.18423992	0.1844516	0.18448749	0.18435326	0.18405452	0.18359748	0.18298763	0.18223006	0.18132916	0.18029115	0.17911895	0.1778175	0.17639057	0.17484137	0.1731737	0.17139032	0.169494	0.1674861	0.16537076	0.16314837	0.16082036	0.15838918	0.15585464	0.15321913	0.1504815	0.1476429	0.14470367	0.14166205	0.13851926	0.13527265	0.1319216	0.12846506	0.124901146	0.12122823	0.117444694	0.11355095	0.10954642	0.10543093	0.10120869	0.09688336	0.0924629	0.08795833	0.08338337	0.07875423	0.07409311	0.06941852	0.064751394
0.18303978	0.18380861	0.18438196	0.1847662	0.18496688	0.18499038	0.18484098	0.18452698	0.18405153	0.18342096	0.18264101	0.18171638	0.1806512	0.17945075	0.17811757	0.17665747	0.17507264	0.1733661	0.1715417	0.16960132	0.16754693	0.16538203	0.16310732	0.1607256	0.1582362	0.15564308	0.15294465	0.1501435	0.14723939	0.14423108	0.14112216	0.13790983	0.13459283	0.13117342	0.12764849	0.12401895	0.12028317	0.11644164	0.11249424	0.10844268	0.10428815	0.10003606	0.095691025	0.09126325	0.086762376	0.08220482	0.07760565	0.072986886	0.06836815	0.06376661
0.18362395	0.18438455	0.18494874	0.18532282	0.185511	0.18551916	0.18535423	0.18502082	0.18452522	0.18387216	0.1830685	0.18211654	0.18102169	0.17979021	0.17842373	0.17692688	0.1753025	0.17355457	0.17168516	0.16969754	0.1675938	0.16537625	0.16304645	0.16060604	0.15805769	0.15540057	0.15263754	0.14976943	0.14679572	0.14371836	0.14053702	0.13725165	0.13386294	0.13037053	0.12677564	0.123077855	0.11927575	0.11537365	0.11137059	0.107269496	0.10307416	0.098789886	0.09442386	0.08998534	0.085486926	0.080945306	0.07637613	0.07180096	0.06723743	0.06270407
0.18424112	0.18499264	0.1855455	0.1859068	0.18608022	0.18607222	0.18588835	0.1855345	0.18501657	0.18433897	0.18350726	0.18252546	0.18139958	0.18013297	0.17872936	0.17719339	0.1755268	0.17373335	0.1718168	0.16977815	0.16762194	0.16534868	0.16296014	0.16045865	0.15784591	0.15512335	0.15229166	0.14935353	0.14630824	0.14315766	0.13990137	0.1365425	0.1330789	0.12951274	0.12584522	0.12207626	0.11820823	0.11424275	0.110182114	0.10603103	0.10179205	0.0974748	0.093085766	0.08863661	0.08414069	0.07961449	0.07507605	0.07054326	0.066037506	0.061571933
0.18488836	0.1856296	0.18617068	0.18651628	0.1866735	0.18664762	0.18644269	0.18606558	0.18552166	0.1848163	0.18395463	0.1829406	0.18177941	0.18047512	0.17903084	0.17745182	0.17573932	0.1738975	0.17192966	0.16983783	0.1676243	0.16529104	0.16284078	0.16027552	0.15759632	0.15480468	0.151903	0.14889213	0.14577201	0.1425468	0.139214	0.13577801	0.13223875	0.12859756	0.12485571	0.121016085	0.11707955	0.113050446	0.1089321	0.10472945	0.10044755	0.09609623	0.091684595	0.08722416	0.082730755	0.07822077	0.07371147	0.06922347	0.06477572	0.060382254
0.18556635	0.18629406	0.18681952	0.18714999	0.1872882	0.1872401	0.18701218	0.1866087	0.18603724	0.18530104	0.18440643	0.18335631	0.18215644	0.18081072	0.1793231	0.1776972	0.1759353	0.1740427	0.17201899	0.16986972	0.16759586	0.16519997	0.16268516	0.16005236	0.15730342	0.15444125	0.15146554	0.14837894	0.14518331	0.14188004	0.13847053	0.134958	0.13134056	0.12762317	0.12380713	0.119895995	0.11589117	0.11179899	0.10762206	0.10336816	0.0990444	0.09466033	0.09022601	0.085754946	0.08126335	0.07677	0.072292425	0.067849986	0.06346146	0.059140086
0.18627013	0.18698338	0.18749227	0.18780299	0.18791914	0.18784808	0.18759373	0.18716231	0.18655863	0.18578814	0.18485668	0.18376733	0.18252614	0.18113537	0.17959988	0.1779238	0.17610909	0.17416039	0.17207925	0.16986853	0.16753195	0.16507	0.1624867	0.159783	0.15696234	0.15402514	0.15097469	0.14781123	0.14453831	0.1411567	0.13766909	0.13407618	0.13038263	0.12658857	0.122699864	0.11871672	0.11464578	0.11049062	0.106257156	0.10195379	0.09758882	0.09317194	0.08871676	0.08423707	0.079749644	0.075274184	0.07082757	0.06643229	0.062104035	0.05785621
0.18699773	0.18769382	0.18818317	0.18847227	0.18856463	0.18846652	0.18818274	0.18771893	0.1870815	0.18627346	0.1853018	0.18416905	0.18288262	0.18144311	0.179857	0.17812593	0.17625476	0.17424566	0.17210263	0.16982752	0.16742441	0.16489309	0.16223833	0.15946244	0.15656713	0.15355328	0.15042579	0.14718437	0.14383262	0.14037251	0.13680601	0.13313553	0.12936492	0.12549685	0.12153388	0.11748177	0.11334519	0.10912992	0.10484172	0.10049074	0.09608674	0.091639966	0.08716597	0.08267912	0.078197844	0.07374076	0.06932795	0.06497944	0.060712148	0.056541435
0.18774581	0.1884222	0.18889044	0.18915468	0.1892197	0.18909141	0.18877521	0.1882758	0.18759891	0.18675098	0.18573529	0.18455604	0.18322001	0.18172811	0.18008605	0.17829783	0.17636618	0.17429395	0.17208488	0.16974258	0.16726756	0.16466516	0.16193742	0.15908605	0.1561132	0.15302281	0.14981626	0.14649642	0.14306611	0.13952622	0.13588221	0.13213447	0.12828845	0.12434639	0.12031277	0.116193414	0.1119941	0.10772057	0.10338147	0.098986454	0.09454601	0.09007314	0.08558227	0.08109058	0.07661751	0.072181255	0.06780326	0.0635031	0.059298463	0.055202827
0.18851006	0.18916488	0.18960825	0.1898446	0.18987957	0.18971783	0.18936563	0.18882772	0.18810964	0.18721625	0.18615189	0.18492272	0.1835323	0.18198438	0.18028352	0.17843324	0.17643666	0.174298	0.17201972	0.16960585	0.16705874	0.1643818	0.16157737	0.15864787	0.1555978	0.15242814	0.1491434	0.145744	0.1422342	0.13861735	0.13489644	0.1310734	0.12715366	0.12314193	0.11904159	0.114858046	0.11059898	0.10627219	0.10188556	0.09744926	0.09297691	0.088480085	0.08397732	0.07948405	0.075020306	0.07060749	0.066265	0.062014088	0.057871684	0.053853445
0.18928696	0.18991694	0.19033222	0.19053823	0.19053948	0.19034046	0.18994837	0.18936771	0.18860376	0.1876613	0.18654603	0.18526173	0.18381344	0.18220547	0.18044148	0.178525	0.17646109	0.17425236	0.1719017	0.16941309	0.16679117	0.16403684	0.16115442	0.15814662	0.15501691	0.15176834	0.14840382	0.14492722	0.14133993	0.13764682	0.13385119	0.1299557	0.1259668	0.12188682	0.1177232	0.11348024	0.10916753	0.10479088	0.10036051	0.095889844	0.09138976	0.0868753	0.082362436	0.0778717	0.07342056	0.06903228	0.06472726	0.060526285	0.056446787	0.052503467
0.19007191	0.19067347	0.1910578	0.19122937	0.19119304	0.1909544	0.19051895	0.1898911	0.18907735	0.18808195	0.1869107	0.18556798	0.1840584	0.18238586	0.18055472	0.17856923	0.17643327	0.17415065	0.17172505	0.16916041	0.16645925	0.16362779	0.16066507	0.15757829	0.15436962	0.15104243	0.14760002	0.14404562	0.14038269	0.13661598	0.13274838	0.12878537	0.124729775	0.120588556	0.116366595	0.1120705	0.10770857	0.10328868	0.09882244	0.094321415	0.08979801	0.085270405	0.08075332	0.07626759	0.0718329	0.06747109	0.06320362	0.059052914	0.055036202	0.051166415
0.19085816	0.19142959	0.1917797	0.1919137	0.19183615	0.19155352	0.19107032	0.1903923	0.18952425	0.18847252	0.18724053	0.1858351	0.1842602	0.18251866	0.18061715	0.17855912	0.17634842	0.17398977	0.17148656	0.16884258	0.16606219	0.16314995	0.16010861	0.15694195	0.15365455	0.15024823	0.14672938	0.14310065	0.13936633	0.13553032	0.13159579	0.1275684	0.12345319	0.11925514	0.114980906	0.11063762	0.10623352	0.10177776	0.0972811	0.092756815	0.08821765	0.08368104	0.07916505	0.07468789	0.07027283	0.06594014	0.06171216	0.057610966	0.053654738	0.049858104
0.1916423	0.19217852	0.19249152	0.19258451	0.19246235	0.19213098	0.19159617	0.19086404	0.18993783	0.18882546	0.18752961	0.18605746	0.18441258	0.18259975	0.18062434	0.17849073	0.17620239	0.1737643	0.17118153	0.16845757	0.16559692	0.16260433	0.15948302	0.15623721	0.15287223	0.14939146	0.14579855	0.14209934	0.1382963	0.13439494	0.1303994	0.126314	0.12214542	0.11789819	0.1135791	0.10919659	0.10475764	0.10027317	0.095754005	0.09121227	0.08666503	0.0821267	0.077616036	0.07315298	0.0687596	0.06445743	0.060269926	0.056216765	0.052318998	0.048592746
0.19241643	0.19291589	0.19318685	0.19323492	0.19306429	0.19268137	0.19209132	0.1913003	0.19031298	0.18913536	0.18777189	0.1862289	0.1845114	0.18262364	0.1805711	0.17835832	0.17599034	0.17347227	0.17080796	0.168003	0.16506132	0.16198835	0.15878856	0.15546578	0.15202643	0.14847282	0.14481077	0.14104474	0.13717905	0.13321894	0.1291675	0.12503248	0.12081762	0.11652935	0.11217371	0.10775995	0.10329603	0.098790884	0.094257936	0.08970858	0.085159466	0.08062539	0.07612671	0.07168164	0.067312494	0.063043214	0.058895193	0.054890014	0.05104883	0.047387123
0.19317588	0.19363403	0.19386062	0.19385943	0.19363685	0.19319823	0.19254918	0.1916947	0.19064242	0.1893962	0.18796143	0.18634444	0.18455091	0.1825852	0.18045259	0.1781596	0.1757105	0.17311041	0.17036444	0.16747817	0.16445678	0.16130514	0.15802887	0.15463138	0.15112042	0.1474995	0.14377245	0.13994683	0.13602334	0.13201176	0.1279134	0.12373671	0.11948472	0.11516401	0.11078264	0.1063466	0.101866715	0.097351745	0.09281351	0.08826446	0.083720796	0.079198085	0.07471661	0.070294276	0.06595447	0.061719164	0.05761026	0.053650603	0.04986141	0.0462601
0.1939139	0.19432718	0.19450498	0.19445214	0.19417337	0.19367567	0.19296296	0.19204266	0.19092081	0.18960214	0.1880931	0.18639937	0.18452674	0.18248092	0.18026718	0.17789194	0.17536032	0.17267781	0.1698508	0.16688423	0.16378489	0.16055651	0.15720648	0.15374048	0.15016177	0.14647815	0.14269346	0.13881344	0.13484368	0.1307873	0.12665178	0.12244153	0.11816198	0.11381973	0.10942171	0.104975514	0.10049044	0.09597388	0.09144077	0.08690179	0.08237198	0.07786891	0.07340933	0.06901447	0.06470568	0.06050474	0.056434546	0.052518982	0.04877773	0.045230687
0.19462347	0.19498877	0.19511506	0.19500548	0.19466814	0.19410604	0.19332764	0.19233736	0.19114265	0.18974927	0.18816265	0.18638921	0.18443649	0.18230838	0.18001205	0.17755431	0.17494039	0.1721764	0.1692685	0.16622439	0.16304834	0.15974864	0.15632933	0.15279752	0.1491591	0.14541984	0.14158465	0.13765913	0.13364975	0.12956016	0.12539649	0.121164516	0.116869494	0.11251597	0.10811333	0.103666626	0.09918673	0.09468201	0.090161666	0.08564085	0.08113449	0.076657176	0.07222685	0.06786369	0.0635885	0.05942352	0.055391498	0.051515684	0.047816664	0.044317067
0.19529757	0.19561167	0.19568238	0.19551422	0.19511275	0.19448549	0.19363692	0.19257388	0.19130398	0.18983287	0.18816608	0.18631166	0.18427673	0.18206629	0.17968678	0.17714626	0.17445117	0.17160715	0.16862231	0.16550279	0.16225539	0.15888727	0.15540463	0.15181467	0.14812306	0.14433637	0.14045957	0.13649923	0.13245985	0.12834729	0.124166906	0.1199244	0.11562439	0.11127275	0.10687648	0.10244228	0.09797854	0.09349345	0.08899972	0.08450745	0.08003181	0.07558725	0.071190335	0.06686271	0.062624834	0.058495276	0.054499283	0.050658997	0.04699759	0.04353734
0.19593	0.19619058	0.19620214	0.1959718	0.1955046	0.19480678	0.19388592	0.19274822	0.19140065	0.18984902	0.18810204	0.18616533	0.18404606	0.1817528	0.1792916	0.17667031	0.17389506	0.17097431	0.16791515	0.1647254	0.161412	0.15798312	0.15444438	0.15080318	0.14706698	0.14324218	0.13933396	0.13534895	0.13129154	0.1271677	0.12298258	0.118740946	0.11444817	0.11011088	0.10573311	0.101322785	0.096886635	0.09243365	0.087974325	0.0835188	0.07908104	0.07467662	0.07031972	0.06603042	0.0618295	0.057736404	0.05377438	0.049966052	0.04633503	0.042905476
0.19651511	0.19671747	0.1966683	0.19637254	0.19583628	0.19506772	0.1940717	0.19285655	0.19142872	0.18979669	0.18796703	0.18594834	0.1837469	0.1813719	0.17883025	0.17612949	0.1732781	0.17028451	0.1671564	0.16390209	0.16052932	0.15704578	0.15345967	0.14977781	0.14600654	0.14215472	0.13822582	0.13422732	0.1301643	0.1260415	0.121864036	0.117637046	0.11336471	0.10905206	0.10470474	0.1003292	0.095932364	0.0915207	0.0871054	0.08269495	0.07830205	0.07394173	0.069628924	0.06538204	0.061219033	0.0571604	0.053229697	0.049447402	0.045840956	0.042433254
0.19704616	0.19718882	0.1970757	0.19671252	0.19610551	0.19526261	0.19418941	0.19289634	0.19138765	0.1896739	0.18776304	0.18566269	0.18338028	0.1809245	0.17830494	0.17553005	0.17260626	0.16954589	0.16635504	0.16304359	0.15961847	0.15609102	0.15246618	0.14875317	0.1449585	0.14108971	0.13715318	0.13315381	0.1290968	0.12498844	0.12083059	0.116630144	0.1123907	0.10811575	0.10381082	0.099480554	0.09513199	0.09077047	0.08640625	0.08204791	0.077706814	0.07339594	0.069130085	0.06492447	0.060799316	0.056774497	0.05286993	0.049109943	0.04551896	0.04212431
0.19751757	0.19759834	0.19741926	0.1969856	0.19630674	0.1953874	0.19423804	0.1928647	0.19127628	0.1894823	0.18748987	0.18530935	0.18294793	0.18041667	0.17772296	0.17487752	0.17188993	0.16876826	0.1655218	0.16216145	0.15869485	0.15513211	0.1514791	0.14774704	0.14394158	0.14006954	0.1361361	0.13214923	0.12811224	0.12402965	0.11990583	0.115743354	0.11154784	0.107321166	0.10306777	0.09879311	0.09450098	0.09019705	0.085890785	0.0815882	0.077301644	0.07304277	0.068823606	0.064661026	0.060573187	0.056576207	0.052694965	0.048949823	0.045367196	0.041976348
0.19792485	0.19794217	0.19769464	0.19719121	0.19643803	0.19544268	0.19421571	0.19276422	0.19109637	0.18922192	0.18715182	0.1848934	0.18245754	0.17985466	0.17709342	0.1741834	0.17113706	0.16796294	0.16467059	0.16127068	0.15777317	0.15418634	0.15051845	0.14677884	0.14297384	0.13911174	0.13519625	0.13123375	0.12722862	0.12318492	0.11910553	0.11499393	0.110852435	0.10668347	0.10249189	0.09827744	0.09404853	0.08980718	0.08556136	0.081318825	0.07708862	0.07288087	0.068707705	0.06458584	0.06052974	0.056558773	0.052692667	0.04895649	0.045374945	0.041977186
0.1982635	0.19821534	0.1978994	0.19732478	0.19649819	0.19542776	0.19412282	0.19259422	0.19084874	0.18889806	0.18675157	0.18442161	0.18191534	0.1792465	0.17642379	0.17345847	0.17036183	0.16714388	0.16381691	0.16038832	0.15687096	0.15327214	0.1496016	0.14586762	0.14207727	0.13823691	0.13435197	0.13042684	0.12646651	0.12247273	0.11844969	0.11439651	0.11031752	0.106215075	0.102087885	0.09794089	0.093777895	0.08960189	0.08541771	0.081234075	0.077057436	0.07289806	0.068768464	0.064680204	0.06065243	0.05669883	0.052844092	0.049107768	0.04551871	0.04210601
0.19853024	0.19841719	0.19803312	0.19738682	0.19648719	0.19534239	0.19396192	0.19235763	0.19053784	0.18851475	0.1862986	0.18390033	0.1813316	0.17860335	0.17572728	0.17271546	0.16957796	0.16632833	0.16297594	0.15953116	0.1560061	0.15240824	0.1487482	0.14503369	0.1412698	0.13746491	0.1336221	0.12974714	0.12584172	0.12190787	0.11794822	0.11396371	0.10995266	0.10591951	0.10186256	0.09778429	0.09368692	0.08957468	0.085449025	0.08132002	0.077191204	0.07307436	0.06898022	0.06492076	0.06091195	0.056969814	0.053116605	0.049372397	0.04576715	0.042329952
0.19872376	0.19854492	0.19809394	0.19737709	0.19640508	0.19518837	0.19373688	0.19206019	0.19017133	0.18807954	0.18579915	0.18334055	0.180715	0.17793721	0.17501763	0.17196858	0.16880196	0.16553098	0.16216573	0.15871811	0.15519786	0.15161514	0.1479776	0.14429477	0.14057116	0.13681343	0.1330248	0.12920912	0.12536797	0.121502325	0.1176133	0.11369968	0.109761804	0.105798244	0.101811215	0.097799316	0.09376513	0.089709684	0.08563775	0.081554115	0.07746608	0.07338162	0.06931318	0.06527169	0.061271295	0.057329997	0.05346872	0.049708404	0.046077687	0.042607203
0.19884245	0.19860046	0.19808242	0.19729829	0.19625765	0.1949718	0.19345078	0.19170773	0.18975341	0.18760103	0.18526325	0.18275177	0.18007973	0.17726104	0.17430648	0.1712327	0.16804916	0.16476884	0.1614045	0.15796587	0.15446465	0.15090902	0.14730905	0.14366886	0.1399979	0.13629791	0.13257286	0.12882522	0.12505482	0.12126309	0.11744779	0.11360729	0.10974197	0.105847046	0.1019248	0.09797381	0.09399357	0.089985736	0.08595566	0.08190641	0.07784606	0.0737824	0.069726236	0.065688565	0.06168551	0.05773363	0.053853557	0.050066702	0.046402976	0.04289235
0.198887	0.1985828	0.19800165	0.19715181	0.19604638	0.19469574	0.19311157	0.19130796	0.18929641	0.18708917	0.18470238	0.18214728	0.17943878	0.17658982	0.17361428	0.17052627	0.16733733	0.16406217	0.1607107	0.15729415	0.15382399	0.15030926	0.14675665	0.14317301	0.13956305	0.13593036	0.13227631	0.12860331	0.124908954	0.12119203	0.11745031	0.1136819	0.10988307	0.10605201	0.102184966	0.09828296	0.094344735	0.090372905	0.08636987	0.082340606	0.0782915	0.07423116	0.07017141	0.06612403	0.062102173	0.05812727	0.054215536	0.05039395	0.04668891	0.04313265
0.1988606	0.19849661	0.19785473	0.19694486	0.19577864	0.19436899	0.19272842	0.19087015	0.18880808	0.1865567	0.18412888	0.18154123	0.17880678	0.17593916	0.17295419	0.16986418	0.16668367	0.16342545	0.16010007	0.15671861	0.15329304	0.14982963	0.14633648	0.1428178	0.13927777	0.13571946	0.13214266	0.1285463	0.12492727	0.12128551	0.11761379	0.11391021	0.110170156	0.10639041	0.102568336	0.09870169	0.09478994	0.0908359	0.08684149	0.08281332	0.07875623	0.07468193	0.07059879	0.066522695	0.062469717	0.05845604	0.054502502	0.050635424	0.046880953	0.04327541
0.19876416	0.1983455	0.19764754	0.19668132	0.19546059	0.19399814	0.19230753	0.19040456	0.18830116	0.1860137	0.18355776	0.18094756	0.17819889	0.1753255	0.17234193	0.16926461	0.16610393	0.16287583	0.15959004	0.15625647	0.15288535	0.14948449	0.1460592	0.14261335	0.13914947	0.13566908	0.13216938	0.12865016	0.12510541	0.121531375	0.11792262	0.11427456	0.11058155	0.1068388	0.103044055	0.09919445	0.0952902	0.091333404	0.08732647	0.08327647	0.07919109	0.075081564	0.07095773	0.06683696	0.06273317	0.05866745	0.05466216	0.050741516	0.04693333	0.043272875
0.1986032	0.19813412	0.19738585	0.19637045	0.19510263	0.19359502	0.19186354	0.18992278	0.18778792	0.18547562	0.18300186	0.18038093	0.1776287	0.17476204	0.17179495	0.16874136	0.1656156	0.16242859	0.15919209	0.155918	0.15261197	0.1492819	0.1459313	0.14256318	0.13917935	0.13577722	0.1323545	0.12890673	0.12542939	0.12191585	0.118358314	0.11475131	0.11108876	0.107364774	0.10357698	0.09972296	0.09580369	0.0918205	0.08777941	0.08368574	0.079551026	0.07538296	0.07120018	0.067015305	0.06284815	0.058717635	0.054650024	0.05066795	0.04680232	0.043089196
0.19838344	0.19786991	0.1970765	0.19602022	0.19471142	0.19316842	0.19140409	0.18943697	0.18728283	0.18495661	0.18247467	0.17985627	0.17711501	0.17426802	0.17132795	0.16831085	0.16522963	0.16209634	0.15892166	0.15571435	0.15248063	0.14922747	0.14595604	0.14266855	0.13936342	0.1360366	0.13268611	0.12930289	0.12588155	0.12241408	0.118891805	0.11530927	0.11165805	0.10793176	0.10412878	0.10024832	0.09629015	0.09225645	0.088156074	0.083996154	0.07978852	0.07554498	0.071282424	0.06701931	0.062773585	0.0585699	0.054430608	0.050384857	0.046462208	0.04269635
0.19811112	0.19755924	0.1967305	0.19563925	0.19429979	0.19273001	0.19094416	0.18896121	0.18679619	0.18446812	0.18199341	0.17938834	0.17666978	0.17385212	0.17095324	0.16798446	0.16495927	0.16188917	0.15878406	0.15565042	0.1524939	0.14932126	0.14613083	0.14292166	0.13969195	0.13643594	0.13314696	0.12981662	0.12643808	0.12300132	0.11949563	0.11591476	0.11225158	0.10850124	0.10466032	0.10072608	0.096704684	0.092598744	0.08841693	0.0841696	0.07986851	0.0755312	0.07117545	0.06681951	0.06248728	0.05820185	0.05398882	0.04987581	0.04589781	0.042086434
0.19779404	0.19721144	0.19635549	0.19523904	0.19387771	0.19229124	0.19049421	0.18850604	0.18634379	0.18402588	0.18156812	0.17898947	0.17630516	0.17353112	0.17068166	0.16777125	0.1648114	0.16181238	0.158783	0.1557287	0.15265393	0.1495609	0.14644893	0.14331347	0.14015175	0.13695508	0.13371655	0.1304251	0.12707025	0.123643935	0.12013349	0.11653297	0.112834424	0.10903384	0.10512766	0.10112022	0.097011514	0.09280893	0.08852601	0.08417151	0.07976196	0.07531714	0.07085464	0.06639896	0.061971575	0.057600956	0.05331245	0.049139276	0.04511115	0.041265044
0.19743973	0.19683592	0.19596033	0.19482833	0.19345589	0.19186383	0.1900669	0.18808578	0.18593735	0.18364054	0.18121284	0.17867136	0.17603236	0.17331122	0.17052275	0.16767901	0.1647922	0.16186982	0.15891868	0.1559459	0.15295103	0.14993533	0.14689551	0.14382735	0.1407221	0.13757199	0.1343675	0.13109425	0.12774536	0.12430576	0.12076974	0.117124036	0.11336717	0.10949188	0.105498955	0.1013919	0.09717521	0.09285944	0.08845568	0.08398054	0.079450056	0.074886374	0.07031183	0.06575165	0.061229154	0.05677546	0.052418083	0.048188917	0.044120282	0.040248662
0.19705811	0.19644195	0.1955561	0.19441867	0.19304639	0.19145846	0.18967324	0.18770953	0.18558764	0.18332362	0.18093619	0.17844325	0.17585965	0.17320192	0.17048104	0.16771165	0.16490105	0.16205935	0.15918902	0.15629518	0.15337682	0.15043256	0.14745545	0.1444417	0.14138001	0.13826025	0.13506886	0.1317965	0.12842798	0.12495442	0.12136513	0.117653176	0.113810316	0.109839976	0.10573814	0.10151313	0.097170755	0.092724696	0.088188365	0.08358197	0.07892495	0.07423973	0.06955058	0.06488701	0.0602728	0.05574295	0.051323667	0.04704781	0.042952284	0.03906994
0.19665636	0.19603711	0.1951519	0.19402058	0.19265845	0.1910867	0.18932447	0.18739001	0.18530416	0.18308488	0.18074845	0.17831257	0.17579317	0.17320481	0.17055956	0.1678668	0.1651366	0.16237462	0.1595831	0.15676361	0.1539156	0.15103182	0.14810811	0.14513268	0.14209664	0.1389871	0.13579015	0.13249287	0.12908322	0.12555073	0.12188672	0.11808166	0.11413607	0.110046305	0.10581869	0.10145886	0.09697975	0.09239387	0.0877198	0.08297749	0.07819087	0.07338554	0.068585955	0.06382498	0.059129238	0.05453082	0.050062224	0.0457546	0.041644968	0.03776912
0.19624394	0.19563147	0.19475776	0.1936414	0.1923022	0.19075677	0.18902826	0.18713444	0.18509546	0.18292938	0.18065263	0.17828247	0.17583573	0.17332181	0.17075405	0.16814122	0.16549079	0.16280636	0.16008839	0.15733667	0.15454644	0.15171266	0.14882393	0.14587122	0.142841	0.13971904	0.13649334	0.13314971	0.1296756	0.12606065	0.12229775	0.11838153	0.11431172	0.11008981	0.10572162	0.10121797	0.096591175	0.09186269	0.08704809	0.082175545	0.07726355	0.07234353	0.06744659	0.06259924	0.057832547	0.05317933	0.04867488	0.04435192	0.04024478	0.036387783
0.1958273	0.19523296	0.19438118	0.19329163	0.19198307	0.19047703	0.1887927	0.18694901	0.18496609	0.18286154	0.18065389	0.17835645	0.17598414	0.17354871	0.17106037	0.16852735	0.16595292	0.16333947	0.16068764	0.15799293	0.15524846	0.15244651	0.14957687	0.14662528	0.14357895	0.14042437	0.13714579	0.13373265	0.13017085	0.12645353	0.12257135	0.11852728	0.11431755	0.1099509	0.10543531	0.100782715	0.0960102	0.09113867	0.08619081	0.081191085	0.07616666	0.071147695	0.0661628	0.06124299	0.056423046	0.051733807	0.047210403	0.04288558	0.03879311	0.034972247
0.19541425	0.19484752	0.19402876	0.19297631	0.19171008	0.19025205	0.18862176	0.18683815	0.1849196	0.18288544	0.18075083	0.17852914	0.17623517	0.17388052	0.17146996	0.16901106	0.16650647	0.16395716	0.16135946	0.15870708	0.15599184	0.15320483	0.15033413	0.14736289	0.14427896	0.14106667	0.13771483	0.1342077	0.13053784	0.12669843	0.12268505	0.11849779	0.11414144	0.109624915	0.10495647	0.100158185	0.0952444	0.09023956	0.08516819	0.08005676	0.074934326	0.06983155	0.06477858	0.05980691	0.054953203	0.05024264	0.045714602	0.0414031	0.03734156	0.033565573
0.19500938	0.19448228	0.19370562	0.19270086	0.19148883	0.19008794	0.18851958	0.18680274	0.18495628	0.18299603	0.18093877	0.17879704	0.1765824	0.17430453	0.17196804	0.1695778	0.1671347	0.16463691	0.16207899	0.1594534	0.15675072	0.15395817	0.15106298	0.14805171	0.14490616	0.14161572	0.13816765	0.13454947	0.13075411	0.12677926	0.12262109	0.11828408	0.11377672	0.10910819	0.104295254	0.09935811	0.09431313	0.08919031	0.084013745	0.07881006	0.07360884	0.06844466	0.06334479	0.05834186	0.053469263	0.048759013	0.044243798	0.039959963	0.035937645	0.032214742
0.19461864	0.19413981	0.19341606	0.19246924	0.19131827	0.18998279	0.1884858	0.18684241	0.1850709	0.18319094	0.18121365	0.17915007	0.17701241	0.17480609	0.17253736	0.17020702	0.16781342	0.16535378	0.16281971	0.16020334	0.15749177	0.15467283	0.15173447	0.14865795	0.14543223	0.14204314	0.13848034	0.13473473	0.13080189	0.12668061	0.12237373	0.11788623	0.113228455	0.10841939	0.10346873	0.09840727	0.09325042	0.088028654	0.08276685	0.07749637	0.07224319	0.067039	0.06191472	0.056903012	0.0520323	0.047339406	0.042852778	0.038604725	0.034631558	0.030966047
0.19424412	0.19382297	0.19316292	0.1922812	0.19119939	0.18993846	0.18851647	0.1869517	0.18526247	0.1834612	0.18156257	0.17957589	0.17751057	0.17537057	0.1731595	0.17087746	0.16851954	0.16608194	0.1635547	0.16092709	0.15818784	0.15532085	0.15231436	0.14915717	0.14582965	0.14232391	0.13863167	0.13474756	0.1306695	0.1263987	0.12194251	0.11730888	0.11251257	0.1075724	0.10250656	0.097338416	0.092095934	0.08679952	0.08148051	0.07616876	0.0708895	0.06567501	0.060552962	0.05555423	0.050706334	0.046045903	0.04159852	0.037394714	0.033476003	0.02986623
0.19388518	0.1935327	0.19294341	0.19213635	0.19113195	0.18994972	0.18860874	0.18712613	0.18551776	0.1837961	0.1819731	0.18005916	0.17805892	0.17597726	0.17381266	0.17156401	0.16922753	0.16679418	0.1642535	0.16159533	0.15880734	0.15587251	0.15278074	0.14951858	0.1460754	0.14244047	0.13861005	0.13458197	0.130355	0.12593819	0.12133968	0.11657339	0.11165488	0.10660456	0.10144402	0.09619978	0.09089565	0.085556805	0.0802134	0.07489002	0.06961676	0.06441864	0.059322715	0.054360367	0.049555406	0.044940464	0.040543698	0.036395703	0.032526005	0.028969437
0.19354244	0.1932669	0.19275637	0.19203088	0.1911084	0.1900112	0.18875389	0.18735525	0.18582666	0.18418398	0.18243274	0.18058379	0.1786409	0.17660421	0.17447186	0.17224233	0.16990882	0.1674618	0.16488974	0.16218072	0.15932286	0.15630329	0.15310779	0.14972907	0.14615467	0.14238445	0.1384095	0.13423659	0.12986651	0.12531382	0.12058778	0.1157064	0.110687755	0.10555503	0.10033346	0.09504481	0.08971092	0.084367566	0.079031736	0.0737345	0.06849508	0.063343234	0.058300313	0.05339755	0.048652172	0.044099312	0.039758183	0.035663527	0.03184337	0.028328631
0.19321203	0.19302154	0.19259743	0.19195789	0.19112462	0.19011341	0.18894239	0.18762589	0.18617693	0.18460554	0.18292218	0.18112941	0.17923139	0.1772271	0.17511405	0.1728876	0.17053835	0.16805877	0.16543509	0.16265711	0.15971252	0.15658939	0.15327848	0.14977187	0.14606288	0.14215034	0.13803455	0.13372327	0.12922524	0.12455183	0.11972093	0.11475	0.10966256	0.10448108	0.099230126	0.093933396	0.0886162	0.083300695	0.07800965	0.07277055	0.06760242	0.06252654	0.057565495	0.05273883	0.04807182	0.043588467	0.03931419	0.035273466	0.031496707	0.028008178
0.19288908	0.19278958	0.19245797	0.19191086	0.1911683	0.19024685	0.18916062	0.187926	0.18655176	0.18504822	0.18342066	0.18167463	0.17981002	0.17782387	0.17571378	0.17347279	0.17109153	0.16855851	0.16586673	0.16300386	0.15995851	0.15672147	0.15328461	0.14964384	0.1457983	0.14174882	0.13750094	0.13306616	0.12845725	0.123687364	0.1187803	0.11375346	0.108634315	0.10344272	0.0982035	0.09294227	0.08767846	0.08243457	0.077231325	0.07208785	0.06702421	0.06205226	0.057195418	0.05246914	0.047898073	0.043493282	0.03928686	0.035296872	0.031553395	0.02807992
0.19256625	0.19256637	0.19233157	0.19188017	0.19123097	0.19039747	0.18939568	0.1882385	0.18693317	0.18548788	0.18390977	0.18219784	0.18035197	0.17837101	0.17624623	0.17397377	0.17154244	0.16894361	0.16616851	0.16320418	0.16004665	0.15668732	0.15312131	0.14934832	0.14537096	0.14119583	0.13683254	0.13229723	0.12760209	0.12276962	0.11782159	0.112780765	0.10766865	0.10251229	0.09733269	0.09215262	0.08698773	0.081859946	0.07678452	0.07177309	0.066843145	0.06200717	0.057278987	0.05267218	0.048205342	0.04389076	0.039749708	0.035810787	0.032086365	0.028613646
0.19223619	0.19234017	0.1922068	0.19185406	0.19129887	0.19055387	0.18963264	0.18854725	0.18730444	0.18590853	0.18436727	0.1826774	0.18083817	0.17884406	0.1766909	0.17437021	0.17187455	0.16919434	0.16632244	0.16325176	0.1599744	0.15649012	0.15279654	0.14889891	0.14480594	0.14052138	0.13606802	0.13145792	0.1267139	0.12185538	0.116910815	0.11190052	0.106846675	0.10177297	0.09670246	0.091649614	0.08663079	0.08166252	0.07675264	0.07191301	0.067151986	0.062478513	0.057900082	0.05342949	0.04907558	0.044855885	0.0407822	0.036879502	0.033166572	0.029672056
0.19188857	0.19210067	0.19207282	0.19181985	0.1913557	0.19069768	0.18985257	0.18883404	0.18764573	0.18629071	0.18477494	0.18309146	0.18124306	0.17922547	0.17702948	0.17464663	0.17207278	0.16930035	0.16632411	0.16314031	0.15974393	0.15613918	0.15232992	0.14832193	0.144128	0.13976717	0.13525303	0.13060676	0.12585431	0.12101932	0.116121955	0.11119234	0.10624848	0.10131124	0.0963993	0.09152573	0.08670054	0.08193296	0.07723077	0.072594665	0.06803193	0.06354421	0.059133887	0.054809056	0.05057954	0.046451442	0.042445622	0.038570248	0.03485837	0.031324863
0.191513	0.19183646	0.19191578	0.19176099	0.1913903	0.19081521	0.19004229	0.18908077	0.18793756	0.18661326	0.18510927	0.18342522	0.18155506	0.1794958	0.17724128	0.17478919	0.17212868	0.16925876	0.16617572	0.162878	0.1593704	0.15565583	0.15174708	0.14765278	0.14338997	0.13898093	0.13444711	0.12980795	0.1250954	0.120332465	0.1155418	0.11074749	0.105969004	0.10122092	0.09651801	0.09187023	0.087283	0.082758464	0.07829619	0.07389257	0.0695515	0.065267004	0.06103969	0.056871727	0.052767333	0.048732806	0.044783138	0.040934213	0.037203625	0.033615973
0.19109625	0.19153544	0.19172235	0.19166821	0.19138676	0.1908892	0.19018158	0.18927327	0.18816438	0.18685941	0.18535739	0.18365674	0.18175495	0.17964487	0.17732538	0.17479138	0.17204106	0.16907237	0.16588588	0.16248435	0.15887615	0.15507245	0.15108642	0.14693579	0.14264175	0.13822782	0.13371868	0.1291422	0.124520175	0.11988585	0.11525678	0.11065327	0.10609277	0.10158739	0.097143784	0.09276928	0.08845701	0.08420601	0.08001385	0.07587026	0.07176831	0.06769979	0.063660726	0.0596524	0.05567175	0.051727213	0.047828563	0.043991677	0.04023368	0.03658083
0.19062851	0.19118433	0.19147962	0.1915239	0.19133031	0.1909067	0.19025928	0.1893917	0.18831083	0.18701576	0.18550606	0.18377906	0.1818347	0.17966574	0.17727566	0.17465803	0.1718157	0.16875196	0.16547054	0.16198143	0.15829486	0.15442976	0.15040046	0.14623216	0.14194924	0.13757893	0.13314913	0.12868574	0.12421849	0.11976645	0.11535467	0.11099772	0.1067093	0.10249333	0.09835221	0.094286114	0.090282544	0.086336166	0.08243285	0.07855847	0.0747051	0.07085826	0.06701119	0.06315701	0.05929729	0.05543544	0.05157983	0.04774631	0.043950707	0.040220477
0.19009654	0.19077246	0.19117673	0.19131753	0.19120732	0.19085091	0.19025621	0.18942833	0.18836352	0.18706992	0.18554266	0.18378192	0.18178818	0.17955843	0.17709404	0.17439735	0.17147227	0.16832596	0.16496593	0.1614109	0.15767519	0.15378067	0.14974792	0.14560863	0.1413889	0.13711503	0.13282058	0.12853125	0.12427041	0.12006131	0.115920775	0.11186399	0.10789117	0.10400497	0.10019967	0.096468404	0.092797175	0.08916764	0.08556379	0.081965975	0.07835868	0.07473021	0.07106575	0.067362376	0.06361459	0.05982468	0.05600688	0.052168064	0.048332635	0.04451994
0.18949053	0.1902875	0.1907998	0.19103622	0.19100595	0.19071539	0.1901663	0.1893669	0.18831567	0.18701491	0.18546478	0.18366618	0.18162009	0.17932983	0.17679638	0.1740275	0.17103213	0.16781987	0.16441232	0.16081962	0.15707134	0.15319046	0.14920506	0.145145	0.14104006	0.13692306	0.13282073	0.12875995	0.12476437	0.12085135	0.117031574	0.11331026	0.109691486	0.1061645	0.10271553	0.0993359	0.096001655	0.09269191	0.089381546	0.08605391	0.08268669	0.07926404	0.07577589	0.07220709	0.06856409	0.06483927	0.061051637	0.057205103	0.05332905	0.04943427
0.18880066	0.18972154	0.1903415	0.19067156	0.19071946	0.19048586	0.18998118	0.18920556	0.18816078	0.18684947	0.1852732	0.18343842	0.18134326	0.17899507	0.17640564	0.17357984	0.17053491	0.16728757	0.16385743	0.1602689	0.1565512	0.1527321	0.14884475	0.14491755	0.1409882	0.13708213	0.13322887	0.12945288	0.12576969	0.1221941	0.11872853	0.115377784	0.11213015	0.10897568	0.10589342	0.102861136	0.09985718	0.09685634	0.09383348	0.090758264	0.087615654	0.08438178	0.0810512	0.077612765	0.07405862	0.070396625	0.066633485	0.06278272	0.058866583	0.054902762
0.18802309	0.18906468	0.18979484	0.190218	0.19033875	0.19016382	0.18969661	0.18894209	0.18790333	0.18657921	0.18498278	0.18311164	0.1809757	0.17858708	0.17595524	0.17309588	0.17002681	0.1667785	0.1633678	0.15982836	0.15618917	0.15248466	0.14875035	0.1450141	0.14131337	0.13767348	0.1341177	0.13066751	0.12733246	0.12412225	0.121034406	0.11806378	0.115191676	0.11240452	0.109675415	0.10697837	0.104288265	0.101574644	0.09880917	0.095969714	0.09303135	0.08997418	0.08678772	0.0834639	0.07999918	0.07639402	0.07265995	0.0688096	0.06486457	0.06084478
0.18714911	0.18831828	0.1891554	0.18966936	0.18986675	0.18974558	0.18931781	0.188584	0.1875494	0.18621905	0.18460454	0.18270984	0.18054856	0.17813498	0.1754857	0.17262405	0.16957235	0.16635814	0.16301511	0.15957211	0.15606575	0.15252924	0.14900026	0.1455097	0.14208424	0.13875249	0.13553199	0.13243546	0.12947176	0.12663719	0.12392804	0.12132724	0.11881784	0.11637665	0.11397612	0.111588046	0.10918316	0.106728025	0.104199044	0.10156686	0.09881498	0.0959206	0.09287002	0.089654386	0.08627338	0.08273135	0.079030044	0.075188056	0.071226835	0.06716458
0.1861798	0.18747784	0.18842828	0.18903533	0.18930528	0.18924287	0.18885344	0.1881425	0.18711981	0.18579102	0.18417075	0.18226768	0.18010157	0.17769127	0.17505583	0.17222726	0.16923174	0.16610059	0.16287182	0.15957764	0.15625519	0.15293911	0.14966278	0.14645734	0.14334664	0.14035198	0.13748364	0.13475019	0.13215268	0.12968463	0.12733176	0.1250774	0.122898884	0.12077158	0.118665986	0.11655055	0.114396065	0.11217487	0.10985571	0.10741776	0.10483478	0.102091245	0.09916656	0.09605729	0.09276364	0.089280404	0.085622706	0.08179925	0.07783036	0.0737446
0.18512283	0.1865521	0.18761596	0.18831842	0.18866587	0.188663	0.18831986	0.18764149	0.18663979	0.1853278	0.18371809	0.1818306	0.17968756	0.17731118	0.17472881	0.17197251	0.16907829	0.1660805	0.16301385	0.15991634	0.15682417	0.15377092	0.15078402	0.14789206	0.14511245	0.14246123	0.13994089	0.13755864	0.1353046	0.1331701	0.13113773	0.12918742	0.12729943	0.12544364	0.12359134	0.12171412	0.11978391	0.11777145	0.11564347	0.113378346	0.11095176	0.10834263	0.10554093	0.10253316	0.09931804	0.09589748	0.092278555	0.088474326	0.08450748	0.08039799
0.18398556	0.1855513	0.18673497	0.18753715	0.18796805	0.18803532	0.18774444	0.1871104	0.18614623	0.18486772	0.1832962	0.18145151	0.17936474	0.1770586	0.17457065	0.17193618	0.16919065	0.16636759	0.16350968	0.16065076	0.15782455	0.15505794	0.15237859	0.14980441	0.14735077	0.14502367	0.14282846	0.14075464	0.13880187	0.13695234	0.13519171	0.13350414	0.13185622	0.13023214	0.12860128	0.12693699	0.12520243	0.12337263	0.121413395	0.119301476	0.11701122	0.11452314	0.11181921	0.108890355	0.105738826	0.10235858	0.09876804	0.09497289	0.090998136	0.08686652
0.1827854	0.18449563	0.185802	0.18671405	0.18723823	0.18738571	0.187163	0.18659195	0.18568635	0.18446779	0.18296121	0.18119527	0.17919897	0.17700669	0.17465612	0.17218223	0.16962534	0.16702145	0.16440469	0.16181222	0.15926528	0.15679269	0.15441453	0.15213996	0.1499801	0.14793786	0.1460118	0.14419849	0.14248818	0.14087185	0.13933192	0.13785374	0.13641727	0.13499027	0.13354841	0.13206434	0.13049921	0.12882487	0.12700456	0.12501377	0.122822925	0.12041296	0.11777083	0.11488272	0.111751765	0.108380646	0.10477716	0.10096754	0.09695995	0.092788085
0.18154582	0.18340743	0.18485165	0.18588403	0.18651307	0.18675357	0.18662027	0.18613154	0.18531078	0.18418097	0.18277538	0.18112472	0.17926092	0.17722301	0.17504919	0.17277528	0.17044055	0.16807921	0.16571939	0.16339451	0.1611224	0.15892127	0.15680562	0.15478629	0.15286505	0.15104514	0.14933217	0.1477133	0.14619085	0.14475754	0.14339699	0.14209159	0.14082459	0.13956667	0.1382877	0.13695067	0.1355178	0.13395514	0.13222754	0.13030142	0.128152	0.12576076	0.12311362	0.12020472	0.11703465	0.11361429	0.10995347	0.106073335	0.101999775	0.09775771
0.18029743	0.18232422	0.18391714	0.18508305	0.18583694	0.18619223	0.18616836	0.18578945	0.18508393	0.18407899	0.18280888	0.18130651	0.17961311	0.1777623	0.17579708	0.17374745	0.17165017	0.16953559	0.16742605	0.16534418	0.16331226	0.16133358	0.15942524	0.15758947	0.15584004	0.15417397	0.1526012	0.15112734	0.14974394	0.1484511	0.14723577	0.14607716	0.1449592	0.14383575	0.142678	0.14144105	0.14008799	0.13857359	0.13686472	0.13492836	0.13274294	0.13029169	0.12756397	0.12456342	0.121287	0.117754124	0.11398299	0.10998721	0.10579829	0.101450115
0.17908488	0.18129034	0.18304612	0.18436559	0.1852618	0.18575445	0.18587244	0.18563145	0.18507144	0.18422335	0.18312159	0.181803	0.18030837	0.17866835	0.17692582	0.17510459	0.17323712	0.17134364	0.16944745	0.16756248	0.16569859	0.16386968	0.1620895	0.16036436	0.15871522	0.15714203	0.15566337	0.15428798	0.15301329	0.15183909	0.15074426	0.1497064	0.14869636	0.14766948	0.14657976	0.1453799	0.14403072	0.14248547	0.1407131	0.13868326	0.13638319	0.13379528	0.1309231	0.12776694	0.124338254	0.12064721	0.116721734	0.11257678	0.108247645	0.10375862
0.17795214	0.18035156	0.18229285	0.18378627	0.18485057	0.18550828	0.1857873	0.18571928	0.185336	0.18467157	0.18376508	0.18265212	0.18136907	0.17994615	0.17841607	0.17680025	0.17512348	0.17340128	0.17164664	0.16987818	0.16810673	0.16634436	0.16461489	0.16292764	0.16131434	0.15979196	0.15837623	0.15708007	0.1558974	0.15482302	0.15382996	0.15287963	0.15193489	0.15094388	0.1498555	0.14861992	0.14719613	0.14554194	0.1436351	0.14145276	0.1389826	0.13621813	0.13316695	0.12983164	0.12622817	0.122374386	0.11828374	0.11398888	0.10951093	0.104877576
0.17695877	0.17957212	0.18171561	0.18340597	0.18466175	0.18551114	0.18598111	0.18610707	0.1859251	0.18546487	0.18476681	0.18386184	0.18278018	0.18155071	0.180196	0.17873344	0.17717794	0.17554697	0.17384844	0.17210507	0.17033482	0.1685589	0.1668102	0.16511914	0.16351432	0.16202381	0.16066225	0.159438	0.15834036	0.15734743	0.15642533	0.15552422	0.15459128	0.15357155	0.15241711	0.15108223	0.14952323	0.14771414	0.14563596	0.14327535	0.14062595	0.13769215	0.1344774	0.13099054	0.12724602	0.12326289	0.11905145	0.114636794	0.110039994	0.1052853
0.17616227	0.17901182	0.18138078	0.1832872	0.18475792	0.18581843	0.18650158	0.1868407	0.1868661	0.18661565	0.18611544	0.18539608	0.18448442	0.18339138	0.18214327	0.18074949	0.17922361	0.17758109	0.17584465	0.17403823	0.17219529	0.17035285	0.16854829	0.16683474	0.16523439	0.16378215	0.16248327	0.16133651	0.16031334	0.15938032	0.15849069	0.15758635	0.15661374	0.15551823	0.15425462	0.15278053	0.15107241	0.14910659	0.14687285	0.14436758	0.14158541	0.13853718	0.13522184	0.13165563	0.1278469	0.12380488	0.1195431	0.11507724	0.110422865	0.10560314
0.17562893	0.17872816	0.18134007	0.1834859	0.18518683	0.18647352	0.18737653	0.18792704	0.18815304	0.1880863	0.18775195	0.18716472	0.18634728	0.18531573	0.1840769	0.18264683	0.18104818	0.17930123	0.17743635	0.1755022	0.17354321	0.17161307	0.1697627	0.16803402	0.16646805	0.165073	0.1638508	0.16277555	0.16181627	0.160915	0.16002488	0.15908393	0.15804023	0.1568492	0.15546831	0.15387404	0.15204214	0.14996693	0.14764264	0.14506513	0.14223835	0.1391652	0.1358515	0.1323046	0.12852281	0.12451738	0.120292395	0.11585994	0.11122893	0.10641454
0.17541516	0.17878038	0.18164979	0.18403755	0.18597567	0.18748719	0.18859734	0.18933833	0.18973006	0.1897991	0.18955544	0.18902057	0.18820386	0.18711829	0.18577981	0.18421209	0.1824401	0.18050994	0.17847142	0.17638186	0.17430738	0.17231092	0.17044923	0.1687528	0.16725053	0.16594253	0.16480339	0.16380058	0.16288593	0.1620028	0.16109091	0.16010475	0.1589919	0.15772139	0.15626058	0.15459578	0.1527147	0.15061389	0.14828771	0.14574234	0.14297533	0.13998494	0.13677305	0.13333966	0.12968513	0.12580691	0.12170713	0.11738981	0.11285787	0.10812159
0.17556679	0.1792022	0.18232743	0.18495828	0.18711823	0.18882833	0.19011298	0.19099146	0.19148308	0.19159898	0.19135594	0.19076072	0.18983018	0.18858021	0.18703595	0.18523717	0.18323433	0.1810844	0.1788635	0.17664656	0.17450395	0.17249727	0.17067358	0.16906147	0.16766497	0.16645783	0.16541359	0.16448489	0.16360778	0.1627368	0.16181429	0.16080001	0.15965694	0.15835823	0.1568882	0.15523702	0.15339535	0.15136597	0.14914173	0.14672571	0.14410996	0.1412979	0.13827495	0.13504282	0.13158685	0.12790924	0.12400082	0.11986062	0.11548968	0.1108937
0.17609939	0.17999983	0.18336417	0.18621093	0.18855658	0.1904167	0.19180804	0.19274476	0.19323641	0.19329587	0.19293368	0.19215816	0.19100028	0.18948618	0.18766133	0.1855875	0.18333688	0.18099073	0.1786349	0.17635226	0.17421502	0.1722697	0.17055115	0.16906944	0.16780579	0.16672719	0.16578695	0.16493432	0.164113	0.1632725	0.16237266	0.16137531	0.16026032	0.15900908	0.15760827	0.15605423	0.15434133	0.1524696	0.1504331	0.14822601	0.14583975	0.14326796	0.14049369	0.13751253	0.13430722	0.1308699	0.12719287	0.12326933	0.11909576	0.114678785
0.17700581	0.18113811	0.1847075	0.18771657	0.19018286	0.19211255	0.19351584	0.1944001	0.19477627	0.19465485	0.19405043	0.19299138	0.19151749	0.18967912	0.18754682	0.18520829	0.18275198	0.18027622	0.17787391	0.1756196	0.1735709	0.1717682	0.17021789	0.16890684	0.16780995	0.16687545	0.1660581	0.16530165	0.16455792	0.16378781	0.16295516	0.16203558	0.16101393	0.1598783	0.15862009	0.15723923	0.15572512	0.15407622	0.15228516	0.15033713	0.14822151	0.14592361	0.14342594	0.14071533	0.13777539	0.13459396	0.1311579	0.12746316	0.12350358	0.11928144
0.1782185	0.18253347	0.18623811	0.18933237	0.19182616	0.19371603	0.19501321	0.19572565	0.19586298	0.19544327	0.19450292	0.19308466	0.19125365	0.1890894	0.1866867	0.18415037	0.18158309	0.17908622	0.17674403	0.17461798	0.17275003	0.17115404	0.16981913	0.16871808	0.16780716	0.16704074	0.16636682	0.16573426	0.16510454	0.16444363	0.1637286	0.16294189	0.16206968	0.16111031	0.1600506	0.1588887	0.15761837	0.15622878	0.15470743	0.15303895	0.1512027	0.1491834	0.14696209	0.14451623	0.14183196	0.13889372	0.1356917	0.13221475	0.12846068	0.12442975
0.1796203	0.18403831	0.18778625	0.19086346	0.19326638	0.19499591	0.19606373	0.19648066	0.19627321	0.19547138	0.1941402	0.19234964	0.19018692	0.18775743	0.18517753	0.1825571	0.18000464	0.17761111	0.17543937	0.17353916	0.17192367	0.17058814	0.16950557	0.16864067	0.16794184	0.16735739	0.16684693	0.16636693	0.1658831	0.1653704	0.16481021	0.1641922	0.16351122	0.16275823	0.16193128	0.16101728	0.1600048	0.15888172	0.157634	0.15623416	0.15466559	0.1529067	0.15093401	0.14872704	0.14627147	0.14354971	0.14054957	0.1372679	0.13369617	0.12983787
0.18103436	0.18545315	0.1891343	0.19207002	0.19425778	0.19570822	0.19643271	0.19646387	0.19584483	0.19463798	0.19292861	0.19081119	0.18840578	0.18582904	0.18320441	0.18064243	0.17823668	0.17606317	0.17416242	0.17256427	0.17125541	0.17021883	0.1694158	0.16879934	0.16832195	0.1679412	0.16760767	0.1672943	0.16697314	0.16662869	0.16625008	0.16582856	0.16535637	0.16483043	0.16423762	0.1635705	0.16281223	0.1619433	0.16094215	0.1597868	0.15845434	0.1569179	0.15515707	0.15315053	0.15088384	0.14833924	0.14550692	0.14238362	0.1389648	0.1352561
0.1822374	0.18653885	0.19002907	0.19270465	0.19456878	0.19564295	0.19595356	0.19555692	0.19452706	0.19295084	0.19093852	0.18860886	0.1860964	0.18352214	0.1810058	0.17864335	0.17651117	0.17465524	0.1731059	0.17185771	0.170888	0.17016836	0.16965143	0.16928753	0.16903162	0.1688466	0.1686937	0.16855237	0.16840422	0.16823845	0.16804565	0.16782174	0.167562	0.16725571	0.16689295	0.16645637	0.16592799	0.16528288	0.16449848	0.16354829	0.16240647	0.16104956	0.15945497	0.15760265	0.15547699	0.15306553	0.15036169	0.14735961	0.1440604	0.14046636
0.18297699	0.18704616	0.19023839	0.19255552	0.19401923	0.19466236	0.19454984	0.19375405	0.19237609	0.19053578	0.18835923	0.1859715	0.18351388	0.18110484	0.17883596	0.17679785	0.17503634	0.17357354	0.172416	0.17154606	0.17092857	0.17051947	0.1702752	0.17014629	0.17009825	0.1700978	0.17011559	0.17013821	0.17015521	0.17016114	0.1701515	0.17011943	0.17005935	0.16995952	0.16980176	0.1695678	0.1692329	0.16877347	0.16816054	0.16736865	0.16637126	0.165144	0.16366634	0.16191962	0.15989292	0.15757267	0.15495765	0.15204138	0.14882618	0.14531884
0.18302165	0.1867623	0.18958013	0.191486	0.1925239	0.19275856	0.19227362	0.19117293	0.18957856	0.18762232	0.18544695	0.18317583	0.18093722	0.1788328	0.17694163	0.17531711	0.17398581	0.17295624	0.17220572	0.17170873	0.17141992	0.17129675	0.17129506	0.17137292	0.17150553	0.17166376	0.17183253	0.1720056	0.17217675	0.17234358	0.1724999	0.17264447	0.1727652	0.1728423	0.17285663	0.17278844	0.17260915	0.17228831	0.17180172	0.1711187	0.17021523	0.16906981	0.16766232	0.1659793	0.16400842	0.1617415	0.15917544	0.15631263	0.15315232	0.1497035
0.1821946	0.1855557	0.1879685	0.18947135	0.19012961	0.19003563	0.18929765	0.18803748	0.18639317	0.18450303	0.18250272	0.18051153	0.17863125	0.17694849	0.17551053	0.17435525	0.17348331	0.17288074	0.17251968	0.17236015	0.1723628	0.17248026	0.17267585	0.17292319	0.17319992	0.17348887	0.17378643	0.17408997	0.1743989	0.1747106	0.1750178	0.17531529	0.17558536	0.17580873	0.17596269	0.17601904	0.17594689	0.17572142	0.17530951	0.17468956	0.17383546	0.17272623	0.1713459	0.16968626	0.1677336	0.16548511	0.1629419	0.1600998	0.15697053	0.15356003
0.18041295	0.18339731	0.18544492	0.18661772	0.18700919	0.1867227	0.18589237	0.18465088	0.18313801	0.18148717	0.17981791	0.1782364	0.17681828	0.17562473	0.17468493	0.1740079	0.17357652	0.1733711	0.17335126	0.17347491	0.17370778	0.17400846	0.17435594	0.17472667	0.17511012	0.17550536	0.17590979	0.17632577	0.17675313	0.17718866	0.17762557	0.1780496	0.17844036	0.17877612	0.17902589	0.17916246	0.1791563	0.17897719	0.17859845	0.17799568	0.17714746	0.17603725	0.17464969	0.17297676	0.17101392	0.16875744	0.16620877	0.16337198	0.16025266	0.15686026
0.17772278	0.18039653	0.18217716	0.18314758	0.18342227	0.18312272	0.18238232	0.1813381	0.1801267	0.1788571	0.17764136	0.1765557	0.17565714	0.17497674	0.17452517	0.17429541	0.17426051	0.17438653	0.17463672	0.17497739	0.17537037	0.17580098	0.1762474	0.17670043	0.17716499	0.17764251	0.17813334	0.1786448	0.17917389	0.17971432	0.18025436	0.18077353	0.18125348	0.18165877	0.18196651	0.18214242	0.18215857	0.18198535	0.18159729	0.18097436	0.18009719	0.17894961	0.1775243	0.17581585	0.17381719	0.17153314	0.16896358	0.16611396	0.1629941	0.15961021
0.17430443	0.17678475	0.17844158	0.1793761	0.17970842	0.1795705	0.17909399	0.1784065	0.17762324	0.17684482	0.17615369	0.17560136	0.17522582	0.17503962	0.17503081	0.17518136	0.1754628	0.17583993	0.17628244	0.17676389	0.17725897	0.17776203	0.17826563	0.17877509	0.17929366	0.17983419	0.18039894	0.18098947	0.18160182	0.18222493	0.18284047	0.18342534	0.1839546	0.18439724	0.18472278	0.18489763	0.18489595	0.18468986	0.18425745	0.183582	0.18264496	0.18143788	0.17995444	0.1781872	0.17613944	0.17381266	0.17121112	0.16834298	0.16521236	0.16183281
0.1704391	0.17287889	0.17457862	0.17564732	0.1762108	0.17639478	0.17632201	0.17610133	0.17583826	0.17560029	0.17545086	0.17542449	0.17553309	0.17577353	0.1761281	0.17657247	0.1770795	0.17762378	0.17817694	0.17872936	0.17927393	0.17980735	0.18033841	0.18088019	0.18144274	0.18203276	0.18265602	0.18330997	0.18398488	0.18466493	0.18532816	0.18594855	0.18649387	0.18693465	0.18723886	0.18737817	0.18732446	0.18705516	0.18655014	0.1857939	0.18477717	0.18349135	0.18193188	0.18009838	0.17799115	0.17561693	0.17297941	0.17008677	0.16694677	0.16357106
0.16647404	0.16903442	0.17094365	0.17230392	0.17324308	0.17386946	0.17429453	0.17461134	0.17489192	0.17519478	0.17555645	0.1759946	0.17650855	0.17708497	0.17770179	0.17834422	0.17898804	0.17961095	0.18020868	0.18077818	0.18132697	0.18186647	0.18240891	0.18297035	0.1835635	0.18419449	0.18486406	0.18556398	0.1862823	0.1869933	0.18767461	0.18829423	0.18882366	0.18922853	0.18947954	0.18954982	0.18941465	0.18905702	0.18845682	0.18760511	0.18649355	0.18511745	0.1834754	0.18156788	0.17940082	0.17697668	0.17430475	0.17138991	0.16824472	0.16487691
0.16277403	0.16560754	0.1678565	0.16963387	0.17104566	0.17218825	0.17315078	0.17400739	0.17481476	0.1756098	0.17640923	0.17722195	0.17803739	0.17884299	0.17962343	0.18036702	0.181054	0.18168995	0.182279	0.18282923	0.18335868	0.1838864	0.18443152	0.18500675	0.18562412	0.1862866	0.1869888	0.1877167	0.18845208	0.18916887	0.18983778	0.19042759	0.1909051	0.19124484	0.1914148	0.1913905	0.19115391	0.19068718	0.18997836	0.18901888	0.18780491	0.18633443	0.18460734	0.18262978	0.18040329	0.17793524	0.17523304	0.1723049	0.16915952	0.16580601
0.1596719	0.16288802	0.16558129	0.16784626	0.16977465	0.17144701	0.17293735	0.17429686	0.17556152	0.17675653	0.17789248	0.17896602	0.1799708	0.18089981	0.18174426	0.18250093	0.18317364	0.18377146	0.18431666	0.18482628	0.18532488	0.18583518	0.18637675	0.18696293	0.18759975	0.18828088	0.18900046	0.18973553	0.1904649	0.19115789	0.19178659	0.19231689	0.19271964	0.19296485	0.19303009	0.19289368	0.19253832	0.1919518	0.19112581	0.19005561	0.18873727	0.18717448	0.18536684	0.18332174	0.18104434	0.1785407	0.17581856	0.1728853	0.16975108	0.16642326
0.15742894	0.16109937	0.16428307	0.16705632	0.1694952	0.1716645	0.17361563	0.1753899	0.17701156	0.17849791	0.17985047	0.18107171	0.18215735	0.18311106	0.18393683	0.18464722	0.18525395	0.18578498	0.18626744	0.18672758	0.18719494	0.18769059	0.18822946	0.18882188	0.1894661	0.19015676	0.1908727	0.19159377	0.19229198	0.19293648	0.19349745	0.19394189	0.19424433	0.19437712	0.19432077	0.19405857	0.1935749	0.19286443	0.19191942	0.19073924	0.18932198	0.18767232	0.18579414	0.18369368	0.18137446	0.17884745	0.17611775	0.17319229	0.17008004	0.16678926
0.15622395	0.16036478	0.16402954	0.16727573	0.17017253	0.17275633	0.17507553	0.17715552	0.17901483	0.18066818	0.1821192	0.18337777	0.18445116	0.18534994	0.18609661	0.18671519	0.18723562	0.1876862	0.18810357	0.1885182	0.18895493	0.18943661	0.18997294	0.19056739	0.19121005	0.19189075	0.19258437	0.19326952	0.19391131	0.19448234	0.19495134	0.1952891	0.19547316	0.1954812	0.1952919	0.19489613	0.19428477	0.19345054	0.19239101	0.19110554	0.18959883	0.18787456	0.18593603	0.18379146	0.18144709	0.1789091	0.17618528	0.17328165	0.17020479	0.16696346
0.15612161	0.16070539	0.1647965	0.16844665	0.17169967	0.17459068	0.1771574	0.17941849	0.18139064	0.18309245	0.18453914	0.18574062	0.1867285	0.18752266	0.18815568	0.18866244	0.18908155	0.18945293	0.18980953	0.19018435	0.19059956	0.19106883	0.19159676	0.19218254	0.19281182	0.19346532	0.19411813	0.19473988	0.19530487	0.19578007	0.19613889	0.19635558	0.19640951	0.19628137	0.19595702	0.19542861	0.19468974	0.19373685	0.19257107	0.1911946	0.18961102	0.18782389	0.18584116	0.18366891	0.18131305	0.17877989	0.17607644	0.17320843	0.17018226	0.16700396
0.15710285	0.16205224	0.16648208	0.17042643	0.1739195	0.17699355	0.17967811	0.18199617	0.18396844	0.18561682	0.18696937	0.18805376	0.18890229	0.18955797	0.19006073	0.19045289	0.19077933	0.19107735	0.19138503	0.1917265	0.19212174	0.19257802	0.19309363	0.19365975	0.19425735	0.19486317	0.19545229	0.1959943	0.1964616	0.19682518	0.19705953	0.19714288	0.19705969	0.19679397	0.19633564	0.1956791	0.19482113	0.19376163	0.19250211	0.19104664	0.18940112	0.18756905	0.18555818	0.18337376	0.18102245	0.17851011	0.175843	0.17302528	0.17006236	0.16695905
0.15905789	0.16427499	0.16892163	0.17303541	0.1766417	0.17977294	0.1824542	0.18471655	0.18658946	0.18810838	0.18930581	0.1902272	0.19091687	0.1914213	0.19179471	0.19207892	0.19232124	0.1925619	0.1928293	0.19314604	0.19352064	0.19395766	0.19444993	0.19498104	0.19553003	0.19607168	0.19657823	0.1970219	0.19737568	0.19761322	0.19771561	0.19766296	0.19744161	0.1970411	0.19645463	0.19568011	0.19471505	0.1935615	0.19222438	0.19070697	0.18901558	0.18715526	0.18513358	0.18295398	0.18062484	0.17814869	0.17553188	0.17277774	0.1698913	0.1668753
0.16182312	0.16718307	0.17192417	0.17607656	0.17967187	0.18274136	0.1853139	0.18743251	0.18913639	0.19046724	0.19147605	0.19221586	0.1927369	0.19309768	0.19335052	0.1935436	0.1937195	0.19391146	0.19414675	0.19443776	0.1947913	0.19520202	0.19565731	0.1961379	0.19662032	0.19707897	0.19748694	0.19781873	0.19804808	0.19815427	0.19812092	0.19793162	0.19757637	0.19704917	0.19634494	0.1954635	0.19440717	0.19317657	0.19178003	0.19021726	0.1884988	0.18662941	0.18461241	0.18245561	0.18016167	0.17773756	0.1751847	0.17250839	0.16970906	0.16679072
0.16520193	0.17057273	0.17527932	0.17935485	0.18282712	0.18573487	0.18812306	0.19003314	0.19151711	0.19263424	0.19343941	0.19399509	0.19435865	0.19458857	0.1947385	0.19485529	0.19497667	0.19513303	0.19533852	0.19560486	0.19592804	0.19629967	0.19670324	0.19711834	0.1975191	0.19788033	0.19817775	0.19838543	0.19848587	0.19845814	0.19828953	0.19796908	0.19748992	0.19684641	0.19603892	0.19506744	0.19393575	0.19264752	0.19120693	0.18962052	0.18789293	0.18602924	0.18403564	0.18191665	0.17967474	0.17731519	0.17483896	0.17224964	0.169549	0.16673839
0.16897738	0.1742399	0.17880294	0.1826964	0.18595628	0.18863124	0.1907743	0.19243509	0.1936831	0.1945759	0.19518119	0.19556232	0.19578761	0.19590667	0.19597219	0.19602762	0.19610749	0.19622903	0.19640562	0.19663915	0.19692338	0.19724284	0.19758233	0.19791344	0.1982193	0.19847244	0.19865042	0.19873261	0.1987011	0.19854215	0.1982462	0.19780356	0.19721133	0.19646779	0.19557288	0.19452903	0.19334157	0.19201162	0.19054809	0.18895374	0.18723555	0.18539605	0.18344048	0.18137333	0.17919633	0.1769124	0.1745241	0.17203271	0.16943818	0.16674173
0.17295189	0.17800346	0.18232584	0.18595618	0.18894154	0.1913374	0.1932014	0.19460097	0.19560574	0.19628152	0.19670343	0.1969341	0.19703683	0.19706404	0.1970647	0.19707063	0.19711146	0.19719982	0.19734374	0.19753674	0.19776781	0.19802354	0.19828214	0.1985225	0.19872205	0.19885962	0.19891343	0.1988687	0.1987113	0.1984278	0.19801429	0.19746342	0.1967735	0.1959449	0.19498122	0.19388486	0.19265911	0.19130817	0.18983799	0.18825462	0.18656021	0.18476018	0.182858	0.18085472	0.17875516	0.1765576	0.17426682	0.17187947	0.16939855	0.16682296
0.1769495	0.18170209	0.18571654	0.18903044	0.19170126	0.19379102	0.19537215	0.19650942	0.19728357	0.19776316	0.19802108	0.19812277	0.19812492	0.19807987	0.1980241	0.1979908	0.19799507	0.19804676	0.1981484	0.19828828	0.19845846	0.19863594	0.19880453	0.19894394	0.19903001	0.19904934	0.19898188	0.19881384	0.19853671	0.19814089	0.19762203	0.19697785	0.19620845	0.19531502	0.19429982	0.19316784	0.19192307	0.19056861	0.18911126	0.18755324	0.18589987	0.18415253	0.18231446	0.18038744	0.17837399	0.17627239	0.17408428	0.17180936	0.16944626	0.16699512
0.18082671	0.18522485	0.18888272	0.19185041	0.19418949	0.19597268	0.19727267	0.19816391	0.1987276	0.199034	0.1991546	0.1991498	0.19907118	0.19896476	0.19886266	0.19879037	0.19875523	0.19876479	0.19881298	0.19889182	0.19898617	0.19907834	0.19914852	0.19917919	0.19915263	0.19905452	0.19886963	0.19858794	0.19820213	0.19770703	0.19709972	0.19637996	0.1955486	0.19460621	0.19356063	0.19241214	0.19116515	0.18982482	0.18839549	0.18687855	0.18527728	0.18359523	0.18183254	0.17999086	0.17807087	0.1760717	0.17399271	0.17183308	0.16959175	0.16726771
0.18447924	0.18848749	0.1917673	0.19437891	0.19638956	0.19787532	0.19891325	0.19958271	0.19996093	0.20011939	0.20012406	0.20002939	0.19988635	0.19972797	0.19958274	0.19946837	0.19938903	0.19934602	0.19933388	0.19934046	0.19935107	0.19934891	0.19931768	0.1992404	0.19910182	0.19889194	0.19859762	0.19821385	0.19773367	0.19715433	0.19647554	0.19569787	0.19482294	0.19385403	0.19279352	0.19164604	0.19041413	0.18910372	0.18771502	0.18625212	0.18471569	0.18310867	0.18143044	0.1796817	0.17786035	0.1759682	0.17400146	0.17196012	0.16984136	0.16764376
0.18784225	0.19144705	0.19434515	0.19660512	0.19830173	0.19951072	0.20031285	0.20078675	0.2010063	0.20104061	0.20094791	0.20078182	0.20057894	0.20037323	0.20018394	0.20002134	0.19989102	0.19978863	0.19970731	0.19963448	0.19955541	0.19945501	0.199321	0.19913837	0.19889387	0.19858076	0.19819063	0.19771786	0.19715905	0.19651309	0.19578043	0.19496326	0.19406366	0.19308369	0.19202608	0.19089654	0.1896955	0.18842691	0.18709281	0.1856938	0.18423218	0.18270715	0.18111981	0.17946814	0.17775138	0.17596848	0.17411661	0.17219359	0.17019817	0.16812754
0.19088167	0.19408208	0.1966083	0.19853835	0.1999443	0.20090415	0.20149663	0.201801	0.20188743	0.20181534	0.20164211	0.20140976	0.20115304	0.20089944	0.20066123	0.20044827	0.20025875	0.20008893	0.1999298	0.1997718	0.19960119	0.19940476	0.19917028	0.19888663	0.19854765	0.19814354	0.19767071	0.1971255	0.19650416	0.19581038	0.19504291	0.1942037	0.19329587	0.1923225	0.19128484	0.19018637	0.18902904	0.18781431	0.1865439	0.1852191	0.18383834	0.18240225	0.18091026	0.17935896	0.177749	0.1760768	0.17433971	0.1725347	0.170661	0.16871448
0.19358292	0.19639339	0.19857354	0.20019661	0.20133758	0.20207621	0.20248963	0.2026477	0.20261835	0.20245689	0.20221107	0.2019212	0.20161352	0.2013079	0.20101613	0.20074344	0.20048878	0.20024602	0.20000578	0.19976106	0.19949898	0.1992087	0.19888206	0.19850951	0.19808519	0.19760488	0.19706434	0.19646198	0.19579753	0.19507238	0.19428739	0.19344383	0.19254479	0.19159216	0.19058746	0.18953317	0.18843058	0.18728027	0.18608266	0.18483755	0.18354368	0.18220031	0.18080665	0.17935848	0.1778552	0.17629288	0.1746696	0.17298123	0.17122597	0.16940099
0.19595826	0.19840136	0.20025994	0.20160367	0.20251095	0.20305596	0.20331138	0.20334513	0.20321593	0.20297493	0.2026637	0.20231442	0.20195302	0.20159285	0.20124404	0.20090756	0.2005809	0.20026164	0.19994119	0.19960961	0.19926015	0.19888435	0.1984734	0.19802405	0.1975292	0.19698715	0.19639616	0.19575463	0.19506374	0.19432533	0.19353789	0.19270593	0.19182986	0.19091165	0.18995222	0.18895361	0.1879147	0.18683597	0.1857162	0.18455681	0.1833534	0.18210536	0.1808111	0.17946588	0.17806771	0.17661455	0.17510238	0.17352766	0.1718879	0.17017987
0.19802314	0.20012717	0.20169418	0.20279026	0.20348947	0.20386568	0.20398182	0.20390514	0.20368814	0.20337366	0.20299947	0.20259154	0.2021732	0.20175388	0.2013403	0.20093708	0.200539	0.20014144	0.19974138	0.19932958	0.19890092	0.19844767	0.19796608	0.19745213	0.19690299	0.19631563	0.19569075	0.1950272	0.19432558	0.19358963	0.19281673	0.19200987	0.19117011	0.19029841	0.18939364	0.1884584	0.1874901	0.18648884	0.18545339	0.18438086	0.18326956	0.18211854	0.1809218	0.17967896	0.17838499	0.17703822	0.17563407	0.17416868	0.17263985	0.17104405
0.19980545	0.20160201	0.20290369	0.20377785	0.20429257	0.20451738	0.20451371	0.20433852	0.20403841	0.20365402	0.20321603	0.20274945	0.20227075	0.20178856	0.201311	0.20083734	0.20036602	0.19989596	0.19942021	0.19893594	0.19843753	0.19792056	0.1973814	0.19681817	0.19622897	0.19561279	0.19497144	0.1943014	0.19360647	0.19288607	0.19214053	0.19137102	0.19057943	0.18976195	0.18892208	0.18805629	0.1871638	0.18624404	0.18529382	0.18431151	0.1832929	0.18223682	0.18113814	0.17999446	0.17880163	0.17755699	0.17625561	0.17489548	0.17347258	0.1719836
0.20132662	0.20284352	0.20391025	0.20458543	0.20493712	0.20502801	0.20491417	0.20464823	0.20426986	0.20381685	0.20331556	0.20278618	0.202245	0.20169908	0.20115541	0.20061436	0.20007458	0.1995361	0.19899395	0.19844525	0.19788988	0.19732088	0.19674	0.19614226	0.19553047	0.19490214	0.19425847	0.19359791	0.19292259	0.1922313	0.19152495	0.19080439	0.19006753	0.18931457	0.1885432	0.1877524	0.18693975	0.18610328	0.18524037	0.18434712	0.18342057	0.1824565	0.18145362	0.1804052	0.17930987	0.17816338	0.17696026	0.17569947	0.17437701	0.17298855
0.2026155	0.20388262	0.20473263	0.20523044	0.2054346	0.20540252	0.20518747	0.20483492	0.20438108	0.20385972	0.20329465	0.20270324	0.20209771	0.2014895	0.20088086	0.2002761	0.1996749	0.19907503	0.19847609	0.19787809	0.19727679	0.19667181	0.19606215	0.1954481	0.19482821	0.19420233	0.19357067	0.19293284	0.19228959	0.19163942	0.19098309	0.1903179	0.18964458	0.18895982	0.18826313	0.1875496	0.18681848	0.18606624	0.18528923	0.18448457	0.18364702	0.18277459	0.18186206	0.18090582	0.17990273	0.17884853	0.17773965	0.1765714	0.17534217	0.17404926
0.20369193	0.20472741	0.20538571	0.20572156	0.20579053	0.20564665	0.20533665	0.2048995	0.20437331	0.20378405	0.20315504	0.20250057	0.20183429	0.20116533	0.20049885	0.1998364	0.19917965	0.19853039	0.1978871	0.19725095	0.1966201	0.19599387	0.19537152	0.1947541	0.19414052	0.19353107	0.19292438	0.1923222	0.19172065	0.19112158	0.19052175	0.18992077	0.18931538	0.1887035	0.18808234	0.18744867	0.18679835	0.18613014	0.18543762	0.18471828	0.18396747	0.18318115	0.1823562	0.1814873	0.18057066	0.17960313	0.17858198	0.17750132	0.17636031	0.17515491
0.20457168	0.20539983	0.20588061	0.20606834	0.20601138	0.20576133	0.2053604	0.20484415	0.20424698	0.20359065	0.20289826	0.20218563	0.20146246	0.20073907	0.20001912	0.1993084	0.19860788	0.19792059	0.19724603	0.19658546	0.19593808	0.19530453	0.19468524	0.19407903	0.19348568	0.19290455	0.19233619	0.19177693	0.19122759	0.19068569	0.19014958	0.1896163	0.18908256	0.18854526	0.18800163	0.18744698	0.18687883	0.1862904	0.18568076	0.1850431	0.18437442	0.18367118	0.18292716	0.18214002	0.18130508	0.18041882	0.17947733	0.17847916	0.17741936	0.17629598
0.2052683	0.20590459	0.20622341	0.20627141	0.20610082	0.20574982	0.20526099	0.20467074	0.20400402	0.20328362	0.20253296	0.20176597	0.20098968	0.20021941	0.19945672	0.19870794	0.19797578	0.19726336	0.19657119	0.19590028	0.19525209	0.19462463	0.19402075	0.1934388	0.19287702	0.19233625	0.19181305	0.19130798	0.19081686	0.1903388	0.18987036	0.18940726	0.18894708	0.18848538	0.18801907	0.18754233	0.18705198	0.18654284	0.18601069	0.18545209	0.18486032	0.18423295	0.18356606	0.18285465	0.18209511	0.18128426	0.18041831	0.17949465	0.17850971	0.17746226
0.2057898	0.20624888	0.20641787	0.20633805	0.20605731	0.2056124	0.20504364	0.20437932	0.20364685	0.20286971	0.20206562	0.20124884	0.20043187	0.19962353	0.19882743	0.19805375	0.19730231	0.19657752	0.19588073	0.1952136	0.19457701	0.19397016	0.19339326	0.19284692	0.19232771	0.19183514	0.19136664	0.19092079	0.19049445	0.19008309	0.18968463	0.18929374	0.18890688	0.18852088	0.18812917	0.18772851	0.18731353	0.18687925	0.1864211	0.18593639	0.18541686	0.18486167	0.18426497	0.18362358	0.18293282	0.18219087	0.1813936	0.18053776	0.1796216	0.17864326
0.20614415	0.20644055	0.2064674	0.20627014	0.20588571	0.2053541	0.20470752	0.20397662	0.2031855	0.2023559	0.2015073	0.20065114	0.19980076	0.1989653	0.19814965	0.19736122	0.19660397	0.19588049	0.19519329	0.19454244	0.19392973	0.19335535	0.1928173	0.19231483	0.19184643	0.19141003	0.19100249	0.1906206	0.19026113	0.18991902	0.18959197	0.18927406	0.18896113	0.18864769	0.18832844	0.18799998	0.18765673	0.1872929	0.1869041	0.1864858	0.18603502	0.1855444	0.18501271	0.18443494	0.18380804	0.18312842	0.1823936	0.1816006	0.18074693	0.17983046
0.2063367	0.20648079	0.20637864	0.20606953	0.2055909	0.20497699	0.20426226	0.20346968	0.20262851	0.201756	0.20087066	0.19998547	0.19911268	0.19826147	0.19743901	0.19664925	0.19589923	0.19518906	0.19452366	0.1939018	0.19332498	0.19279185	0.1923024	0.19185267	0.1914423	0.19106683	0.19072452	0.19040924	0.19011909	0.18984854	0.18959218	0.1893454	0.18910313	0.18886009	0.18861055	0.1883496	0.18807314	0.18777505	0.18745074	0.1870952	0.18670478	0.18627504	0.18580206	0.18528153	0.18471158	0.18408906	0.18340999	0.18267322	0.18187582	0.18101639
0.2063721	0.20637482	0.20615366	0.20574214	0.20517772	0.20449041	0.20371301	0.20287213	0.2019878	0.20108123	0.20017016	0.1992677	0.19838524	0.19752999	0.19671221	0.19593513	0.19520417	0.19452047	0.19388774	0.19330615	0.19277439	0.19229129	0.19185677	0.1914671	0.19111948	0.19080955	0.19053409	0.19028874	0.19006804	0.18986693	0.18968034	0.18950272	0.18932791	0.18915227	0.18896827	0.18877062	0.18855643	0.18831787	0.18805172	0.18775317	0.18741852	0.1870422	0.1866222	0.18615371	0.1856344	0.18506265	0.18443435	0.1837479	0.18300104	0.18219206
0.20625734	0.20613068	0.20580049	0.20529759	0.20465535	0.2039054	0.20307666	0.20219207	0.20127687	0.2003484	0.19942287	0.19851425	0.19763297	0.19678879	0.19598679	0.19523418	0.1945339	0.1938878	0.19329736	0.19276454	0.19228628	0.19186112	0.19148731	0.19116229	0.19088021	0.19063821	0.19043195	0.19025593	0.19010408	0.18997103	0.18985239	0.1897409	0.18963096	0.18951727	0.18939331	0.18925515	0.1890972	0.18891296	0.1887002	0.18845221	0.18816668	0.18783821	0.1874651	0.18704292	0.18656944	0.18604201	0.18545863	0.18481651	0.18411458	0.18335216
0.20599787	0.20575666	0.2053262	0.20474166	0.2040329	0.20323001	0.20236078	0.20144649	0.20051119	0.19957145	0.19864395	0.19774254	0.19687518	0.1960516	0.19527867	0.19456114	0.19390136	0.19330208	0.19276524	0.19228774	0.19186959	0.19150689	0.19119899	0.19094044	0.19072756	0.19055463	0.19041668	0.19030878	0.19022402	0.19015773	0.19010144	0.19005293	0.19000305	0.18994626	0.18987967	0.18979438	0.18968682	0.18955222	0.18938607	0.18918326	0.18894091	0.18865526	0.1883234	0.1879412	0.1875079	0.18701927	0.18647489	0.18587257	0.18521047	0.18448812
0.2056038	0.20525843	0.20474385	0.20408897	0.2033254	0.20248172	0.20158063	0.20064925	0.19970539	0.19876747	0.19785014	0.19696593	0.19612484	0.19533366	0.19460082	0.19392788	0.19331925	0.19277543	0.1922971	0.19188145	0.19152814	0.1912331	0.1909936	0.19080406	0.19065973	0.19055511	0.19048482	0.19044335	0.19042316	0.19041947	0.19042376	0.1904324	0.19043776	0.19043437	0.19041649	0.19037913	0.1903177	0.1902262	0.1901017	0.18993825	0.18973334	0.18948461	0.189188	0.1888411	0.18844102	0.18798754	0.18747677	0.18690953	0.18628255	0.18559647
0.2050872	0.20465082	0.20406282	0.20335184	0.20254585	0.20167218	0.20075591	0.19981782	0.19887838	0.19795275	0.19705738	0.19620323	0.19539762	0.19465077	0.19396499	0.1933474	0.19279636	0.19231418	0.19190037	0.19155234	0.19126707	0.19104216	0.19087134	0.19075093	0.19067495	0.19063804	0.19063301	0.19065464	0.19069545	0.19074953	0.19081056	0.19087149	0.19092658	0.19097155	0.19099852	0.19100314	0.19098124	0.19092728	0.19083813	0.19070855	0.1905371	0.1903189	0.19005275	0.18973562	0.18936554	0.18893984	0.18845955	0.18792129	0.18732525	0.1866697
0.20446017	0.20394844	0.20329957	0.20254502	0.20170888	0.2008193	0.19989783	0.19896501	0.19804259	0.19714259	0.19628033	0.1954655	0.19470708	0.19401193	0.19338404	0.19282654	0.19234109	0.19192526	0.19158064	0.19130203	0.19108847	0.19093224	0.19083211	0.19077958	0.19077101	0.19079816	0.19085565	0.1909369	0.19103476	0.19114232	0.19125363	0.19136329	0.19146338	0.19154961	0.19161633	0.1916576	0.19166958	0.19164804	0.19158849	0.19148827	0.19134319	0.19115174	0.19091034	0.19061798	0.19027272	0.1898727	0.18941611	0.18890387	0.18833375	0.18770567
0.20373912	0.20316343	0.20246957	0.20168392	0.2008322	0.199938	0.19902477	0.1981112	0.19721493	0.19635113	0.19553204	0.19476773	0.19406459	0.19342905	0.19286561	0.19237484	0.19195762	0.19161361	0.19134024	0.19113347	0.19098982	0.19090477	0.19087249	0.19088753	0.19094282	0.19103104	0.19114786	0.1912841	0.1914343	0.19159065	0.19174726	0.1918993	0.1920391	0.19216204	0.19226187	0.1923343	0.19237477	0.1923802	0.19234589	0.19226873	0.19214611	0.19197592	0.19175498	0.19148332	0.19115767	0.19077839	0.19034275	0.18985209	0.18930465	0.18869945
0.20293663	0.20231459	0.20158963	0.20078658	0.19993044	0.19904546	0.198152	0.19726774	0.19641125	0.19559276	0.19482575	0.194119	0.19347925	0.19291058	0.19241509	0.19199587	0.19165173	0.19137979	0.19117926	0.19104491	0.19097205	0.19095603	0.19099063	0.19106859	0.19118433	0.19133104	0.19150129	0.19168884	0.19188553	0.19208664	0.19228409	0.19247244	0.19264673	0.19279963	0.19292775	0.19302675	0.19309062	0.19311744	0.19310297	0.19304457	0.19293879	0.19278571	0.1925824	0.19232565	0.19201645	0.19165331	0.19123551	0.19076228	0.19023353	0.18964961
0.202073	0.20141755	0.20067403	0.19986697	0.19902168	0.19815683	0.19729447	0.19645105	0.19564031	0.1948779	0.19417131	0.19352953	0.19295835	0.19246095	0.19203942	0.19169417	0.19142452	0.19122672	0.19109952	0.19103545	0.1910324	0.19108266	0.1911807	0.19131888	0.19149128	0.19169208	0.1919116	0.19214407	0.19238311	0.19262305	0.19285575	0.19307555	0.19327763	0.19345662	0.19360805	0.19372681	0.19380975	0.19385287	0.19385383	0.19380938	0.19371785	0.19357687	0.19338503	0.1931408	0.19284439	0.19249445	0.19208941	0.19163135	0.19111887	0.19055156
0.20116475	0.20048948	0.19974065	0.19894485	0.19811973	0.1972875	0.19646564	0.19567215	0.19491856	0.19421716	0.19357848	0.1930074	0.19250861	0.19208619	0.19174048	0.1914711	0.19127631	0.1911529	0.19109643	0.19110277	0.19116601	0.19128004	0.19143753	0.19163226	0.19185758	0.19210516	0.19237055	0.1926435	0.19291961	0.19319157	0.19345431	0.19370078	0.19392596	0.1941254	0.19429429	0.1944291	0.19452612	0.19458118	0.19459243	0.19455802	0.19447532	0.19434294	0.19415975	0.19392496	0.19363794	0.19329767	0.1929037	0.1924569	0.19195768	0.19140428
0.20022881	0.19954737	0.1988081	0.19803247	0.19724032	0.19644968	0.19567905	0.19494233	0.19425273	0.19362062	0.19305328	0.19255693	0.19213426	0.19178927	0.19152066	0.19132705	0.19120672	0.19115616	0.19116968	0.19124284	0.19136934	0.19154254	0.19175634	0.1920028	0.19227512	0.19256711	0.19287056	0.19317937	0.19348714	0.19378689	0.19407317	0.19434047	0.19458456	0.19479892	0.19498126	0.19512685	0.19523267	0.19529603	0.19531415	0.1952861	0.19520888	0.19508201	0.19490391	0.19467527	0.19439374	0.19406015	0.19367465	0.19323723	0.19274811	0.19220726
0.19928092	0.19860817	0.19788869	0.19714451	0.19639444	0.19565527	0.19494358	0.19427042	0.19365178	0.19309232	0.19260117	0.19218211	0.1918385	0.19157135	0.1913798	0.191261	0.19121423	0.19123393	0.19131453	0.19145104	0.19163631	0.19186509	0.19213004	0.19242266	0.19273856	0.19306794	0.19340567	0.19374432	0.19407785	0.19440068	0.19470611	0.19498992	0.19524634	0.1954718	0.19566283	0.19581512	0.19592601	0.19599335	0.19601479	0.19598925	0.1959143	0.19578868	0.19561349	0.19538718	0.1951096	0.19478065	0.19440085	0.19397062	0.19348936	0.1929581
0.19833876	0.19768532	0.1969981	0.19629547	0.1955954	0.1949152	0.19426805	0.19366655	0.19312066	0.19263887	0.19222549	0.1918864	0.19162066	0.19143143	0.19131607	0.19127128	0.19129503	0.19138083	0.19152549	0.19172148	0.19196215	0.19224182	0.19255266	0.19288711	0.19323951	0.19360195	0.19396845	0.19433197	0.19468646	0.19502613	0.19534609	0.19564092	0.19590642	0.19613811	0.19633326	0.19648822	0.1966007	0.19666842	0.19668946	0.19666272	0.19658718	0.19646162	0.19628601	0.19606008	0.19578424	0.19545665	0.19508082	0.19465564	0.19418088	0.19365764
0.19741672	0.19679347	0.19614685	0.19549504	0.1948534	0.19423732	0.19366099	0.19313377	0.19266573	0.19226244	0.19192874	0.19166875	0.19148251	0.1913695	0.19132745	0.19135435	0.19144517	0.19159463	0.19179872	0.1920496	0.19233988	0.19266507	0.19301629	0.19338804	0.19377257	0.19416246	0.19455156	0.19493511	0.19530565	0.19565783	0.19598697	0.19628817	0.19655828	0.19679224	0.19698802	0.19714198	0.19725236	0.19731782	0.19733492	0.1973046	0.19722563	0.19709697	0.19691876	0.19669123	0.19641498	0.1960881	0.19571346	0.19529122	0.19482106	0.19430467
0.19652843	0.19594431	0.19534722	0.19475195	0.19417545	0.19363001	0.1931273	0.19267756	0.19228777	0.19196497	0.19171123	0.19152969	0.19142014	0.19138147	0.19141114	0.19150549	0.19165988	0.19186893	0.19212666	0.19242772	0.1927642	0.19312924	0.19351646	0.19391909	0.19433	0.19474268	0.19515005	0.19554791	0.19592875	0.19628926	0.1966237	0.1969271	0.19719769	0.19743013	0.19762269	0.19777247	0.19787773	0.19793731	0.1979489	0.19791266	0.19782767	0.19769382	0.19751103	0.1972802	0.19700018	0.19667327	0.19629824	0.19587749	0.19541156	0.19490048
0.19568597	0.19514869	0.19460753	0.19407572	0.1935677	0.19309604	0.19267017	0.19229978	0.19198972	0.19174716	0.19157204	0.19146733	0.19143206	0.19146496	0.19156155	0.19172001	0.19193393	0.19219762	0.19250478	0.19285026	0.19322729	0.19362727	0.19404545	0.1944741	0.19490582	0.19533536	0.19575676	0.19616383	0.19655176	0.19691533	0.19725055	0.1975528	0.19781965	0.19804738	0.19823366	0.19837642	0.19847304	0.1985241	0.19852835	0.19848433	0.19839108	0.19825031	0.1980615	0.19782448	0.1975412	0.19721144	0.19683594	0.19641551	0.1959514	0.19544427
0.19489774	0.1944148	0.19393554	0.19347224	0.19303569	0.19264027	0.19229308	0.19200146	0.1917715	0.19160649	0.19150935	0.19147894	0.19151497	0.1916152	0.19177604	0.19199273	0.19226155	0.19257388	0.19292632	0.19331111	0.19372313	0.19415286	0.1945957	0.19504493	0.19549304	0.19593525	0.19636488	0.19677791	0.19716772	0.19753085	0.19786285	0.19816041	0.1984205	0.19863991	0.19881682	0.19894968	0.19903682	0.19907632	0.19907029	0.19901624	0.1989145	0.19876431	0.19856809	0.19832548	0.19803676	0.19770297	0.1973257	0.19690475	0.19644207	0.19593772
0.19417419	0.1937511	0.19333681	0.19294363	0.19258338	0.19226414	0.19199538	0.19178224	0.1916309	0.19154269	0.19151941	0.19155988	0.19166344	0.1918276	0.19204724	0.19231778	0.19263521	0.19299299	0.19338444	0.19380453	0.1942451	0.19469987	0.19516209	0.19562712	0.19608699	0.19653663	0.19697124	0.19738534	0.19777271	0.19813155	0.19845676	0.1987462	0.19899626	0.19920458	0.1993704	0.19949067	0.1995652	0.19959356	0.19957496	0.1995088	0.19939548	0.19923666	0.19903077	0.1987813	0.19848701	0.1981483	0.19776808	0.19734633	0.19688359	0.19638193
0.19351983	0.19316065	0.19281505	0.1924949	0.19220921	0.19196814	0.19177687	0.19164172	0.19156602	0.19155109	0.1915983	0.19170618	0.19187364	0.19209611	0.19236973	0.19268951	0.19305156	0.19344783	0.19387375	0.19432208	0.19478652	0.19526063	0.1957387	0.19621481	0.19668129	0.19713408	0.19756874	0.19797885	0.19836155	0.19871256	0.19902831	0.19930643	0.1995442	0.19973907	0.1998908	0.19999732	0.2000573	0.2000719	0.20003945	0.19996047	0.19983593	0.19966596	0.19945046	0.1991926	0.19889148	0.19854818	0.19816384	0.1977408	0.19727808	0.19677785
0.19294184	0.19264849	0.19237322	0.19212681	0.19191664	0.1917511	0.19163632	0.1915758	0.19157207	0.19162837	0.19174175	0.19191319	0.19213806	0.1924141	0.19273765	0.1931015	0.19350156	0.19393253	0.19438659	0.19485858	0.19534287	0.19583085	0.19631921	0.19680059	0.19727053	0.19772258	0.19815287	0.19855629	0.19893052	0.19927084	0.1995744	0.1998387	0.2000613	0.20024118	0.20037672	0.2004671	0.20051232	0.20051086	0.20046398	0.20037106	0.20023413	0.200052	0.19982697	0.1995593	0.19925112	0.1989025	0.19851433	0.1980885	0.19762534	0.19712731
0.19244055	0.19221509	0.19201091	0.19183798	0.19170241	0.1916118	0.19157028	0.19158152	0.19164783	0.19176924	0.19194509	0.19217446	0.19245335	0.19277829	0.1931442	0.19354732	0.19398105	0.19443977	0.19491786	0.19540852	0.19590609	0.19640473	0.19689853	0.19738176	0.19784987	0.1982976	0.19872026	0.19911426	0.19947621	0.19980288	0.20009133	0.20033976	0.20054574	0.2007082	0.20082653	0.20089962	0.20092717	0.20090957	0.2008476	0.2007409	0.20058982	0.20039538	0.20016003	0.19988333	0.19956726	0.19921248	0.19882007	0.19839251	0.19792895	0.19743147
0.19201872	0.19186236	0.19172874	0.19162846	0.19156569	0.19154648	0.19157535	0.1916545	0.19178617	0.1919691	0.1922032	0.19248495	0.19281185	0.19318065	0.19358441	0.19402075	0.19448279	0.1949648	0.195461	0.19596617	0.1964728	0.19697595	0.19747171	0.19795276	0.19841549	0.19885515	0.19926731	0.19964834	0.19999559	0.20030601	0.20057741	0.20080769	0.20099513	0.20113921	0.20123838	0.2012936	0.20130345	0.2012688	0.20119014	0.20106834	0.20090342	0.20069733	0.2004506	0.20016435	0.19984059	0.19947986	0.19908307	0.19865218	0.19818851	0.1976923
0.19167918	0.1915891	0.19152561	0.19149505	0.1915022	0.19155191	0.19164686	0.19179055	0.191982	0.19222185	0.1925081	0.19283776	0.19320804	0.1936144	0.1940521	0.19451565	0.19500121	0.19550113	0.1960107	0.19652435	0.19703609	0.19754103	0.1980333	0.1985092	0.1989627	0.19939047	0.19978969	0.20015566	0.20048583	0.20077811	0.20103042	0.2012409	0.2014089	0.20153275	0.20161204	0.20164827	0.20163946	0.20158756	0.20149203	0.2013546	0.2011761	0.20095709	0.20069979	0.20040435	0.20007247	0.19970602	0.19930519	0.19887188	0.19840668	0.19791195
0.19141686	0.19139394	0.19139811	0.19143459	0.19150843	0.19162276	0.19178048	0.19198352	0.1922313	0.19252273	0.19285521	0.19322778	0.1936359	0.19407466	0.19454005	0.19502711	0.19552921	0.19604295	0.19656101	0.19707951	0.19759181	0.19809398	0.19858016	0.19904694	0.19948879	0.19990247	0.20028566	0.20063321	0.20094487	0.20121665	0.2014485	0.20163853	0.20178533	0.20188794	0.20194803	0.20196395	0.2019362	0.2018659	0.20175412	0.20160045	0.20140837	0.20117691	0.20090795	0.2006036	0.20026429	0.19989234	0.19948664	0.19905129	0.19858594	0.19809157
0.19123113	0.19127327	0.19134238	0.19144359	0.19157943	0.19175549	0.19197099	0.19222867	0.19252595	0.19286397	0.1932393	0.19364862	0.19408861	0.19455448	0.19504264	0.1955472	0.19606297	0.1965855	0.19710878	0.1976272	0.19813603	0.19863164	0.19910902	0.19956219	0.19998989	0.20038709	0.20075129	0.2010796	0.2013705	0.20162113	0.20183088	0.20199884	0.20212266	0.20220506	0.20224336	0.20223843	0.20219214	0.20210378	0.20197552	0.2018072	0.20160058	0.20135684	0.20107765	0.20076339	0.20041697	0.20003872	0.19962992	0.19919194	0.19872619	0.19823334
0.19112056	0.19122459	0.19135506	0.19151586	0.19171154	0.19194278	0.1922117	0.19251841	0.19286186	0.19324067	0.19365285	0.19409291	0.19456062	0.19504946	0.19555466	0.19607204	0.19659716	0.19712299	0.19764641	0.1981615	0.19866471	0.19915038	0.19961411	0.2000532	0.20046274	0.20084153	0.20118576	0.20149252	0.20176072	0.2019893	0.2021762	0.2023213	0.20242271	0.20248288	0.2025001	0.20247518	0.20240983	0.2023036	0.20215823	0.20197462	0.20175442	0.2014981	0.20120873	0.20088641	0.20053238	0.20014882	0.19973674	0.1992969	0.19883054	0.19833955
0.19107974	0.19124198	0.19143021	0.19164851	0.19189751	0.19218023	0.19249704	0.1928481	0.19323176	0.1936464	0.19408956	0.19455752	0.19504699	0.19555303	0.19607098	0.19659686	0.19712588	0.19765225	0.19817218	0.1986799	0.19917277	0.1996455	0.20009378	0.20051588	0.20090704	0.20126429	0.20158643	0.20187055	0.20211565	0.20232019	0.20248313	0.20260496	0.2026843	0.20272247	0.20271797	0.202673	0.20258787	0.20246418	0.2023026	0.20210427	0.2018703	0.20160331	0.20130391	0.20097353	0.2006129	0.20022431	0.19980839	0.19936746	0.19890152	0.19841205
0.19110411	0.19132179	0.19156384	0.1918337	0.19213203	0.1924619	0.19282156	0.19321188	0.19363049	0.19407627	0.19454482	0.19503447	0.19554111	0.19605958	0.19658567	0.19711629	0.19764471	0.19816864	0.19868037	0.19917907	0.19965884	0.20011565	0.20054679	0.20094883	0.2013184	0.2016538	0.20195231	0.20221286	0.20243414	0.20261422	0.20275283	0.2028513	0.20290771	0.20292324	0.20289804	0.20283316	0.20272945	0.2025879	0.20241031	0.20219755	0.20195177	0.20167302	0.20136416	0.20102543	0.20065881	0.20026629	0.19984806	0.19940525	0.19894049	0.19845279
0.19118968	0.19145781	0.19174935	0.19206661	0.19241011	0.19278121	0.19317889	0.19360289	0.19405136	0.19452254	0.19501263	0.19551936	0.19603795	0.19656488	0.19709578	0.19762562	0.1981509	0.19866689	0.1991692	0.19965467	0.20011856	0.20055784	0.20096926	0.20134939	0.20169659	0.20200785	0.20228285	0.20251836	0.20271492	0.20287009	0.20298506	0.2030592	0.2030926	0.20308585	0.20304018	0.20295492	0.20283361	0.2026748	0.20248231	0.20225589	0.20199786	0.20170847	0.2013906	0.20104556	0.20067337	0.20027669	0.19985676	0.19941328	0.19894889	0.19846398
0.19133013	0.19164589	0.19198246	0.1923418	0.19272462	0.19313155	0.19356275	0.19401586	0.19448945	0.1949815	0.19548742	0.1960067	0.19653368	0.19706333	0.19759469	0.19812122	0.19863981	0.19914494	0.19963479	0.20010443	0.20055014	0.20096977	0.20135917	0.20171736	0.20204009	0.20232727	0.20257661	0.20278743	0.20295762	0.20308845	0.20317917	0.20322922	0.20323975	0.20321159	0.20314507	0.20304137	0.2029019	0.20272738	0.20251922	0.2022805	0.20201051	0.2017116	0.2013858	0.20103431	0.20065741	0.20025732	0.1998349	0.19939293	0.19892922	0.19844732
0.19152124	0.1918779	0.19225523	0.19265229	0.19307008	0.19350876	0.19396752	0.19444475	0.19493848	0.19544601	0.1959651	0.19649114	0.19702186	0.19755265	0.19807932	0.19859903	0.19910733	0.19960028	0.2000744	0.20052595	0.20095176	0.2013494	0.20171608	0.20204936	0.20234779	0.20260929	0.2028329	0.20301774	0.20316367	0.20326884	0.20333521	0.20336251	0.20335129	0.2033012	0.20321532	0.20309292	0.20293617	0.202746	0.20252451	0.20227307	0.20199211	0.20168458	0.20135158	0.20099328	0.2006131	0.20021048	0.19978681	0.1993442	0.19888379	0.19840395
0.1917555	0.19215064	0.19256276	0.19299367	0.19344154	0.19390634	0.19438893	0.19488445	0.19539353	0.1959125	0.1964395	0.19696927	0.19749983	0.19802728	0.19854723	0.19905695	0.19955215	0.20002915	0.20048514	0.20091707	0.20132148	0.20169598	0.20203903	0.20234668	0.20261985	0.20285529	0.20305306	0.20321198	0.20333152	0.20341246	0.20345451	0.2034596	0.20342588	0.20335571	0.20325014	0.20311043	0.20293766	0.202733	0.2024977	0.20223486	0.20194438	0.20162868	0.20128909	0.20092578	0.20054139	0.20013775	0.19971365	0.1992721	0.19881342	0.1983383
0.19202754	0.19245648	0.19290006	0.19335823	0.19383182	0.19431917	0.19481912	0.19532968	0.19584993	0.19637583	0.19690624	0.19743612	0.19796374	0.19848369	0.1989937	0.1994905	0.19997032	0.20042981	0.20086627	0.20127605	0.20165762	0.20200787	0.20232542	0.20260762	0.20285404	0.20306382	0.20323546	0.20336875	0.20346366	0.20351976	0.20353973	0.20352109	0.20346627	0.20337662	0.20325217	0.20309538	0.20290768	0.20268859	0.20244192	0.20216835	0.20186843	0.20154554	0.20119925	0.2008324	0.20044543	0.20003949	0.19961673	0.19917664	0.19872072	0.19824928
0.19233245	0.1927898	0.19325998	0.19374196	0.19423586	0.19474068	0.19525446	0.1957761	0.19630247	0.19683225	0.19736227	0.19788872	0.19840857	0.19891942	0.19941713	0.1998981	0.20036079	0.20080043	0.20121485	0.20160249	0.20195957	0.20228492	0.202576	0.20283176	0.20305282	0.20323539	0.20338085	0.20348859	0.2035592	0.20359169	0.20358756	0.20354825	0.20347254	0.20336398	0.20322262	0.20304969	0.20284666	0.20261587	0.20235722	0.20207389	0.20176639	0.2014369	0.20108645	0.20071536	0.20032644	0.19991997	0.19949794	0.19906025	0.19860707	0.19814122
0.19266361	0.19314551	0.19363749	0.19413832	0.19464912	0.19516623	0.19569054	0.1962179	0.19674832	0.19727746	0.1978036	0.19832292	0.19883321	0.19933145	0.19981395	0.20027734	0.20072083	0.2011387	0.2015308	0.20189387	0.20222606	0.20252527	0.20279019	0.20302007	0.20321368	0.20337106	0.20349075	0.20357281	0.20361926	0.20362912	0.20360295	0.20354211	0.20344758	0.20332041	0.2031623	0.20297456	0.20275804	0.20251557	0.20224658	0.20195448	0.20163998	0.2013047	0.20094964	0.2005762	0.20018591	0.19977993	0.1993587	0.19892362	0.198475	0.19801374
0.19301605	0.19351777	0.19402704	0.19454318	0.19506568	0.19559209	0.19612141	0.19665202	0.19718094	0.19770673	0.19822574	0.19873607	0.19923377	0.19971648	0.20018223	0.20062698	0.20104831	0.20144436	0.20181265	0.20215046	0.20245627	0.20273007	0.20296809	0.2031714	0.20333874	0.20347057	0.20356442	0.20362271	0.20364495	0.20363216	0.20358522	0.20350419	0.20339124	0.20324697	0.20307334	0.20287147	0.20264283	0.20238884	0.20211115	0.2018106	0.20148987	0.20115006	0.20079221	0.20041682	0.20002536	0.1996205	0.19920163	0.19877009	0.19832581	0.19786993
0.1933836	0.19390054	0.19442368	0.19495142	0.19548076	0.19601324	0.19654441	0.19707423	0.19759947	0.19811794	0.19862764	0.19912481	0.19960898	0.2000745	0.20052107	0.20094478	0.20134383	0.20171611	0.20205851	0.2023708	0.20265073	0.20289823	0.20311022	0.20328657	0.20342842	0.20353386	0.20360382	0.20363884	0.20363797	0.20360392	0.20353568	0.20343655	0.20330578	0.20314553	0.20295739	0.202742	0.20250204	0.20223811	0.20195173	0.2016455	0.20131904	0.20097493	0.20061444	0.20023876	0.1998478	0.19944388	0.19902787	0.19859958	0.19816048	0.19771032
0.19376057	0.19429056	0.19482349	0.19535717	0.19589195	0.19642495	0.19695516	0.19748043	0.197999	0.19850793	0.19900523	0.1994885	0.19995509	0.20040238	0.20082787	0.20122965	0.20160496	0.20195264	0.2022699	0.20255588	0.20280969	0.20303036	0.20321614	0.20336682	0.20348236	0.2035637	0.203609	0.20362094	0.20359907	0.20354365	0.20345709	0.20333903	0.20319189	0.20301732	0.20281483	0.2025884	0.20233753	0.20206475	0.20177189	0.20145904	0.20112863	0.2007817	0.20041943	0.20004317	0.19965336	0.19925189	0.19883874	0.19841525	0.19798136	0.19753781
0.19414419	0.19468176	0.19522005	0.19575769	0.19629323	0.19682479	0.19735065	0.19786851	0.19837704	0.1988744	0.19935708	0.1998242	0.200271	0.20069803	0.20110197	0.20148027	0.20183176	0.2021536	0.20244598	0.20270588	0.20293304	0.20312718	0.20328712	0.20341241	0.20350318	0.20355998	0.20358236	0.20357206	0.20352845	0.20345396	0.20334874	0.20321411	0.20305197	0.2028633	0.20264962	0.20241158	0.20215102	0.20187089	0.20157117	0.201254	0.20092003	0.20057096	0.20020816	0.199832	0.19944435	0.19904591	0.19863634	0.1982179	0.19778983	0.19735318
0.19452736	0.19507074	0.1956106	0.19614881	0.19668153	0.19720814	0.19772647	0.19823483	0.19873178	0.19921494	0.19968084	0.200129	0.2005566	0.20096196	0.20134273	0.20169671	0.20202297	0.2023199	0.2025855	0.20281984	0.20302115	0.20318876	0.20332305	0.2034237	0.20349053	0.2035236	0.20352422	0.20349242	0.20342964	0.20333607	0.20321351	0.2030638	0.2028877	0.20268585	0.20246056	0.20221284	0.20194516	0.2016577	0.20135264	0.20103171	0.20069484	0.20034473	0.19998215	0.19960728	0.19922186	0.19882685	0.19842182	0.19800869	0.19758698	0.19715798
0.19490743	0.19545238	0.19599164	0.19652659	0.19705406	0.19757298	0.19808108	0.19857764	0.19905971	0.1995266	0.19997482	0.20040387	0.20080996	0.20119242	0.20154932	0.20187862	0.20217985	0.20245092	0.20269115	0.20289859	0.20307444	0.2032168	0.20332615	0.20340194	0.20344579	0.20345691	0.20343535	0.20338432	0.20330252	0.20319138	0.20305328	0.20288926	0.20269918	0.20248578	0.20225093	0.20199424	0.20171978	0.2014268	0.20111795	0.20079362	0.2004556	0.20010494	0.19974318	0.19937003	0.19898775	0.1985964	0.19819672	0.19778949	0.19737498	0.1969537
0.19528034	0.19582225	0.19635944	0.19688699	0.19740692	0.19791639	0.19841261	0.19889456	0.1993609	0.19980948	0.20023724	0.20064554	0.20102973	0.20138858	0.20172137	0.20202608	0.202302	0.20254666	0.20276101	0.20294362	0.20309365	0.20321108	0.20329632	0.20334923	0.20337023	0.20335965	0.20331895	0.20324785	0.20314862	0.20302182	0.20286867	0.20269094	0.20248936	0.20226568	0.20202166	0.20175804	0.20147742	0.20117979	0.20086707	0.20054097	0.20020255	0.19985236	0.1994918	0.19912185	0.19874321	0.19835667	0.19796297	0.19756195	0.1971541	0.1967409
0.19564146	0.19617912	0.19670925	0.19722962	0.19773895	0.19823495	0.19871728	0.19918425	0.1996324	0.20006172	0.20046975	0.20085502	0.20121586	0.20155102	0.2018596	0.20213865	0.20238908	0.20260856	0.20279716	0.20295411	0.20308006	0.20317355	0.20323491	0.20326552	0.20326497	0.20323484	0.20317465	0.2030861	0.20297009	0.20282848	0.20266148	0.20247155	0.20225917	0.20202692	0.20177478	0.2015051	0.20121883	0.20091811	0.2006039	0.20027606	0.19993757	0.19958873	0.19923082	0.19886395	0.19848998	0.19810864	0.19772042	0.19732659	0.19692647	0.19652128
0.19598874	0.19651926	0.1970398	0.19754982	0.19804646	0.19852826	0.19899517	0.19944374	0.19987336	0.20028155	0.20066838	0.20103073	0.2013684	0.20167905	0.20196271	0.20221692	0.20244215	0.20263635	0.20280042	0.20293257	0.20303424	0.20310465	0.2031438	0.20315298	0.20313242	0.20308268	0.20300463	0.20289893	0.20276876	0.20261265	0.20243405	0.20223263	0.20201094	0.20177004	0.20151192	0.201237	0.20094657	0.200643	0.20032719	0.19999954	0.19966179	0.19931528	0.19896033	0.19859797	0.19822825	0.19785276	0.19747183	0.19708437	0.19669288	0.19629613
0.19631782	0.1968392	0.19734916	0.19784638	0.19832852	0.1987947	0.19924374	0.19967313	0.2000825	0.20046994	0.20083399	0.20117357	0.20148697	0.2017734	0.20203187	0.20226142	0.20246173	0.20263152	0.202771	0.2028793	0.20295784	0.20300624	0.2030238	0.20301306	0.20297275	0.20290491	0.2028101	0.20268947	0.20254438	0.20237675	0.20218606	0.2019757	0.20174545	0.2014978	0.2012337	0.20095493	0.2006624	0.2003566	0.20003977	0.1997134	0.19937791	0.1990337	0.19868228	0.19832468	0.19796069	0.19759133	0.19721746	0.1968382	0.19645473	0.19606692
0.19662692	0.19713703	0.19763424	0.19811654	0.1985833	0.19903176	0.19946179	0.19987142	0.20026019	0.20062555	0.2009666	0.20128264	0.20157145	0.2018338	0.20206779	0.20227255	0.20244838	0.2025938	0.20270984	0.20279568	0.2028522	0.20287889	0.20287646	0.20284557	0.20278744	0.2027031	0.20259276	0.20245825	0.2023008	0.2021211	0.20192102	0.20170183	0.20146482	0.20121112	0.20094323	0.20066056	0.20036608	0.20005947	0.19974348	0.19941849	0.19908588	0.19874506	0.19839837	0.19804525	0.19768816	0.19732511	0.19695836	0.19658747	0.19621253	0.19583407
0.19691458	0.19741064	0.19789305	0.1983597	0.19880858	0.19923909	0.19964986	0.20003803	0.20040523	0.20074697	0.20106563	0.20135798	0.20162289	0.20186107	0.20207055	0.20225136	0.20240368	0.20252596	0.20261823	0.20268251	0.20271811	0.20272392	0.20270254	0.20265406	0.20257911	0.20247923	0.20235454	0.2022072	0.202038	0.20184827	0.20163937	0.20141336	0.20116965	0.20091194	0.20063972	0.20035538	0.20005965	0.19975361	0.1994394	0.19911647	0.1987867	0.19844988	0.19810875	0.19776204	0.19741008	0.19705524	0.19669658	0.19633408	0.19596806	0.19559863
0.19717741	0.19765961	0.19812483	0.19857359	0.19900452	0.199415	0.19980505	0.20017298	0.20051685	0.20083652	0.20113166	0.2014	0.20164129	0.20185585	0.20204139	0.2021988	0.20232764	0.2024276	0.20249914	0.20254174	0.2025564	0.20254427	0.2025044	0.20243877	0.20234828	0.20223424	0.20209666	0.20193744	0.20175812	0.20155974	0.2013435	0.20111066	0.20086268	0.20060107	0.2003264	0.2000409	0.19974497	0.1994406	0.19912793	0.19880813	0.19848214	0.19815047	0.19781508	0.1974743	0.19712958	0.19678238	0.19643167	0.19607751	0.19572169	0.1953615
0.19741404	0.19787964	0.19832858	0.19875863	0.19917013	0.19956006	0.19992906	0.20027487	0.20059663	0.20089358	0.20116471	0.20140997	0.2016278	0.20181887	0.20198122	0.20211586	0.20222248	0.20230038	0.20235123	0.20237419	0.20237003	0.20233917	0.20228286	0.20220211	0.20209737	0.20196992	0.20182058	0.20165113	0.2014626	0.20125633	0.20103341	0.20079571	0.20054425	0.20027962	0.20000398	0.19971822	0.19942343	0.19912057	0.19881092	0.1984947	0.1981732	0.19784786	0.19751772	0.19718441	0.1968472	0.19650781	0.19616589	0.19582106	0.19547386	0.19512425
0.19762403	0.19807176	0.19850183	0.19891311	0.19930415	0.19967413	0.20002119	0.20034435	0.20064357	0.20091803	0.20116569	0.20138833	0.2015833	0.201751	0.2018912	0.20200403	0.20208877	0.20214646	0.20217746	0.20218073	0.20215915	0.20211191	0.20203947	0.20194504	0.20182662	0.20168754	0.201528	0.20134953	0.2011532	0.20093995	0.20071194	0.20047057	0.20021598	0.19995008	0.19967405	0.19938885	0.19909523	0.19879517	0.19848898	0.1981774	0.19786197	0.19754177	0.19721845	0.19689251	0.19656375	0.19623223	0.19589907	0.19556385	0.19522591	0.19488633
0.19780488	0.19823381	0.19864568	0.1990373	0.19940743	0.19975547	0.20008115	0.20038244	0.20065898	0.20091076	0.20113608	0.20133515	0.20150807	0.20165378	0.20177197	0.20186399	0.2019289	0.20196648	0.2019784	0.20196477	0.201926	0.20186295	0.2017767	0.20166843	0.20153888	0.20138857	0.20122042	0.20103376	0.20082995	0.20061198	0.2003802	0.20013563	0.19987932	0.19961257	0.19933695	0.19905327	0.19876285	0.19846651	0.19816399	0.19785786	0.19754797	0.1972348	0.19691807	0.19659972	0.19627906	0.19595636	0.19563256	0.19530639	0.1949786	0.19464904
0.1979569	0.1983673	0.19875917	0.19912952	0.19947894	0.19980586	0.2001097	0.20038873	0.20064296	0.20087238	0.20107518	0.20125294	0.20140348	0.20152779	0.2016256	0.20169714	0.2017419	0.20176172	0.20175608	0.20172545	0.20167154	0.20159476	0.20149545	0.20137516	0.2012347	0.20107539	0.20089826	0.20070486	0.20049644	0.20027392	0.20003879	0.19979215	0.19953528	0.19926886	0.19899498	0.19871342	0.19842625	0.19813406	0.19783683	0.19753629	0.19723201	0.19692633	0.19661745	0.19630691	0.19599564	0.19568206	0.19536671	0.19505072	0.19473213	0.19441375
0.19807887	0.19846977	0.19884072	0.1991918	0.19951974	0.19982503	0.20010652	0.20036405	0.20059709	0.20080414	0.20098561	0.2011411	0.20127074	0.20137471	0.20145242	0.20150489	0.20153175	0.20153378	0.20151202	0.20146656	0.20139767	0.2013077	0.20119624	0.20106575	0.20091552	0.20074838	0.2005644	0.20036542	0.20015262	0.19992724	0.19968967	0.1994422	0.19918534	0.19892067	0.19864894	0.19837028	0.1980869	0.19779962	0.19750823	0.1972138	0.19691634	0.19661793	0.19631684	0.19601515	0.19571255	0.19540784	0.19510269	0.1947969	0.19448906	0.19417971
0.19817114	0.19854186	0.19889286	0.19922186	0.19952896	0.19981314	0.20007311	0.20030913	0.20052026	0.20070602	0.20086671	0.20100172	0.20111135	0.20119488	0.20125473	0.20128912	0.20129852	0.20128451	0.20124705	0.20118757	0.20110631	0.20100392	0.20088205	0.20074159	0.20058425	0.20040905	0.20021994	0.20001641	0.19980022	0.19957243	0.19933406	0.19908673	0.19883056	0.19856803	0.19829884	0.19802493	0.19774626	0.19746363	0.19717842	0.19689108	0.1966012	0.19631073	0.19601837	0.19572513	0.19543082	0.19513622	0.19484103	0.19454479	0.1942473	0.19394869
0.19823328	0.19858387	0.1989136	0.19922233	0.19950844	0.1997711	0.20001006	0.20022474	0.20041505	0.20058	0.20072053	0.20083584	0.20092598	0.20099184	0.20103341	0.20105007	0.2010435	0.20101486	0.20096332	0.20089076	0.20079778	0.20068419	0.20055395	0.20040554	0.2002397	0.20005983	0.19986604	0.19965918	0.19944024	0.1992111	0.19897293	0.19872633	0.19847244	0.19821265	0.19794698	0.19767785	0.19740424	0.19712785	0.19684933	0.19656938	0.19628766	0.19600454	0.19572133	0.19543701	0.19515261	0.19486775	0.19458202	0.1942957	0.19400856	0.19371998
0.19826499	0.19859514	0.19890507	0.19919267	0.19945763	0.19969955	0.19991803	0.20011178	0.20028201	0.20042732	0.20054786	0.20064458	0.20071624	0.20076442	0.20078894	0.20079036	0.20076892	0.20072621	0.20066214	0.2005777	0.20047367	0.20035183	0.20021226	0.2000567	0.19988585	0.1997011	0.19950335	0.19929446	0.19907436	0.19884498	0.19860755	0.19836253	0.19811164	0.19785523	0.19759469	0.19733028	0.19706278	0.19679302	0.19652115	0.19624889	0.19597524	0.19570117	0.19542652	0.19515118	0.19487756	0.19460149	0.19432631	0.19405031	0.19377366	0.19349574
0.19826688	0.19857693	0.19886605	0.19913346	0.19937834	0.19959939	0.19979799	0.19997267	0.20012185	0.20024827	0.20035104	0.20042923	0.20048392	0.20051561	0.20052451	0.20051132	0.20047632	0.2004202	0.2003445	0.20024961	0.20013641	0.20000619	0.19985981	0.1996982	0.19952248	0.1993342	0.199134	0.19892332	0.19870326	0.19847482	0.19823886	0.19799657	0.19774923	0.19749725	0.19724132	0.1969831	0.19672184	0.19645908	0.19619547	0.19593076	0.19566578	0.1954002	0.19513528	0.1948694	0.19460486	0.19433984	0.1940737	0.193808	0.19354191	0.19327477
0.19823939	0.1985292	0.19879812	0.1990455	0.19927004	0.19947182	0.19965078	0.19980574	0.19993776	0.20004542	0.20012961	0.20019108	0.20023008	0.20024642	0.20024069	0.20021313	0.20016675	0.20009872	0.20001298	0.1999084	0.1997867	0.1996492	0.19949694	0.19933036	0.19915146	0.19896086	0.19875915	0.19854753	0.19832836	0.19810165	0.19786802	0.1976298	0.19738582	0.1971387	0.19688861	0.19663657	0.1963825	0.19612738	0.19587201	0.19561565	0.19535953	0.19510363	0.19484723	0.19459222	0.19433662	0.19408154	0.1938265	0.19357044	0.19331469	0.19305763
0.19818288	0.19845307	0.19870278	0.19893005	0.19913557	0.19931822	0.19947805	0.19961458	0.1997282	0.19981878	0.19988708	0.1999321	0.19995542	0.19995755	0.19993855	0.19989882	0.19984016	0.19976254	0.19966727	0.19955488	0.19942677	0.1992829	0.19912581	0.19895592	0.19877414	0.19858122	0.19837931	0.1981684	0.19795033	0.19772619	0.19749649	0.1972614	0.19702277	0.19678162	0.196538	0.19629204	0.1960459	0.1957984	0.1955514	0.19530407	0.19505692	0.19481009	0.1945641	0.19431806	0.19407263	0.1938282	0.19358325	0.19333792	0.19309226	0.19284578
0.19809814	0.19834924	0.19857949	0.1987877	0.19897465	0.19913913	0.19928072	0.19939956	0.19949666	0.1995705	0.19962303	0.19965327	0.19966258	0.19965194	0.19962028	0.19957007	0.19950065	0.19941331	0.1993103	0.19919094	0.19905637	0.19890772	0.19874719	0.19857447	0.19839083	0.19819808	0.19799656	0.19778712	0.19757119	0.19735026	0.19712384	0.19689384	0.19666165	0.1964255	0.19618902	0.19595066	0.19571257	0.1954731	0.19523475	0.19499624	0.19475806	0.19452165	0.19428504	0.19404972	0.19381449	0.19357926	0.19334486	0.19310972	0.1928747	0.19263822
0.19798683	0.19821829	0.19842982	0.19862008	0.19878873	0.1989352	0.19905998	0.19916244	0.1992432	0.19930175	0.19933978	0.19935618	0.19935277	0.19932953	0.19928704	0.19922674	0.19914795	0.19905315	0.19894259	0.19881722	0.1986781	0.19852595	0.19836262	0.19818804	0.19800395	0.19781141	0.19761097	0.19740401	0.19719157	0.19697404	0.19675219	0.19652845	0.19630122	0.19607249	0.19584277	0.19561215	0.19538172	0.19515213	0.19492176	0.1946924	0.19446498	0.19423783	0.19401158	0.19378561	0.19356051	0.1933364	0.19311148	0.19288686	0.19266169	0.19243598
0.19784856	0.19806229	0.1982556	0.19842833	0.19857955	0.19870919	0.19881792	0.19890435	0.19896947	0.1990138	0.1990381	0.19904193	0.19902667	0.19899267	0.19894025	0.1988705	0.19878416	0.19868279	0.1985659	0.19843584	0.19829288	0.19813801	0.19797261	0.19779791	0.19761436	0.19742228	0.19722411	0.19702047	0.19681054	0.19659856	0.19638269	0.19616407	0.19594343	0.19572224	0.19550022	0.1952782	0.19505633	0.19483498	0.19461456	0.19439512	0.19417638	0.19395903	0.19374272	0.19352725	0.19331223	0.19309768	0.19288369	0.19266923	0.19245428	0.19223839
0.19768442	0.19788092	0.19805728	0.19821271	0.19834715	0.19846153	0.1985542	0.19862555	0.19867742	0.19870897	0.19872038	0.19871257	0.19868636	0.1986427	0.19858116	0.19850396	0.1984107	0.19830237	0.19818152	0.19804789	0.19790165	0.19774514	0.19757955	0.19740443	0.19722107	0.19703203	0.19683695	0.19663602	0.19643232	0.19622457	0.19601455	0.19580278	0.1955891	0.19537562	0.19516161	0.1949481	0.1947349	0.19452284	0.19431242	0.19410242	0.19389397	0.19368637	0.19347987	0.19327456	0.19307005	0.19286585	0.19266169	0.19245762	0.19225256	0.19204652
0.19749652	0.19767638	0.19783537	0.1979751	0.19809397	0.19819275	0.19827136	0.19832984	0.19836764	0.19838715	0.19838735	0.1983687	0.19833308	0.19828042	0.19821134	0.19812712	0.19802767	0.19791594	0.19779068	0.19765408	0.19750649	0.19734916	0.19718319	0.19700886	0.19682866	0.19664212	0.19644976	0.1962542	0.19605516	0.19585349	0.19564973	0.195445	0.19523937	0.19503307	0.19482803	0.19462326	0.19441989	0.19421712	0.19401553	0.19381529	0.19361705	0.19341922	0.1932234	0.19302839	0.19283345	0.19263934	0.19244549	0.19225125	0.19205606	0.19185993
0.19728583	0.19744885	0.19759217	0.1977171	0.19782123	0.1979056	0.19797085	0.19801594	0.1980426	0.19805044	0.19804007	0.19801262	0.19796768	0.19790757	0.19783193	0.1977419	0.19763833	0.19752172	0.19739422	0.19725616	0.19710776	0.19695053	0.19678518	0.19661304	0.19643533	0.19625181	0.1960648	0.1958741	0.1956812	0.19548514	0.19528818	0.19509117	0.19489354	0.19469613	0.19449896	0.19430342	0.1941093	0.19391623	0.19372413	0.19353428	0.19334559	0.19315854	0.1929732	0.19278824	0.1926029	0.19241923	0.19223511	0.19205059	0.19186604	0.19167912
0.19705288	0.19720025	0.1973292	0.19743922	0.19752982	0.1976012	0.19765356	0.19768697	0.19770291	0.19770023	0.19768065	0.19764465	0.19759253	0.19752562	0.19744416	0.19735003	0.19724232	0.19712359	0.19699398	0.19685373	0.19670585	0.19654974	0.19638683	0.19621715	0.19604266	0.19586343	0.19568142	0.19549687	0.19530949	0.19512066	0.19493105	0.19474244	0.19455245	0.19436362	0.19417602	0.19398977	0.1938053	0.19362172	0.1934399	0.19325964	0.19308129	0.19290425	0.19272825	0.19255364	0.1923796	0.19220515	0.19203115	0.1918565	0.1916818	0.1915046
0.1967985	0.19693166	0.19704662	0.19714272	0.19722053	0.19727987	0.19732112	0.19734429	0.19734949	0.19733813	0.19730996	0.19726658	0.19720791	0.19713563	0.19704947	0.19695105	0.19684166	0.19672108	0.19658966	0.19645049	0.19630285	0.19614896	0.19598797	0.19582224	0.19565159	0.19547792	0.19530113	0.19512242	0.19494174	0.1947604	0.19457936	0.19439808	0.19421674	0.19403778	0.1938587	0.19368225	0.1935071	0.19333372	0.19316238	0.1929917	0.19282362	0.192657	0.19249082	0.1923261	0.19216159	0.19199783	0.1918333	0.19166821	0.19150214	0.19133505
0.19652528	0.19664499	0.1967468	0.19683063	0.19689614	0.19694415	0.1969752	0.19698822	0.19698462	0.19696522	0.19692954	0.19688001	0.19681638	0.19673869	0.19664903	0.19654849	0.19643576	0.19631472	0.19618395	0.19604546	0.19589946	0.1957477	0.19559062	0.19542912	0.19526367	0.19509482	0.19492382	0.19475247	0.19457918	0.1944057	0.1942321	0.19405934	0.19388787	0.19371754	0.1935487	0.19338125	0.19321579	0.1930523	0.19289069	0.19273081	0.19257279	0.19241513	0.19225937	0.19210516	0.19195057	0.19179642	0.19164127	0.19148594	0.19132942	0.19117087
0.19623372	0.1963405	0.19643044	0.1965024	0.19655702	0.19659525	0.19661641	0.19662058	0.19660887	0.19658236	0.19654123	0.19648576	0.19641742	0.19633684	0.19624488	0.19614205	0.19602868	0.19590685	0.19577721	0.1956406	0.1954972	0.19534813	0.19519544	0.19503862	0.19487837	0.19471568	0.19455189	0.19438682	0.19422117	0.19405594	0.1938913	0.19372731	0.19356498	0.19340348	0.19324434	0.1930872	0.19293201	0.19277793	0.19262692	0.19247764	0.19232859	0.19218192	0.19203585	0.19189093	0.19174595	0.19160154	0.19145632	0.19130984	0.19116259	0.19101354
0.1959256	0.19602075	0.19609857	0.19616038	0.19620526	0.1962333	0.19624597	0.19624285	0.19622418	0.19619176	0.1961447	0.19608538	0.19601351	0.19593036	0.19583653	0.19573218	0.19561931	0.19549826	0.19536993	0.19523561	0.19509575	0.19495133	0.1948025	0.19465028	0.19449711	0.19434097	0.19418335	0.19402689	0.19386923	0.19371223	0.19355619	0.19340144	0.19324806	0.19309716	0.1929473	0.1928002	0.19265443	0.19251165	0.1923702	0.19223017	0.19209176	0.19195482	0.19181895	0.1916836	0.19154832	0.19141278	0.19127683	0.19114015	0.19100165	0.19086099
0.19560182	0.19568554	0.19575343	0.19580525	0.1958409	0.19586134	0.19586554	0.1958558	0.19583136	0.19579357	0.19574277	0.19567981	0.19560486	0.19552031	0.19542499	0.19532111	0.19520903	0.19508955	0.19496414	0.19483313	0.19469711	0.1945567	0.19441292	0.19426751	0.19411996	0.19397116	0.19382158	0.19367236	0.19352283	0.19337483	0.19322777	0.19308221	0.19293888	0.19279705	0.19265777	0.19252044	0.1923847	0.19225183	0.19212043	0.19199058	0.19186214	0.1917352	0.19160825	0.19148311	0.19135706	0.19123113	0.19110444	0.19097611	0.1908463	0.19071442
0.19526401	0.19533776	0.19539598	0.19543907	0.19546643	0.19547923	0.1954774	0.19546157	0.19543254	0.19538999	0.19533558	0.19527031	0.19519363	0.19510835	0.19501293	0.1949096	0.19479874	0.19468257	0.19455975	0.19443265	0.19429998	0.19416587	0.19402832	0.19388914	0.19374776	0.19360638	0.19346532	0.19332397	0.19318366	0.1930443	0.19290687	0.19277075	0.19263706	0.19250485	0.19237557	0.1922483	0.19212255	0.19199927	0.19187787	0.19175804	0.19163954	0.19152194	0.1914055	0.19128895	0.19117261	0.19105546	0.19093771	0.19081861	0.19069755	0.19057344
0.1949131	0.19497795	0.19502693	0.19506206	0.19508258	0.19508845	0.19508117	0.1950611	0.19502738	0.19498199	0.19492465	0.19485733	0.19478089	0.19469438	0.19459997	0.19449869	0.19439068	0.19427635	0.19415733	0.19403443	0.19390815	0.19377887	0.19364801	0.1935147	0.19338146	0.19324812	0.19311461	0.19298226	0.19285041	0.19272096	0.1925924	0.19246659	0.1923427	0.19222072	0.19210103	0.19198316	0.19186795	0.19175467	0.19164309	0.19153273	0.19142446	0.19131598	0.19120945	0.19110219	0.19099464	0.19088665	0.19077727	0.1906662	0.19055383	0.19043803
0.1945506	0.19460656	0.19464885	0.19467649	0.1946911	0.19469172	0.19467905	0.19465476	0.19461788	0.19456989	0.19451132	0.19444327	0.19436595	0.19428061	0.1941878	0.19408813	0.19398294	0.19387305	0.19375882	0.1936405	0.19351973	0.19339707	0.1932723	0.19314691	0.19302176	0.19289577	0.19277135	0.19264749	0.19252518	0.19240525	0.1922861	0.1921699	0.19205543	0.19194335	0.19183375	0.19172609	0.19162127	0.19151764	0.1914157	0.19131583	0.19121644	0.19111824	0.19101977	0.19092214	0.19082363	0.1907243	0.19062303	0.19052055	0.19041574	0.19030824
0.19417766	0.19422638	0.19426154	0.19428289	0.1942923	0.19428805	0.19427219	0.19424415	0.19420508	0.19415551	0.19409648	0.19402829	0.19395149	0.1938678	0.1937774	0.19368047	0.19357902	0.19347301	0.19336379	0.19325088	0.19313666	0.19302016	0.1929028	0.19278488	0.1926676	0.19255064	0.19243488	0.19232008	0.1922073	0.19209659	0.19198751	0.19188067	0.1917764	0.19167432	0.19157472	0.19147778	0.1913816	0.1912885	0.19119649	0.19110557	0.19101597	0.19092703	0.19083776	0.19074872	0.1906586	0.19056804	0.19047561	0.19038053	0.19028395	0.190184
0.1937955	0.19383736	0.19386671	0.19388348	0.19388722	0.1938799	0.19386086	0.19383112	0.19378984	0.19373986	0.19368051	0.1936129	0.19353779	0.19345616	0.19336855	0.19327562	0.19317843	0.19307724	0.19297338	0.19286698	0.19275865	0.1926495	0.19253999	0.1924296	0.19232114	0.19221342	0.19210595	0.192	0.19189739	0.19179559	0.19169651	0.19160005	0.19150554	0.19141337	0.19132397	0.19123611	0.19115037	0.19106662	0.19098413	0.19090362	0.19082254	0.19074248	0.1906628	0.19058189	0.19050083	0.19041818	0.19033313	0.19024676	0.19015658	0.19006418
0.19340523	0.19344157	0.19346601	0.1934784	0.1934793	0.19346821	0.1934469	0.19341516	0.1933738	0.19332331	0.193265	0.19319883	0.19312546	0.1930472	0.19296314	0.19287409	0.19278184	0.19268563	0.19258812	0.1924882	0.19238669	0.19228512	0.19218375	0.19208223	0.19198157	0.19188234	0.19178464	0.19168812	0.19159505	0.19150323	0.19141397	0.19132757	0.19124275	0.19116014	0.19108117	0.19100279	0.19092683	0.19085312	0.19077948	0.19070798	0.19063622	0.19056529	0.19049385	0.19042225	0.19034836	0.19027367	0.19019727	0.19011799	0.19003582	0.18995023
0.19300857	0.1930401	0.19305986	0.19306895	0.19306651	0.1930536	0.19303104	0.19299823	0.19295679	0.19290683	0.19285017	0.19278666	0.1927168	0.19264093	0.19256057	0.19247685	0.19238962	0.19229999	0.19220838	0.19211513	0.19202182	0.19192845	0.19183472	0.19174108	0.19164969	0.19155958	0.19147119	0.19138536	0.19130063	0.19121905	0.19113997	0.19106236	0.19098791	0.19091576	0.19084606	0.19077799	0.19071111	0.19064622	0.19058284	0.19052027	0.19045743	0.19039541	0.19033188	0.19026805	0.19020306	0.19013602	0.1900669	0.18999445	0.18992016	0.18984063
0.19260627	0.19263324	0.19265036	0.19265616	0.19265193	0.19263765	0.19261436	0.19258195	0.19254138	0.19249268	0.1924377	0.19237638	0.19230968	0.1922383	0.19216314	0.19208455	0.1920031	0.1919199	0.19183494	0.19174933	0.19166319	0.19157779	0.19149244	0.19140878	0.19132578	0.1912449	0.19116616	0.19108966	0.19101515	0.19094259	0.19087318	0.19080627	0.1907415	0.19067916	0.19061854	0.1905605	0.19050333	0.19044796	0.19039321	0.19033913	0.1902853	0.19023171	0.19017673	0.19012114	0.19006312	0.19000417	0.18994202	0.18987727	0.18980885	0.18973665
0.19219908	0.19222371	0.192237	0.19224152	0.19223584	0.19222102	0.19219743	0.1921655	0.19212586	0.1920802	0.19202799	0.19196941	0.19190733	0.19184062	0.1917701	0.19169733	0.19162193	0.191546	0.19146809	0.19139057	0.19131243	0.1912353	0.19115812	0.19108345	0.19101056	0.19093823	0.19086933	0.19080222	0.19073796	0.19067577	0.19061609	0.19055858	0.19050325	0.1904507	0.19040021	0.19035146	0.19030315	0.19025646	0.19021127	0.19016579	0.19012037	0.19007492	0.1900279	0.18997988	0.18992974	0.18987732	0.18982291	0.18976447	0.18970236	0.189637
0.19178899	0.19181025	0.19182235	0.19182548	0.19181916	0.1918046	0.19178173	0.19175129	0.19171411	0.19167066	0.19162154	0.19156706	0.19150934	0.19144794	0.19138321	0.19131643	0.1912477	0.19117835	0.19110864	0.19103846	0.1909692	0.1909003	0.19083244	0.19076708	0.190703	0.19064078	0.19058098	0.1905236	0.19046882	0.19041678	0.19036642	0.19031882	0.19027378	0.19023052	0.19018908	0.1901491	0.19011095	0.19007298	0.19003572	0.18999948	0.18996236	0.18992454	0.18988514	0.18984501	0.18980274	0.18975699	0.18970884	0.18965723	0.18960181	0.1895418
0.19137608	0.19139597	0.19140686	0.19140926	0.19140269	0.19138888	0.19136778	0.19133896	0.1913046	0.19126436	0.19121909	0.19116947	0.19111633	0.19106077	0.19100228	0.1909422	0.19088107	0.190819	0.19075671	0.19069469	0.19063328	0.1905736	0.19051562	0.19045848	0.19040358	0.19035152	0.19030169	0.19025394	0.19020908	0.190166	0.19012585	0.19008811	0.1900517	0.19001815	0.18998581	0.18995558	0.18992561	0.18989664	0.18986861	0.18983996	0.18981081	0.18978074	0.18974921	0.18971565	0.18968053	0.18964177	0.18960062	0.18955475	0.18950504	0.18945104
0.19096196	0.19098052	0.19099125	0.19099347	0.19098851	0.19097546	0.19095615	0.19093023	0.19089895	0.19086252	0.19082132	0.19077754	0.19072989	0.19067943	0.19062775	0.19057477	0.19052029	0.19046631	0.19041201	0.19035858	0.1903064	0.19025537	0.19020623	0.19015887	0.19011366	0.19007078	0.19003072	0.18999279	0.18995672	0.18992427	0.18989347	0.18986535	0.1898388	0.18981382	0.18979067	0.18976933	0.18974882	0.18972796	0.18970767	0.18968779	0.18966578	0.18964292	0.18961908	0.18959303	0.18956405	0.18953203	0.18949637	0.18945731	0.18941346	0.18936454
0.19054723	0.19056547	0.19057661	0.19057965	0.1905748	0.19056508	0.19054797	0.1905249	0.19049746	0.19046551	0.19042984	0.1903907	0.19034912	0.1903053	0.19026035	0.19021477	0.1901678	0.19012173	0.19007643	0.19003111	0.18998826	0.18994589	0.18990584	0.18986809	0.18983233	0.1897991	0.1897685	0.18973997	0.18971395	0.18969129	0.18966988	0.18965091	0.18963338	0.1896179	0.18960401	0.1895908	0.18957825	0.18956608	0.1895543	0.18954119	0.18952711	0.1895124	0.18949553	0.18947563	0.18945296	0.18942744	0.18939778	0.18936422	0.18932559	0.18928243
[truncated: 451 more columns]
