# Supplementary material for: Investigating the use of physics informed neural networks for dam-break scenarios
Source: PLoS One. 2025 Sep 19;20(9):e0332694. doi: 10.1371/journal.pone.0332694 (PMC12449020; doi:10.1371/journal.pone.0332694)
Supplement: S1 File — Dataset for the 1D and 2D shallow water equations (SWE). Repository: https://github.com/kinzamumtaz/2D_SWE. (ZIP) [file pone.0332694.s001.zip › 2D_SWE-main/Downloads/solution_outputs_rec/training_loss_rec.csv]

1	4.5499034
2	1.5836521
3	0.6609264
4	0.3904336
5	0.28372595
6	0.22220072
7	0.18817927
8	0.16824457
9	0.15714432
10	0.14702767
11	0.13943161
12	0.133649
13	0.12924474
14	0.1271943
15	0.12294657
16	0.121017836
17	0.11822404
18	0.117217906
19	0.11542059
20	0.11203849
21	0.11134855
