# Supplementary material for: Investigating the use of physics informed neural networks for dam-break scenarios
Source: PLoS One. 2025 Sep 19;20(9):e0332694. doi: 10.1371/journal.pone.0332694 (PMC12449020; doi:10.1371/journal.pone.0332694)
Supplement: S1 File — Dataset for the 1D and 2D shallow water equations (SWE). Repository: https://github.com/kinzamumtaz/2D_SWE. (ZIP) [file pone.0332694.s001.zip › 2D_SWE-main/Downloads/solution_outputs_rectangular_numerical/rectangular_t0.0000.csv]

2.000000000000001221e-01	2.000000000000001221e-01	2.000000000000001221e-01	2.000000000000001221e-01	2.000000000000001221e-01	2.000000000000001221e-01	2.000000000000001221e-01	2.000000000000001221e-01	2.000000000000001221e-01	2.000000000000001221e-01	2.000000000000001221e-01	2.000000000000001221e-01	2.000000000000001221e-01	2.000000000000001221e-01	2.000000000000001221e-01	2.000000000000001221e-01	2.000000000000001221e-01	2.000000000000001221e-01	2.000000000000001221e-01	2.000000000000001221e-01	2.000000000000001221e-01	2.000000000000001221e-01	2.000000000000001221e-01	2.000000000000001221e-01	2.000000000000001221e-01	2.000000000000001221e-01	2.000000000000001221e-01	2.000000000000001221e-01	2.000000000000001221e-01	2.000000000000001221e-01	2.000000000000001221e-01	2.000000000000001221e-01	2.000000000000001221e-01	2.000000000000001221e-01	2.000000000000001221e-01	2.000000000000001221e-01	2.000000000000001221e-01	2.000000000000001221e-01	2.000000000000001221e-01	2.000000000000001221e-01	2.000000000000001221e-01	2.000000000000001221e-01	2.000000000000001221e-01	2.000000000000001221e-01	2.000000000000001221e-01	2.000000000000001221e-01	2.000000000000001221e-01	2.000000000000001221e-01	2.000000000000001221e-01	2.000000000000001221e-01
2.000000000000001221e-01	2.000000000000001221e-01	2.000000000000001221e-01	2.000000000000001221e-01	2.000000000000001221e-01	2.000000000000001221e-01	2.000000000000001221e-01	2.000000000000001221e-01	2.000000000000001221e-01	2.000000000000001221e-01	2.000000000000001221e-01	2.000000000000001221e-01	2.000000000000001221e-01	2.000000000000001221e-01	2.000000000000001221e-01	2.000000000000001221e-01	2.000000000000001221e-01	2.000000000000001221e-01	2.000000000000001221e-01	2.000000000000001221e-01	2.000000000000001221e-01	2.000000000000001221e-01	2.000000000000001221e-01	2.000000000000001221e-01	2.000000000000001221e-01	2.000000000000001221e-01	2.000000000000001221e-01	2.000000000000001221e-01	2.000000000000001221e-01	2.000000000000001221e-01	2.000000000000001221e-01	2.000000000000001221e-01	2.000000000000001221e-01	2.000000000000001221e-01	2.000000000000001221e-01	2.000000000000001221e-01	2.000000000000001221e-01	2.000000000000001221e-01	2.000000000000001221e-01	2.000000000000001221e-01	2.000000000000001221e-01	2.000000000000001221e-01	2.000000000000001221e-01	2.000000000000001221e-01	2.000000000000001221e-01	2.000000000000001221e-01	2.000000000000001221e-01	2.000000000000001221e-01	2.000000000000001221e-01	2.000000000000001221e-01
2.000000000000001221e-01	2.000000000000001221e-01	2.000000000000001221e-01	2.000000000000001221e-01	2.000000000000001221e-01	2.000000000000001221e-01	2.000000000000001221e-01	2.000000000000001221e-01	2.000000000000001221e-01	2.000000000000001221e-01	2.000000000000001221e-01	2.000000000000001221e-01	2.000000000000001221e-01	2.000000000000001221e-01	2.000000000000001221e-01	2.000000000000001221e-01	2.000000000000001221e-01	2.000000000000001221e-01	2.000000000000001221e-01	2.000000000000001221e-01	2.000000000000001221e-01	2.000000000000001221e-01	2.000000000000001221e-01	2.000000000000001221e-01	2.000000000000001221e-01	2.000000000000001221e-01	2.000000000000001221e-01	2.000000000000001221e-01	2.000000000000001221e-01	2.000000000000001221e-01	2.000000000000001221e-01	2.000000000000001221e-01	2.000000000000001221e-01	2.000000000000001221e-01	2.000000000000001221e-01	2.000000000000001221e-01	2.000000000000001221e-01	2.000000000000001221e-01	2.000000000000001221e-01	2.000000000000001221e-01	2.000000000000001221e-01	2.000000000000001221e-01	2.000000000000001221e-01	2.000000000000001221e-01	2.000000000000001221e-01	2.000000000000001221e-01	2.000000000000001221e-01	2.000000000000001221e-01	2.000000000000001221e-01	2.000000000000001221e-01
2.000000000000001221e-01	2.000000000000001221e-01	2.000000000000001221e-01	2.000000000000001221e-01	2.000000000000001221e-01	2.000000000000001221e-01	2.000000000000001221e-01	2.000000000000001221e-01	2.000000000000001221e-01	2.000000000000001221e-01	2.000000000000001221e-01	2.000000000000001221e-01	2.000000000000001221e-01	2.000000000000001221e-01	2.000000000000001221e-01	2.000000000000001221e-01	2.000000000000001221e-01	2.000000000000001221e-01	2.000000000000001221e-01	2.000000000000001221e-01	2.000000000000001221e-01	2.000000000000001221e-01	2.000000000000001221e-01	2.000000000000001221e-01	2.000000000000001221e-01	2.000000000000001221e-01	2.000000000000001221e-01	2.000000000000001221e-01	2.000000000000001221e-01	2.000000000000001221e-01	2.000000000000001221e-01	2.000000000000001221e-01	2.000000000000001221e-01	2.000000000000001221e-01	2.000000000000001221e-01	2.000000000000001221e-01	2.000000000000001221e-01	2.000000000000001221e-01	2.000000000000001221e-01	2.000000000000001221e-01	2.000000000000001221e-01	2.000000000000001221e-01	2.000000000000001221e-01	2.000000000000001221e-01	2.000000000000001221e-01	2.000000000000001221e-01	2.000000000000001221e-01	2.000000000000001221e-01	2.000000000000001221e-01	2.000000000000001221e-01
2.000000000000001221e-01	2.000000000000001221e-01	2.000000000000001221e-01	2.000000000000001221e-01	2.000000000000001221e-01	2.000000000000001221e-01	2.000000000000001221e-01	2.000000000000001221e-01	2.000000000000001221e-01	2.000000000000001221e-01	2.000000000000001221e-01	2.000000000000001221e-01	2.000000000000001221e-01	2.000000000000001221e-01	2.000000000000001221e-01	2.000000000000001221e-01	2.000000000000001221e-01	2.000000000000001221e-01	2.000000000000001221e-01	2.000000000000001221e-01	2.000000000000001221e-01	2.000000000000001221e-01	2.000000000000001221e-01	2.000000000000001221e-01	2.000000000000001221e-01	2.000000000000001221e-01	2.000000000000001221e-01	2.000000000000001221e-01	2.000000000000001221e-01	2.000000000000001221e-01	2.000000000000001221e-01	2.000000000000001221e-01	2.000000000000001221e-01	2.000000000000001221e-01	2.000000000000001221e-01	2.000000000000001221e-01	2.000000000000001221e-01	2.000000000000001221e-01	2.000000000000001221e-01	2.000000000000001221e-01	2.000000000000001221e-01	2.000000000000001221e-01	2.000000000000001221e-01	2.000000000000001221e-01	2.000000000000001221e-01	2.000000000000001221e-01	2.000000000000001221e-01	2.000000000000001221e-01	2.000000000000001221e-01	2.000000000000001221e-01
2.000000000000001221e-01	2.000000000000001221e-01	2.000000000000001221e-01	2.000000000000001221e-01	2.000000000000001221e-01	2.000000000000001221e-01	2.000000000000001221e-01	2.000000000000001221e-01	2.000000000000001221e-01	2.000000000000001221e-01	2.000000000000001221e-01	2.000000000000001221e-01	2.000000000000001221e-01	2.000000000000001221e-01	2.000000000000001221e-01	2.000000000000001221e-01	2.000000000000001221e-01	2.000000000000001221e-01	2.000000000000001221e-01	2.000000000000001221e-01	2.000000000000001221e-01	2.000000000000001221e-01	2.000000000000001221e-01	2.000000000000001221e-01	2.000000000000001221e-01	2.000000000000001221e-01	2.000000000000001221e-01	2.000000000000001221e-01	2.000000000000001221e-01	2.000000000000001221e-01	2.000000000000001221e-01	2.000000000000001221e-01	2.000000000000001221e-01	2.000000000000001221e-01	2.000000000000001221e-01	2.000000000000001221e-01	2.000000000000001221e-01	2.000000000000001221e-01	2.000000000000001221e-01	2.000000000000001221e-01	2.000000000000001221e-01	2.000000000000001221e-01	2.000000000000001221e-01	2.000000000000001221e-01	2.000000000000001221e-01	2.000000000000001221e-01	2.000000000000001221e-01	2.000000000000001221e-01	2.000000000000001221e-01	2.000000000000001221e-01
2.000000000000001221e-01	2.000000000000001221e-01	2.000000000000001221e-01	2.000000000000001221e-01	2.000000000000001221e-01	2.000000000000001221e-01	2.000000000000001221e-01	2.000000000000001221e-01	2.000000000000001221e-01	2.000000000000001221e-01	2.000000000000001221e-01	2.000000000000001221e-01	2.000000000000001221e-01	2.000000000000001221e-01	2.000000000000001221e-01	2.000000000000001221e-01	2.000000000000001221e-01	2.000000000000001221e-01	2.000000000000001221e-01	2.000000000000001221e-01	2.000000000000001221e-01	2.000000000000001221e-01	2.000000000000001221e-01	2.000000000000001221e-01	2.000000000000001221e-01	2.000000000000001221e-01	2.000000000000001221e-01	2.000000000000001221e-01	2.000000000000001221e-01	2.000000000000001221e-01	2.000000000000001221e-01	2.000000000000001221e-01	2.000000000000001221e-01	2.000000000000001221e-01	2.000000000000001221e-01	2.000000000000001221e-01	2.000000000000001221e-01	2.000000000000001221e-01	2.000000000000001221e-01	2.000000000000001221e-01	2.000000000000001221e-01	2.000000000000001221e-01	2.000000000000001221e-01	2.000000000000001221e-01	2.000000000000001221e-01	2.000000000000001221e-01	2.000000000000001221e-01	2.000000000000001221e-01	2.000000000000001221e-01	2.000000000000001221e-01
2.000000000000001221e-01	2.000000000000001221e-01	2.000000000000001221e-01	2.000000000000001221e-01	2.000000000000001221e-01	2.000000000000001221e-01	2.000000000000001221e-01	2.000000000000001221e-01	2.000000000000001221e-01	2.000000000000001221e-01	2.000000000000001221e-01	2.000000000000001221e-01	2.000000000000001221e-01	2.000000000000001221e-01	2.000000000000001221e-01	2.000000000000001221e-01	2.000000000000001221e-01	2.000000000000001221e-01	2.000000000000001221e-01	2.000000000000001221e-01	2.000000000000001221e-01	2.000000000000001221e-01	2.000000000000001221e-01	2.000000000000001221e-01	2.000000000000001221e-01	2.000000000000001221e-01	2.000000000000001221e-01	2.000000000000001221e-01	2.000000000000001221e-01	2.000000000000001221e-01	2.000000000000001221e-01	2.000000000000001221e-01	2.000000000000001221e-01	2.000000000000001221e-01	2.000000000000001221e-01	2.000000000000001221e-01	2.000000000000001221e-01	2.000000000000001221e-01	2.000000000000001221e-01	2.000000000000001221e-01	2.000000000000001221e-01	2.000000000000001221e-01	2.000000000000001221e-01	2.000000000000001221e-01	2.000000000000001221e-01	2.000000000000001221e-01	2.000000000000001221e-01	2.000000000000001221e-01	2.000000000000001221e-01	2.000000000000001221e-01
2.000000000000001221e-01	2.000000000000001221e-01	2.000000000000001221e-01	2.000000000000001221e-01	2.000000000000001221e-01	2.000000000000001221e-01	2.000000000000001221e-01	2.000000000000001221e-01	2.000000000000001221e-01	2.000000000000001221e-01	2.000000000000001221e-01	2.000000000000001221e-01	2.000000000000001221e-01	2.000000000000001221e-01	2.000000000000001221e-01	2.000000000000001221e-01	2.000000000000001221e-01	2.000000000000001221e-01	2.000000000000001221e-01	2.000000000000001221e-01	2.000000000000001221e-01	2.000000000000001221e-01	2.000000000000001221e-01	2.000000000000001221e-01	2.000000000000001221e-01	2.000000000000001221e-01	2.000000000000001221e-01	2.000000000000001221e-01	2.000000000000001221e-01	2.000000000000001221e-01	2.000000000000001221e-01	2.000000000000001221e-01	2.000000000000001221e-01	2.000000000000001221e-01	2.000000000000001221e-01	2.000000000000001221e-01	2.000000000000001221e-01	2.000000000000001221e-01	2.000000000000001221e-01	2.000000000000001221e-01	2.000000000000001221e-01	2.000000000000001221e-01	2.000000000000001221e-01	2.000000000000001221e-01	2.000000000000001221e-01	2.000000000000001221e-01	2.000000000000001221e-01	2.000000000000001221e-01	2.000000000000001221e-01	2.000000000000001221e-01
2.000000000000001221e-01	2.000000000000001221e-01	2.000000000000001221e-01	2.000000000000001221e-01	2.000000000000001221e-01	2.000000000000001221e-01	2.000000000000001221e-01	2.000000000000001221e-01	2.000000000000001221e-01	2.000000000000001221e-01	2.000000000000001221e-01	2.000000000000001221e-01	2.000000000000001221e-01	2.000000000000001221e-01	2.000000000000001221e-01	2.000000000000001221e-01	2.000000000000001221e-01	2.000000000000001221e-01	2.000000000000001221e-01	2.000000000000001221e-01	2.000000000000001221e-01	2.000000000000001221e-01	2.000000000000001221e-01	2.000000000000001221e-01	2.000000000000001221e-01	2.000000000000001221e-01	2.000000000000001221e-01	2.000000000000001221e-01	2.000000000000001221e-01	2.000000000000001221e-01	2.000000000000001221e-01	2.000000000000001221e-01	2.000000000000001221e-01	2.000000000000001221e-01	2.000000000000001221e-01	2.000000000000001221e-01	2.000000000000001221e-01	2.000000000000001221e-01	2.000000000000001221e-01	2.000000000000001221e-01	2.000000000000001221e-01	2.000000000000001221e-01	2.000000000000001221e-01	2.000000000000001221e-01	2.000000000000001221e-01	2.000000000000001221e-01	2.000000000000001221e-01	2.000000000000001221e-01	2.000000000000001221e-01	2.000000000000001221e-01
2.000000000000001221e-01	2.000000000000001221e-01	2.000000000000001221e-01	2.000000000000001221e-01	2.000000000000001221e-01	2.000000000000001221e-01	2.000000000000001221e-01	2.000000000000001221e-01	2.000000000000001221e-01	2.000000000000001221e-01	2.000000000000001221e-01	2.000000000000001221e-01	2.000000000000001221e-01	2.000000000000001221e-01	2.000000000000001221e-01	2.000000000000001221e-01	2.000000000000001221e-01	2.000000000000001221e-01	2.000000000000001221e-01	2.000000000000001221e-01	2.000000000000001221e-01	2.000000000000001221e-01	2.000000000000001221e-01	2.000000000000001221e-01	2.000000000000001221e-01	2.000000000000001221e-01	2.000000000000001221e-01	2.000000000000001221e-01	2.000000000000001221e-01	2.000000000000001221e-01	2.000000000000001221e-01	2.000000000000001221e-01	2.000000000000001221e-01	2.000000000000001221e-01	2.000000000000001221e-01	2.000000000000001221e-01	2.000000000000001221e-01	2.000000000000001221e-01	2.000000000000001221e-01	2.000000000000001221e-01	2.000000000000001221e-01	2.000000000000001221e-01	2.000000000000001221e-01	2.000000000000001221e-01	2.000000000000001221e-01	2.000000000000001221e-01	2.000000000000001221e-01	2.000000000000001221e-01	2.000000000000001221e-01	2.000000000000001221e-01
2.000000000000001221e-01	2.000000000000001221e-01	2.000000000000001221e-01	2.000000000000001221e-01	2.000000000000001221e-01	2.000000000000001221e-01	2.000000000000001221e-01	2.000000000000001221e-01	2.000000000000001221e-01	2.000000000000001221e-01	2.000000000000001221e-01	2.000000000000001221e-01	2.000000000000001221e-01	2.000000000000001221e-01	2.000000000000001221e-01	2.000000000000001221e-01	2.000000000000001221e-01	2.000000000000001221e-01	2.000000000000001221e-01	2.000000000000001221e-01	2.000000000000001221e-01	2.000000000000001221e-01	2.000000000000001221e-01	2.000000000000001221e-01	2.000000000000001221e-01	2.000000000000001221e-01	2.000000000000001221e-01	2.000000000000001221e-01	2.000000000000001221e-01	2.000000000000001221e-01	2.000000000000001221e-01	2.000000000000001221e-01	2.000000000000001221e-01	2.000000000000001221e-01	2.000000000000001221e-01	2.000000000000001221e-01	2.000000000000001221e-01	2.000000000000001221e-01	2.000000000000001221e-01	2.000000000000001221e-01	2.000000000000001221e-01	2.000000000000001221e-01	2.000000000000001221e-01	2.000000000000001221e-01	2.000000000000001221e-01	2.000000000000001221e-01	2.000000000000001221e-01	2.000000000000001221e-01	2.000000000000001221e-01	2.000000000000001221e-01
2.000000000000001221e-01	2.000000000000001221e-01	2.000000000000001221e-01	2.000000000000001221e-01	2.000000000000001221e-01	2.000000000000001221e-01	2.000000000000001221e-01	2.000000000000001221e-01	2.000000000000001221e-01	2.000000000000001221e-01	2.000000000000001221e-01	2.000000000000001221e-01	2.000000000000001221e-01	2.000000000000001221e-01	2.000000000000001221e-01	2.000000000000001221e-01	2.000000000000001221e-01	2.000000000000001221e-01	2.000000000000001221e-01	2.000000000000001221e-01	2.000000000000001221e-01	2.000000000000001221e-01	2.000000000000001221e-01	2.000000000000001221e-01	2.000000000000001221e-01	2.000000000000001221e-01	2.000000000000001221e-01	2.000000000000001221e-01	2.000000000000001221e-01	2.000000000000001221e-01	2.000000000000001221e-01	2.000000000000001221e-01	2.000000000000001221e-01	2.000000000000001221e-01	2.000000000000001221e-01	2.000000000000001221e-01	2.000000000000001221e-01	2.000000000000001221e-01	2.000000000000001221e-01	2.000000000000001221e-01	2.000000000000001221e-01	2.000000000000001221e-01	2.000000000000001221e-01	2.000000000000001221e-01	2.000000000000001221e-01	2.000000000000001221e-01	2.000000000000001221e-01	2.000000000000001221e-01	2.000000000000001221e-01	2.000000000000001221e-01
2.000000000000001221e-01	2.000000000000001221e-01	2.000000000000001221e-01	2.000000000000001221e-01	2.000000000000001221e-01	2.000000000000001221e-01	2.000000000000001221e-01	2.000000000000001221e-01	2.000000000000001221e-01	2.000000000000001221e-01	2.000000000000001221e-01	2.000000000000001221e-01	2.000000000000001221e-01	2.000000000000001221e-01	2.000000000000001221e-01	2.000000000000001221e-01	2.000000000000001221e-01	2.000000000000001221e-01	2.000000000000001221e-01	2.000000000000001221e-01	2.000000000000001221e-01	2.000000000000001221e-01	2.000000000000001221e-01	2.000000000000001221e-01	2.000000000000001221e-01	2.000000000000001221e-01	2.000000000000001221e-01	2.000000000000001221e-01	2.000000000000001221e-01	2.000000000000001221e-01	2.000000000000001221e-01	2.000000000000001221e-01	2.000000000000001221e-01	2.000000000000001221e-01	2.000000000000001221e-01	2.000000000000001221e-01	2.000000000000001221e-01	2.000000000000001221e-01	2.000000000000001221e-01	2.000000000000001221e-01	2.000000000000001221e-01	2.000000000000001221e-01	2.000000000000001221e-01	2.000000000000001221e-01	2.000000000000001221e-01	2.000000000000001221e-01	2.000000000000001221e-01	2.000000000000001221e-01	2.000000000000001221e-01	2.000000000000001221e-01
2.000000000000001221e-01	2.000000000000001221e-01	2.000000000000001221e-01	2.000000000000001221e-01	2.000000000000001221e-01	2.000000000000001221e-01	2.000000000000001221e-01	2.000000000000001221e-01	2.000000000000001221e-01	2.000000000000001221e-01	2.000000000000001221e-01	2.000000000000001221e-01	2.000000000000001221e-01	2.000000000000001221e-01	2.000000000000001221e-01	2.000000000000001221e-01	2.000000000000001221e-01	2.000000000000001221e-01	2.000000000000001221e-01	2.000000000000001221e-01	2.000000000000001221e-01	2.000000000000001221e-01	2.000000000000001221e-01	2.000000000000001221e-01	2.000000000000001221e-01	2.000000000000001221e-01	2.000000000000001221e-01	2.000000000000001221e-01	2.000000000000001221e-01	2.000000000000001221e-01	2.000000000000001221e-01	2.000000000000001221e-01	2.000000000000001221e-01	2.000000000000001221e-01	2.000000000000001221e-01	2.000000000000001221e-01	2.000000000000001221e-01	2.000000000000001221e-01	2.000000000000001221e-01	2.000000000000001221e-01	2.000000000000001221e-01	2.000000000000001221e-01	2.000000000000001221e-01	2.000000000000001221e-01	2.000000000000001221e-01	2.000000000000001221e-01	2.000000000000001221e-01	2.000000000000001221e-01	2.000000000000001221e-01	2.000000000000001221e-01
2.000000000000001221e-01	2.000000000000001221e-01	2.000000000000001221e-01	2.000000000000001221e-01	2.000000000000001221e-01	2.000000000000001221e-01	2.000000000000001221e-01	2.000000000000001221e-01	2.000000000000001221e-01	2.000000000000001221e-01	2.000000000000001221e-01	2.000000000000001221e-01	2.000000000000001221e-01	2.000000000000001221e-01	2.000000000000001221e-01	2.000000000000001221e-01	2.000000000000001221e-01	2.000000000000001221e-01	2.000000000000001221e-01	2.000000000000001221e-01	2.000000000000001221e-01	2.000000000000001221e-01	2.000000000000001221e-01	2.000000000000001221e-01	2.000000000000001221e-01	2.000000000000001221e-01	2.000000000000001221e-01	2.000000000000001221e-01	2.000000000000001221e-01	2.000000000000001221e-01	2.000000000000001221e-01	2.000000000000001221e-01	2.000000000000001221e-01	2.000000000000001221e-01	2.000000000000001221e-01	2.000000000000001221e-01	2.000000000000001221e-01	2.000000000000001221e-01	2.000000000000001221e-01	2.000000000000001221e-01	2.000000000000001221e-01	2.000000000000001221e-01	2.000000000000001221e-01	2.000000000000001221e-01	2.000000000000001221e-01	2.000000000000001221e-01	2.000000000000001221e-01	2.000000000000001221e-01	2.000000000000001221e-01	2.000000000000001221e-01
2.000000000000001221e-01	2.000000000000001221e-01	2.000000000000001221e-01	2.000000000000001221e-01	2.000000000000001221e-01	2.000000000000001221e-01	2.000000000000001221e-01	2.000000000000001221e-01	2.000000000000001221e-01	2.000000000000001221e-01	2.000000000000001221e-01	2.000000000000001221e-01	2.000000000000001221e-01	2.000000000000001221e-01	2.000000000000001221e-01	2.000000000000001221e-01	2.000000000000001221e-01	2.000000000000001221e-01	2.000000000000001221e-01	2.000000000000001221e-01	2.000000000000001221e-01	2.000000000000001221e-01	2.000000000000001221e-01	2.000000000000001221e-01	2.000000000000001221e-01	2.000000000000001221e-01	2.000000000000001221e-01	2.000000000000001221e-01	2.000000000000001221e-01	2.000000000000001221e-01	2.000000000000001221e-01	2.000000000000001221e-01	2.000000000000001221e-01	2.000000000000001221e-01	2.000000000000001221e-01	2.000000000000001221e-01	2.000000000000001221e-01	2.000000000000001221e-01	2.000000000000001221e-01	2.000000000000001221e-01	2.000000000000001221e-01	2.000000000000001221e-01	2.000000000000001221e-01	2.000000000000001221e-01	2.000000000000001221e-01	2.000000000000001221e-01	2.000000000000001221e-01	2.000000000000001221e-01	2.000000000000001221e-01	2.000000000000001221e-01
2.000000000000001221e-01	2.000000000000001221e-01	2.000000000000001221e-01	2.000000000000001221e-01	2.000000000000001221e-01	2.000000000000001221e-01	2.000000000000001221e-01	2.000000000000001221e-01	2.000000000000001221e-01	2.000000000000001221e-01	2.000000000000001221e-01	2.000000000000001221e-01	2.000000000000001221e-01	2.000000000000001221e-01	2.000000000000001221e-01	2.000000000000001221e-01	2.000000000000001221e-01	2.000000000000001221e-01	2.000000000000001221e-01	2.000000000000001221e-01	2.000000000000001221e-01	2.000000000000001221e-01	2.000000000000001221e-01	2.000000000000001221e-01	2.000000000000001221e-01	2.000000000000001221e-01	2.000000000000001221e-01	2.000000000000001221e-01	2.000000000000001221e-01	2.000000000000001221e-01	2.000000000000001221e-01	2.000000000000001221e-01	2.000000000000001221e-01	2.000000000000001221e-01	2.000000000000001221e-01	2.000000000000001221e-01	2.000000000000001221e-01	2.000000000000001221e-01	2.000000000000001221e-01	2.000000000000001221e-01	2.000000000000001221e-01	2.000000000000001221e-01	2.000000000000001221e-01	2.000000000000001221e-01	2.000000000000001221e-01	2.000000000000001221e-01	2.000000000000001221e-01	2.000000000000001221e-01	2.000000000000001221e-01	2.000000000000001221e-01
2.000000000000001221e-01	2.000000000000001221e-01	2.000000000000001221e-01	2.000000000000001221e-01	2.000000000000001221e-01	2.000000000000001221e-01	2.000000000000001221e-01	2.000000000000001221e-01	2.000000000000001221e-01	2.000000000000001221e-01	2.000000000000001221e-01	2.000000000000001221e-01	2.000000000000001221e-01	2.000000000000001221e-01	2.000000000000001221e-01	2.000000000000001221e-01	2.000000000000001221e-01	2.000000000000001221e-01	2.000000000000001221e-01	2.000000000000001221e-01	2.000000000000001221e-01	2.000000000000001221e-01	2.000000000000001221e-01	2.000000000000001221e-01	2.000000000000001221e-01	2.000000000000001221e-01	2.000000000000001221e-01	2.000000000000001221e-01	2.000000000000001221e-01	2.000000000000001221e-01	2.000000000000001221e-01	2.000000000000001221e-01	2.000000000000001221e-01	2.000000000000001221e-01	2.000000000000001221e-01	2.000000000000001221e-01	2.000000000000001221e-01	2.000000000000001221e-01	2.000000000000001221e-01	2.000000000000001221e-01	2.000000000000001221e-01	2.000000000000001221e-01	2.000000000000001221e-01	2.000000000000001221e-01	2.000000000000001221e-01	2.000000000000001221e-01	2.000000000000001221e-01	2.000000000000001221e-01	2.000000000000001221e-01	2.000000000000001221e-01
2.000000000000001221e-01	2.000000000000001221e-01	2.000000000000001221e-01	2.000000000000001221e-01	2.000000000000001221e-01	2.000000000000001221e-01	2.000000000000001221e-01	2.000000000000001221e-01	2.000000000000001221e-01	2.000000000000001221e-01	2.000000000000001221e-01	2.000000000000001221e-01	2.000000000000001221e-01	2.000000000000001221e-01	2.000000000000001221e-01	2.000000000000001221e-01	2.000000000000001221e-01	2.000000000000001221e-01	2.000000000000001221e-01	2.000000000000001221e-01	2.000000000000001221e-01	2.000000000000001221e-01	2.000000000000001221e-01	2.000000000000001221e-01	2.000000000000001221e-01	2.000000000000001221e-01	2.000000000000001221e-01	2.000000000000001221e-01	2.000000000000001221e-01	2.000000000000001221e-01	2.000000000000001221e-01	2.000000000000001221e-01	2.000000000000001221e-01	2.000000000000001221e-01	2.000000000000001221e-01	2.000000000000001221e-01	2.000000000000001221e-01	2.000000000000001221e-01	2.000000000000001221e-01	2.000000000000001221e-01	2.000000000000001221e-01	2.000000000000001221e-01	2.000000000000001221e-01	2.000000000000001221e-01	2.000000000000001221e-01	2.000000000000001221e-01	2.000000000000001221e-01	2.000000000000001221e-01	2.000000000000001221e-01	2.000000000000001221e-01
2.000000000000001221e-01	2.000000000000001221e-01	2.000000000000001221e-01	2.000000000000001221e-01	2.000000000000001221e-01	2.000000000000001221e-01	2.000000000000001221e-01	2.000000000000001221e-01	2.000000000000001221e-01	2.000000000000001221e-01	2.000000000000001221e-01	2.000000000000001221e-01	2.000000000000001221e-01	2.000000000000001221e-01	2.000000000000001221e-01	2.000000000000001221e-01	2.000000000000001221e-01	2.000000000000001221e-01	2.000000000000001221e-01	2.000000000000001221e-01	2.000000000000001221e-01	2.000000000000001221e-01	2.000000000000001221e-01	2.000000000000001221e-01	2.000000000000001221e-01	2.000000000000001221e-01	2.000000000000001221e-01	2.000000000000001221e-01	2.000000000000001221e-01	2.000000000000001221e-01	2.000000000000001221e-01	2.000000000000001221e-01	2.000000000000001221e-01	2.000000000000001221e-01	2.000000000000001221e-01	2.000000000000001221e-01	2.000000000000001221e-01	2.000000000000001221e-01	2.000000000000001221e-01	2.000000000000001221e-01	2.000000000000001221e-01	2.000000000000001221e-01	2.000000000000001221e-01	2.000000000000001221e-01	2.000000000000001221e-01	2.000000000000001221e-01	2.000000000000001221e-01	2.000000000000001221e-01	2.000000000000001221e-01	2.000000000000001221e-01
2.000000000000001221e-01	2.000000000000001221e-01	2.000000000000001221e-01	2.000000000000001221e-01	2.000000000000001221e-01	2.000000000000001221e-01	2.000000000000001221e-01	2.000000000000001221e-01	2.000000000000001221e-01	2.000000000000001221e-01	2.000000000000001221e-01	2.000000000000001221e-01	2.000000000000001221e-01	2.000000000000001221e-01	2.000000000000001221e-01	2.000000000000001221e-01	2.000000000000001221e-01	2.000000000000001221e-01	2.000000000000001221e-01	2.000000000000001221e-01	2.000000000000001221e-01	2.000000000000001221e-01	2.000000000000001221e-01	2.000000000000001221e-01	2.000000000000001221e-01	2.000000000000001221e-01	2.000000000000001221e-01	2.000000000000001221e-01	2.000000000000001221e-01	2.000000000000001221e-01	2.000000000000001221e-01	2.000000000000001221e-01	2.000000000000001221e-01	2.000000000000001221e-01	2.000000000000001221e-01	2.000000000000001221e-01	2.000000000000001221e-01	2.000000000000001221e-01	2.000000000000001221e-01	2.000000000000001221e-01	2.000000000000001221e-01	2.000000000000001221e-01	2.000000000000001221e-01	2.000000000000001221e-01	2.000000000000001221e-01	2.000000000000001221e-01	2.000000000000001221e-01	2.000000000000001221e-01	2.000000000000001221e-01	2.000000000000001221e-01
2.000000000000001221e-01	2.000000000000001221e-01	2.000000000000001221e-01	2.000000000000001221e-01	2.000000000000001221e-01	2.000000000000001221e-01	2.000000000000001221e-01	2.000000000000001221e-01	2.000000000000001221e-01	2.000000000000001221e-01	2.000000000000001221e-01	2.000000000000001221e-01	2.000000000000001221e-01	2.000000000000001221e-01	2.000000000000001221e-01	2.000000000000001221e-01	2.000000000000001221e-01	2.000000000000001221e-01	2.000000000000001221e-01	2.000000000000001221e-01	2.000000000000001221e-01	2.000000000000001221e-01	2.000000000000001221e-01	2.000000000000001221e-01	2.000000000000001221e-01	2.000000000000001221e-01	2.000000000000001221e-01	2.000000000000001221e-01	2.000000000000001221e-01	2.000000000000001221e-01	2.000000000000001221e-01	2.000000000000001221e-01	2.000000000000001221e-01	2.000000000000001221e-01	2.000000000000001221e-01	2.000000000000001221e-01	2.000000000000001221e-01	2.000000000000001221e-01	2.000000000000001221e-01	2.000000000000001221e-01	2.000000000000001221e-01	2.000000000000001221e-01	2.000000000000001221e-01	2.000000000000001221e-01	2.000000000000001221e-01	2.000000000000001221e-01	2.000000000000001221e-01	2.000000000000001221e-01	2.000000000000001221e-01	2.000000000000001221e-01
2.000000000000001221e-01	2.000000000000001221e-01	2.000000000000001221e-01	2.000000000000001221e-01	2.000000000000001221e-01	2.000000000000001221e-01	2.000000000000001221e-01	2.000000000000001221e-01	2.000000000000001221e-01	2.000000000000001221e-01	2.000000000000001221e-01	2.000000000000001221e-01	2.000000000000001221e-01	2.000000000000001221e-01	2.000000000000001221e-01	2.000000000000001221e-01	2.000000000000001221e-01	2.000000000000001221e-01	2.000000000000001221e-01	2.000000000000001221e-01	2.000000000000001221e-01	2.000000000000001221e-01	2.000000000000001221e-01	2.000000000000001221e-01	2.000000000000001221e-01	2.000000000000001221e-01	2.000000000000001221e-01	2.000000000000001221e-01	2.000000000000001221e-01	2.000000000000001221e-01	2.000000000000001221e-01	2.000000000000001221e-01	2.000000000000001221e-01	2.000000000000001221e-01	2.000000000000001221e-01	2.000000000000001221e-01	2.000000000000001221e-01	2.000000000000001221e-01	2.000000000000001221e-01	2.000000000000001221e-01	2.000000000000001221e-01	2.000000000000001221e-01	2.000000000000001221e-01	2.000000000000001221e-01	2.000000000000001221e-01	2.000000000000001221e-01	2.000000000000001221e-01	2.000000000000001221e-01	2.000000000000001221e-01	2.000000000000001221e-01
2.000000000000001221e-01	2.000000000000001221e-01	2.000000000000001221e-01	2.000000000000001221e-01	2.000000000000001221e-01	2.000000000000001221e-01	2.000000000000001221e-01	2.000000000000001221e-01	2.000000000000001221e-01	2.000000000000001221e-01	2.000000000000001221e-01	2.000000000000001221e-01	2.000000000000001221e-01	2.000000000000001221e-01	2.000000000000001221e-01	2.000000000000001221e-01	2.000000000000001221e-01	2.000000000000001221e-01	2.000000000000001221e-01	2.000000000000001221e-01	2.000000000000001221e-01	2.000000000000001221e-01	2.000000000000001221e-01	2.000000000000001221e-01	2.000000000000001221e-01	2.000000000000001221e-01	2.000000000000001221e-01	2.000000000000001221e-01	2.000000000000001221e-01	2.000000000000001221e-01	2.000000000000001221e-01	2.000000000000001221e-01	2.000000000000001221e-01	2.000000000000001221e-01	2.000000000000001221e-01	2.000000000000001221e-01	2.000000000000001221e-01	2.000000000000001221e-01	2.000000000000001221e-01	2.000000000000001221e-01	2.000000000000001221e-01	2.000000000000001221e-01	2.000000000000001221e-01	2.000000000000001221e-01	2.000000000000001221e-01	2.000000000000001221e-01	2.000000000000001221e-01	2.000000000000001221e-01	2.000000000000001221e-01	2.000000000000001221e-01
2.000000000000001221e-01	2.000000000000001221e-01	2.000000000000001221e-01	2.000000000000001221e-01	2.000000000000001221e-01	2.000000000000001221e-01	2.000000000000001221e-01	2.000000000000001221e-01	2.000000000000001221e-01	2.000000000000001221e-01	2.000000000000001221e-01	2.000000000000001221e-01	2.000000000000001221e-01	2.000000000000001221e-01	2.000000000000001221e-01	2.000000000000001221e-01	2.000000000000001221e-01	2.000000000000001221e-01	2.000000000000001221e-01	2.000000000000001221e-01	2.000000000000001221e-01	2.000000000000001221e-01	2.000000000000001221e-01	2.000000000000001221e-01	2.000000000000001221e-01	2.000000000000001221e-01	2.000000000000001221e-01	2.000000000000001221e-01	2.000000000000001221e-01	2.000000000000001221e-01	2.000000000000001221e-01	2.000000000000001221e-01	2.000000000000001221e-01	2.000000000000001221e-01	2.000000000000001221e-01	2.000000000000001221e-01	2.000000000000001221e-01	2.000000000000001221e-01	2.000000000000001221e-01	2.000000000000001221e-01	2.000000000000001221e-01	2.000000000000001221e-01	2.000000000000001221e-01	2.000000000000001221e-01	2.000000000000001221e-01	2.000000000000001221e-01	2.000000000000001221e-01	2.000000000000001221e-01	2.000000000000001221e-01	2.000000000000001221e-01
2.000000000000001221e-01	2.000000000000001221e-01	2.000000000000001221e-01	2.000000000000001221e-01	2.000000000000001221e-01	2.000000000000001221e-01	2.000000000000001221e-01	2.000000000000001221e-01	2.000000000000001221e-01	2.000000000000001221e-01	2.000000000000001221e-01	2.000000000000001221e-01	2.000000000000001221e-01	2.000000000000001221e-01	2.000000000000001221e-01	2.000000000000001221e-01	2.000000000000001221e-01	2.000000000000001221e-01	2.000000000000001221e-01	2.000000000000001221e-01	2.000000000000001221e-01	2.000000000000001221e-01	2.000000000000001221e-01	2.000000000000001221e-01	2.000000000000001221e-01	2.000000000000001221e-01	2.000000000000001221e-01	2.000000000000001221e-01	2.000000000000001221e-01	2.000000000000001221e-01	2.000000000000001221e-01	2.000000000000001221e-01	2.000000000000001221e-01	2.000000000000001221e-01	2.000000000000001221e-01	2.000000000000001221e-01	2.000000000000001221e-01	2.000000000000001221e-01	2.000000000000001221e-01	2.000000000000001221e-01	2.000000000000001221e-01	2.000000000000001221e-01	2.000000000000001221e-01	2.000000000000001221e-01	2.000000000000001221e-01	2.000000000000001221e-01	2.000000000000001221e-01	2.000000000000001221e-01	2.000000000000001221e-01	2.000000000000001221e-01
2.000000000000001221e-01	2.000000000000001221e-01	2.000000000000001221e-01	2.000000000000001221e-01	2.000000000000001221e-01	2.000000000000001221e-01	2.000000000000001221e-01	2.000000000000001221e-01	2.000000000000001221e-01	2.000000000000001221e-01	2.000000000000001221e-01	2.000000000000001221e-01	2.000000000000001221e-01	2.000000000000001221e-01	2.000000000000001221e-01	2.000000000000001221e-01	2.000000000000001221e-01	2.000000000000001221e-01	2.000000000000001221e-01	2.000000000000001221e-01	2.000000000000001221e-01	2.000000000000001221e-01	2.000000000000001221e-01	2.000000000000001221e-01	2.000000000000001221e-01	2.000000000000001221e-01	2.000000000000001221e-01	2.000000000000001221e-01	2.000000000000001221e-01	2.000000000000001221e-01	2.000000000000001221e-01	2.000000000000001221e-01	2.000000000000001221e-01	2.000000000000001221e-01	2.000000000000001221e-01	2.000000000000001221e-01	2.000000000000001221e-01	2.000000000000001221e-01	2.000000000000001221e-01	2.000000000000001221e-01	2.000000000000001221e-01	2.000000000000001221e-01	2.000000000000001221e-01	2.000000000000001221e-01	2.000000000000001221e-01	2.000000000000001221e-01	2.000000000000001221e-01	2.000000000000001221e-01	2.000000000000001221e-01	2.000000000000001221e-01
2.000000000000001221e-01	2.000000000000001221e-01	2.000000000000001221e-01	2.000000000000001221e-01	2.000000000000001221e-01	2.000000000000001221e-01	2.000000000000001221e-01	2.000000000000001221e-01	2.000000000000001221e-01	2.000000000000001221e-01	2.000000000000001221e-01	2.000000000000001221e-01	2.000000000000001221e-01	2.000000000000001221e-01	2.000000000000001221e-01	2.000000000000001221e-01	2.000000000000001221e-01	2.000000000000001221e-01	2.000000000000001221e-01	2.000000000000001221e-01	2.000000000000001221e-01	2.000000000000001221e-01	2.000000000000001221e-01	2.000000000000001221e-01	2.000000000000001221e-01	2.000000000000001221e-01	2.000000000000001221e-01	2.000000000000001221e-01	2.000000000000001221e-01	2.000000000000001221e-01	2.000000000000001221e-01	2.000000000000001221e-01	2.000000000000001221e-01	2.000000000000001221e-01	2.000000000000001221e-01	2.000000000000001221e-01	2.000000000000001221e-01	2.000000000000001221e-01	2.000000000000001221e-01	2.000000000000001221e-01	2.000000000000001221e-01	2.000000000000001221e-01	2.000000000000001221e-01	2.000000000000001221e-01	2.000000000000001221e-01	2.000000000000001221e-01	2.000000000000001221e-01	2.000000000000001221e-01	2.000000000000001221e-01	2.000000000000001221e-01
2.000000000000001221e-01	2.000000000000001221e-01	2.000000000000001221e-01	2.000000000000001221e-01	2.000000000000001221e-01	2.000000000000001221e-01	2.000000000000001221e-01	2.000000000000001221e-01	2.000000000000001221e-01	2.000000000000001221e-01	2.000000000000001221e-01	2.000000000000001221e-01	2.000000000000001221e-01	2.000000000000001221e-01	2.000000000000001221e-01	2.000000000000001221e-01	2.000000000000001221e-01	2.000000000000001221e-01	2.000000000000001221e-01	2.000000000000001221e-01	2.000000000000001221e-01	2.000000000000001221e-01	2.000000000000001221e-01	2.000000000000001221e-01	2.000000000000001221e-01	2.000000000000001221e-01	2.000000000000001221e-01	2.000000000000001221e-01	2.000000000000001221e-01	2.000000000000001221e-01	2.000000000000001221e-01	2.000000000000001221e-01	2.000000000000001221e-01	2.000000000000001221e-01	2.000000000000001221e-01	2.000000000000001221e-01	2.000000000000001221e-01	2.000000000000001221e-01	2.000000000000001221e-01	2.000000000000001221e-01	2.000000000000001221e-01	2.000000000000001221e-01	2.000000000000001221e-01	2.000000000000001221e-01	2.000000000000001221e-01	2.000000000000001221e-01	2.000000000000001221e-01	2.000000000000001221e-01	2.000000000000001221e-01	2.000000000000001221e-01
2.000000000000001221e-01	2.000000000000001221e-01	2.000000000000001221e-01	2.000000000000001221e-01	2.000000000000001221e-01	2.000000000000001221e-01	2.000000000000001221e-01	2.000000000000001221e-01	2.000000000000001221e-01	2.000000000000001221e-01	2.000000000000001221e-01	2.000000000000001221e-01	2.000000000000001221e-01	2.000000000000001221e-01	2.000000000000001221e-01	2.000000000000001221e-01	2.000000000000001221e-01	2.000000000000001221e-01	2.000000000000001221e-01	2.000000000000001221e-01	2.000000000000001221e-01	2.000000000000001221e-01	2.000000000000001221e-01	2.000000000000001221e-01	2.000000000000001221e-01	2.000000000000001221e-01	2.000000000000001221e-01	2.000000000000001221e-01	2.000000000000001221e-01	2.000000000000001221e-01	2.000000000000001221e-01	2.000000000000001221e-01	2.000000000000001221e-01	2.000000000000001221e-01	2.000000000000001221e-01	2.000000000000001221e-01	2.000000000000001221e-01	2.000000000000001221e-01	2.000000000000001221e-01	2.000000000000001221e-01	2.000000000000001221e-01	2.000000000000001221e-01	2.000000000000001221e-01	2.000000000000001221e-01	2.000000000000001221e-01	2.000000000000001221e-01	2.000000000000001221e-01	2.000000000000001221e-01	2.000000000000001221e-01	2.000000000000001221e-01
2.000000000000001221e-01	2.000000000000001221e-01	2.000000000000001221e-01	2.000000000000001221e-01	2.000000000000001221e-01	2.000000000000001221e-01	2.000000000000001221e-01	2.000000000000001221e-01	2.000000000000001221e-01	2.000000000000001221e-01	2.000000000000001221e-01	2.000000000000001221e-01	2.000000000000001221e-01	2.000000000000001221e-01	2.000000000000001221e-01	2.000000000000001221e-01	2.000000000000001221e-01	2.000000000000001221e-01	2.000000000000001221e-01	2.000000000000001221e-01	2.000000000000001221e-01	2.000000000000001221e-01	2.000000000000001221e-01	2.000000000000001221e-01	2.000000000000001221e-01	2.000000000000001221e-01	2.000000000000001221e-01	2.000000000000001221e-01	2.000000000000001221e-01	2.000000000000001221e-01	2.000000000000001221e-01	2.000000000000001221e-01	2.000000000000001221e-01	2.000000000000001221e-01	2.000000000000001221e-01	2.000000000000001221e-01	2.000000000000001221e-01	2.000000000000001221e-01	2.000000000000001221e-01	2.000000000000001221e-01	2.000000000000001221e-01	2.000000000000001221e-01	2.000000000000001221e-01	2.000000000000001221e-01	2.000000000000001221e-01	2.000000000000001221e-01	2.000000000000001221e-01	2.000000000000001221e-01	2.000000000000001221e-01	2.000000000000001221e-01
2.000000000000001221e-01	2.000000000000001221e-01	2.000000000000001221e-01	2.000000000000001221e-01	2.000000000000001221e-01	2.000000000000001221e-01	2.000000000000001221e-01	2.000000000000001221e-01	2.000000000000001221e-01	2.000000000000001221e-01	2.000000000000001221e-01	2.000000000000001221e-01	2.000000000000001221e-01	2.000000000000001221e-01	2.000000000000001221e-01	2.000000000000001221e-01	2.000000000000001221e-01	2.000000000000001221e-01	2.000000000000001221e-01	2.000000000000001221e-01	2.000000000000001221e-01	2.000000000000001221e-01	2.000000000000001221e-01	2.000000000000001221e-01	2.000000000000001221e-01	2.000000000000001221e-01	2.000000000000001221e-01	2.000000000000001221e-01	2.000000000000001221e-01	2.000000000000001221e-01	2.000000000000001221e-01	2.000000000000001221e-01	2.000000000000001221e-01	2.000000000000001221e-01	2.000000000000001221e-01	2.000000000000001221e-01	2.000000000000001221e-01	2.000000000000001221e-01	2.000000000000001221e-01	2.000000000000001221e-01	2.000000000000001221e-01	2.000000000000001221e-01	2.000000000000001221e-01	2.000000000000001221e-01	2.000000000000001221e-01	2.000000000000001221e-01	2.000000000000001221e-01	2.000000000000001221e-01	2.000000000000001221e-01	2.000000000000001221e-01
2.000000000000001221e-01	2.000000000000001221e-01	2.000000000000001221e-01	2.000000000000001221e-01	2.000000000000001221e-01	2.000000000000001221e-01	2.000000000000001221e-01	2.000000000000001221e-01	2.000000000000001221e-01	2.000000000000001221e-01	2.000000000000001221e-01	2.000000000000001221e-01	2.000000000000001221e-01	2.000000000000001221e-01	2.000000000000001221e-01	2.000000000000001221e-01	2.000000000000001221e-01	2.000000000000001221e-01	2.000000000000001221e-01	2.000000000000001221e-01	2.000000000000001221e-01	2.000000000000001221e-01	2.000000000000001221e-01	2.000000000000001221e-01	2.000000000000001221e-01	2.000000000000001221e-01	2.000000000000001221e-01	2.000000000000001221e-01	2.000000000000001221e-01	2.000000000000001221e-01	2.000000000000001221e-01	2.000000000000001221e-01	2.000000000000001221e-01	2.000000000000001221e-01	2.000000000000001221e-01	2.000000000000001221e-01	2.000000000000001221e-01	2.000000000000001221e-01	2.000000000000001221e-01	2.000000000000001221e-01	2.000000000000001221e-01	2.000000000000001221e-01	2.000000000000001221e-01	2.000000000000001221e-01	2.000000000000001221e-01	2.000000000000001221e-01	2.000000000000001221e-01	2.000000000000001221e-01	2.000000000000001221e-01	2.000000000000001221e-01
2.000000000000001221e-01	2.000000000000001221e-01	2.000000000000001221e-01	2.000000000000001221e-01	2.000000000000001221e-01	2.000000000000001221e-01	2.000000000000001221e-01	2.000000000000001221e-01	2.000000000000001221e-01	2.000000000000001221e-01	2.000000000000001221e-01	2.000000000000001221e-01	2.000000000000001221e-01	2.000000000000001221e-01	2.000000000000001221e-01	2.000000000000001221e-01	2.000000000000001221e-01	2.000000000000001221e-01	2.000000000000001221e-01	2.000000000000001221e-01	2.000000000000001221e-01	2.000000000000001221e-01	2.000000000000001221e-01	2.000000000000001221e-01	2.000000000000001221e-01	2.000000000000001221e-01	2.000000000000001221e-01	2.000000000000001221e-01	2.000000000000001221e-01	2.000000000000001221e-01	2.000000000000001221e-01	2.000000000000001221e-01	2.000000000000001221e-01	2.000000000000001221e-01	2.000000000000001221e-01	2.000000000000001221e-01	2.000000000000001221e-01	2.000000000000001221e-01	2.000000000000001221e-01	2.000000000000001221e-01	2.000000000000001221e-01	2.000000000000001221e-01	2.000000000000001221e-01	2.000000000000001221e-01	2.000000000000001221e-01	2.000000000000001221e-01	2.000000000000001221e-01	2.000000000000001221e-01	2.000000000000001221e-01	2.000000000000001221e-01
2.000000000000001221e-01	2.000000000000001221e-01	2.000000000000001221e-01	2.000000000000001221e-01	2.000000000000001221e-01	2.000000000000001221e-01	2.000000000000001221e-01	2.000000000000001221e-01	2.000000000000001221e-01	2.000000000000001221e-01	2.000000000000001221e-01	2.000000000000001221e-01	2.000000000000001221e-01	2.000000000000001221e-01	2.000000000000001221e-01	2.000000000000001221e-01	2.000000000000001221e-01	2.000000000000001221e-01	2.000000000000001221e-01	2.000000000000001221e-01	2.000000000000001221e-01	2.000000000000001221e-01	2.000000000000001221e-01	2.000000000000001221e-01	2.000000000000001221e-01	2.000000000000001221e-01	2.000000000000001221e-01	2.000000000000001221e-01	2.000000000000001221e-01	2.000000000000001221e-01	2.000000000000001221e-01	2.000000000000001221e-01	2.000000000000001221e-01	2.000000000000001221e-01	2.000000000000001221e-01	2.000000000000001221e-01	2.000000000000001221e-01	2.000000000000001221e-01	2.000000000000001221e-01	2.000000000000001221e-01	2.000000000000001221e-01	2.000000000000001221e-01	2.000000000000001221e-01	2.000000000000001221e-01	2.000000000000001221e-01	2.000000000000001221e-01	2.000000000000001221e-01	2.000000000000001221e-01	2.000000000000001221e-01	2.000000000000001221e-01
2.000000000000001221e-01	2.000000000000001221e-01	2.000000000000001221e-01	2.000000000000001221e-01	2.000000000000001221e-01	2.000000000000001221e-01	2.000000000000001221e-01	2.000000000000001221e-01	2.000000000000001221e-01	2.000000000000001221e-01	2.000000000000001221e-01	2.000000000000001221e-01	2.000000000000001221e-01	2.000000000000001221e-01	2.000000000000001221e-01	2.000000000000001221e-01	2.000000000000001221e-01	2.000000000000001221e-01	2.000000000000001221e-01	2.000000000000001221e-01	2.000000000000001221e-01	2.000000000000001221e-01	2.000000000000001221e-01	2.000000000000001221e-01	2.000000000000001221e-01	2.000000000000001221e-01	2.000000000000001221e-01	2.000000000000001221e-01	2.000000000000001221e-01	2.000000000000001221e-01	2.000000000000001221e-01	2.000000000000001221e-01	2.000000000000001221e-01	2.000000000000001221e-01	2.000000000000001221e-01	2.000000000000001221e-01	2.000000000000001221e-01	2.000000000000001221e-01	2.000000000000001221e-01	2.000000000000001221e-01	2.000000000000001221e-01	2.000000000000001221e-01	2.000000000000001221e-01	2.000000000000001221e-01	2.000000000000001221e-01	2.000000000000001221e-01	2.000000000000001221e-01	2.000000000000001221e-01	2.000000000000001221e-01	2.000000000000001221e-01
2.000000000000001221e-01	2.000000000000001221e-01	2.000000000000001221e-01	2.000000000000001221e-01	2.000000000000001221e-01	2.000000000000001221e-01	2.000000000000001221e-01	2.000000000000001221e-01	2.000000000000001221e-01	2.000000000000001221e-01	2.000000000000001221e-01	2.000000000000001221e-01	2.000000000000001221e-01	2.000000000000001221e-01	2.000000000000001221e-01	2.000000000000001221e-01	2.000000000000001221e-01	2.000000000000001221e-01	2.000000000000001221e-01	2.000000000000001221e-01	2.000000000000001221e-01	2.000000000000001221e-01	2.000000000000001221e-01	2.000000000000001221e-01	2.000000000000001221e-01	2.000000000000001221e-01	2.000000000000001221e-01	2.000000000000001221e-01	2.000000000000001221e-01	2.000000000000001221e-01	2.000000000000001221e-01	2.000000000000001221e-01	2.000000000000001221e-01	2.000000000000001221e-01	2.000000000000001221e-01	2.000000000000001221e-01	2.000000000000001221e-01	2.000000000000001221e-01	2.000000000000001221e-01	2.000000000000001221e-01	2.000000000000001221e-01	2.000000000000001221e-01	2.000000000000001221e-01	2.000000000000001221e-01	2.000000000000001221e-01	2.000000000000001221e-01	2.000000000000001221e-01	2.000000000000001221e-01	2.000000000000001221e-01	2.000000000000001221e-01
2.000000000000001221e-01	2.000000000000001221e-01	2.000000000000001221e-01	2.000000000000001221e-01	2.000000000000001221e-01	2.000000000000001221e-01	2.000000000000001221e-01	2.000000000000001221e-01	2.000000000000001221e-01	2.000000000000001221e-01	2.000000000000001221e-01	2.000000000000001221e-01	2.000000000000001221e-01	2.000000000000001221e-01	2.000000000000001221e-01	2.000000000000001221e-01	2.000000000000001221e-01	2.000000000000001221e-01	2.000000000000001221e-01	2.000000000000001221e-01	2.000000000000001221e-01	2.000000000000001221e-01	2.000000000000001221e-01	2.000000000000001221e-01	2.000000000000001221e-01	2.000000000000001221e-01	2.000000000000001221e-01	2.000000000000001221e-01	2.000000000000001221e-01	2.000000000000001221e-01	2.000000000000001221e-01	2.000000000000001221e-01	2.000000000000001221e-01	2.000000000000001221e-01	2.000000000000001221e-01	2.000000000000001221e-01	2.000000000000001221e-01	2.000000000000001221e-01	2.000000000000001221e-01	2.000000000000001221e-01	2.000000000000001221e-01	2.000000000000001221e-01	2.000000000000001221e-01	2.000000000000001221e-01	2.000000000000001221e-01	2.000000000000001221e-01	2.000000000000001221e-01	2.000000000000001221e-01	2.000000000000001221e-01	2.000000000000001221e-01
2.000000000000001221e-01	2.000000000000001221e-01	2.000000000000001221e-01	2.000000000000001221e-01	2.000000000000001221e-01	2.000000000000001221e-01	2.000000000000001221e-01	2.000000000000001221e-01	2.000000000000001221e-01	2.000000000000001221e-01	2.000000000000001221e-01	2.000000000000001221e-01	2.000000000000001221e-01	2.000000000000001221e-01	2.000000000000001221e-01	2.000000000000001221e-01	2.000000000000001221e-01	2.000000000000001221e-01	2.000000000000001221e-01	2.000000000000001221e-01	2.000000000000001221e-01	2.000000000000001221e-01	2.000000000000001221e-01	2.000000000000001221e-01	2.000000000000001221e-01	2.000000000000001221e-01	2.000000000000001221e-01	2.000000000000001221e-01	2.000000000000001221e-01	2.000000000000001221e-01	2.000000000000001221e-01	2.000000000000001221e-01	2.000000000000001221e-01	2.000000000000001221e-01	2.000000000000001221e-01	2.000000000000001221e-01	2.000000000000001221e-01	2.000000000000001221e-01	2.000000000000001221e-01	2.000000000000001221e-01	2.000000000000001221e-01	2.000000000000001221e-01	2.000000000000001221e-01	2.000000000000001221e-01	2.000000000000001221e-01	2.000000000000001221e-01	2.000000000000001221e-01	2.000000000000001221e-01	2.000000000000001221e-01	2.000000000000001221e-01
2.000000000000001221e-01	2.000000000000001221e-01	2.000000000000001221e-01	2.000000000000001221e-01	2.000000000000001221e-01	2.000000000000001221e-01	2.000000000000001221e-01	2.000000000000001221e-01	2.000000000000001221e-01	2.000000000000001221e-01	2.000000000000001221e-01	2.000000000000001221e-01	2.000000000000001221e-01	2.000000000000001221e-01	2.000000000000001221e-01	2.000000000000001221e-01	2.000000000000001221e-01	2.000000000000001221e-01	2.000000000000001221e-01	2.000000000000001221e-01	2.000000000000001221e-01	2.000000000000001221e-01	2.000000000000001221e-01	2.000000000000001221e-01	2.000000000000001221e-01	2.000000000000001221e-01	2.000000000000001221e-01	2.000000000000001221e-01	2.000000000000001221e-01	2.000000000000001221e-01	2.000000000000001221e-01	2.000000000000001221e-01	2.000000000000001221e-01	2.000000000000001221e-01	2.000000000000001221e-01	2.000000000000001221e-01	2.000000000000001221e-01	2.000000000000001221e-01	2.000000000000001221e-01	2.000000000000001221e-01	2.000000000000001221e-01	2.000000000000001221e-01	2.000000000000001221e-01	2.000000000000001221e-01	2.000000000000001221e-01	2.000000000000001221e-01	2.000000000000001221e-01	2.000000000000001221e-01	2.000000000000001221e-01	2.000000000000001221e-01
2.000000000000001221e-01	2.000000000000001221e-01	2.000000000000001221e-01	2.000000000000001221e-01	2.000000000000001221e-01	2.000000000000001221e-01	2.000000000000001221e-01	2.000000000000001221e-01	2.000000000000001221e-01	2.000000000000001221e-01	2.000000000000001221e-01	2.000000000000001221e-01	2.000000000000001221e-01	2.000000000000001221e-01	2.000000000000001221e-01	2.000000000000001221e-01	2.000000000000001221e-01	2.000000000000001221e-01	2.000000000000001221e-01	2.000000000000001221e-01	2.000000000000001221e-01	2.000000000000001221e-01	2.000000000000001221e-01	2.000000000000001221e-01	2.000000000000001221e-01	2.000000000000001221e-01	2.000000000000001221e-01	2.000000000000001221e-01	2.000000000000001221e-01	2.000000000000001221e-01	2.000000000000001221e-01	2.000000000000001221e-01	2.000000000000001221e-01	2.000000000000001221e-01	2.000000000000001221e-01	2.000000000000001221e-01	2.000000000000001221e-01	2.000000000000001221e-01	2.000000000000001221e-01	2.000000000000001221e-01	2.000000000000001221e-01	2.000000000000001221e-01	2.000000000000001221e-01	2.000000000000001221e-01	2.000000000000001221e-01	2.000000000000001221e-01	2.000000000000001221e-01	2.000000000000001221e-01	2.000000000000001221e-01	2.000000000000001221e-01
2.000000000000001221e-01	2.000000000000001221e-01	2.000000000000001221e-01	2.000000000000001221e-01	2.000000000000001221e-01	2.000000000000001221e-01	2.000000000000001221e-01	2.000000000000001221e-01	2.000000000000001221e-01	2.000000000000001221e-01	2.000000000000001221e-01	2.000000000000001221e-01	2.000000000000001221e-01	2.000000000000001221e-01	2.000000000000001221e-01	2.000000000000001221e-01	2.000000000000001221e-01	2.000000000000001221e-01	2.000000000000001221e-01	2.000000000000001221e-01	2.000000000000001221e-01	2.000000000000001221e-01	2.000000000000001221e-01	2.000000000000001221e-01	2.000000000000001221e-01	2.000000000000001221e-01	2.000000000000001221e-01	2.000000000000001221e-01	2.000000000000001221e-01	2.000000000000001221e-01	2.000000000000001221e-01	2.000000000000001221e-01	2.000000000000001221e-01	2.000000000000001221e-01	2.000000000000001221e-01	2.000000000000001221e-01	2.000000000000001221e-01	2.000000000000001221e-01	2.000000000000001221e-01	2.000000000000001221e-01	2.000000000000001221e-01	2.000000000000001221e-01	2.000000000000001221e-01	2.000000000000001221e-01	2.000000000000001221e-01	2.000000000000001221e-01	2.000000000000001221e-01	2.000000000000001221e-01	2.000000000000001221e-01	2.000000000000001221e-01
2.000000000000001221e-01	2.000000000000001221e-01	2.000000000000001221e-01	2.000000000000001221e-01	2.000000000000001221e-01	2.000000000000001221e-01	2.000000000000001221e-01	2.000000000000001221e-01	2.000000000000001221e-01	2.000000000000001221e-01	2.000000000000001221e-01	2.000000000000001221e-01	2.000000000000001221e-01	2.000000000000001221e-01	2.000000000000001221e-01	2.000000000000001221e-01	2.000000000000001221e-01	2.000000000000001221e-01	2.000000000000001221e-01	2.000000000000001221e-01	2.000000000000001221e-01	2.000000000000001221e-01	2.000000000000001221e-01	2.000000000000001221e-01	2.000000000000001221e-01	2.000000000000001221e-01	2.000000000000001221e-01	2.000000000000001221e-01	2.000000000000001221e-01	2.000000000000001221e-01	2.000000000000001221e-01	2.000000000000001221e-01	2.000000000000001221e-01	2.000000000000001221e-01	2.000000000000001221e-01	2.000000000000001221e-01	2.000000000000001221e-01	2.000000000000001221e-01	2.000000000000001221e-01	2.000000000000001221e-01	2.000000000000001221e-01	2.000000000000001221e-01	2.000000000000001221e-01	2.000000000000001221e-01	2.000000000000001221e-01	2.000000000000001221e-01	2.000000000000001221e-01	2.000000000000001221e-01	2.000000000000001221e-01	2.000000000000001221e-01
2.000000000000001221e-01	2.000000000000001221e-01	2.000000000000001221e-01	2.000000000000001221e-01	2.000000000000001221e-01	2.000000000000001221e-01	2.000000000000001221e-01	2.000000000000001221e-01	2.000000000000001221e-01	2.000000000000001221e-01	2.000000000000001221e-01	2.000000000000001221e-01	2.000000000000001221e-01	2.000000000000001221e-01	2.000000000000001221e-01	2.000000000000001221e-01	2.000000000000001221e-01	2.000000000000001221e-01	2.000000000000001221e-01	2.000000000000001221e-01	2.000000000000001221e-01	2.000000000000001221e-01	2.000000000000001221e-01	2.000000000000001221e-01	2.000000000000001221e-01	2.000000000000001221e-01	2.000000000000001221e-01	2.000000000000001221e-01	2.000000000000001221e-01	2.000000000000001221e-01	2.000000000000001221e-01	2.000000000000001221e-01	2.000000000000001221e-01	2.000000000000001221e-01	2.000000000000001221e-01	2.000000000000001221e-01	2.000000000000001221e-01	2.000000000000001221e-01	2.000000000000001221e-01	2.000000000000001221e-01	2.000000000000001221e-01	2.000000000000001221e-01	2.000000000000001221e-01	2.000000000000001221e-01	2.000000000000001221e-01	2.000000000000001221e-01	2.000000000000001221e-01	2.000000000000001221e-01	2.000000000000001221e-01	2.000000000000001221e-01
2.000000000000001221e-01	2.000000000000001221e-01	2.000000000000001221e-01	2.000000000000001221e-01	2.000000000000001221e-01	2.000000000000001221e-01	2.000000000000001221e-01	2.000000000000001221e-01	2.000000000000001221e-01	2.000000000000001221e-01	2.000000000000001221e-01	2.000000000000001221e-01	2.000000000000001221e-01	2.000000000000001221e-01	2.000000000000001221e-01	2.000000000000001221e-01	2.000000000000001221e-01	2.000000000000001221e-01	2.000000000000001221e-01	2.000000000000001221e-01	2.000000000000001221e-01	2.000000000000001221e-01	2.000000000000001221e-01	2.000000000000001221e-01	2.000000000000001221e-01	2.000000000000001221e-01	2.000000000000001221e-01	2.000000000000001221e-01	2.000000000000001221e-01	2.000000000000001221e-01	2.000000000000001221e-01	2.000000000000001221e-01	2.000000000000001221e-01	2.000000000000001221e-01	2.000000000000001221e-01	2.000000000000001221e-01	2.000000000000001221e-01	2.000000000000001221e-01	2.000000000000001221e-01	2.000000000000001221e-01	2.000000000000001221e-01	2.000000000000001221e-01	2.000000000000001221e-01	2.000000000000001221e-01	2.000000000000001221e-01	2.000000000000001221e-01	2.000000000000001221e-01	2.000000000000001221e-01	2.000000000000001221e-01	2.000000000000001221e-01
2.000000000000001221e-01	2.000000000000001221e-01	2.000000000000001221e-01	2.000000000000001221e-01	2.000000000000001221e-01	2.000000000000001221e-01	2.000000000000001221e-01	2.000000000000001221e-01	2.000000000000001221e-01	2.000000000000001221e-01	2.000000000000001221e-01	2.000000000000001221e-01	2.000000000000001221e-01	2.000000000000001221e-01	2.000000000000001221e-01	2.000000000000001221e-01	2.000000000000001221e-01	2.000000000000001221e-01	2.000000000000001221e-01	2.000000000000001221e-01	2.000000000000001221e-01	2.000000000000001221e-01	2.000000000000001221e-01	2.000000000000001221e-01	2.000000000000001221e-01	2.000000000000001221e-01	2.000000000000001221e-01	2.000000000000001221e-01	2.000000000000001221e-01	2.000000000000001221e-01	2.000000000000001221e-01	2.000000000000001221e-01	2.000000000000001221e-01	2.000000000000001221e-01	2.000000000000001221e-01	2.000000000000001221e-01	2.000000000000001221e-01	2.000000000000001221e-01	2.000000000000001221e-01	2.000000000000001221e-01	2.000000000000001221e-01	2.000000000000001221e-01	2.000000000000001221e-01	2.000000000000001221e-01	2.000000000000001221e-01	2.000000000000001221e-01	2.000000000000001221e-01	2.000000000000001221e-01	2.000000000000001221e-01	2.000000000000001221e-01
2.000000000000001221e-01	2.000000000000001221e-01	2.000000000000001221e-01	2.000000000000001221e-01	2.000000000000001221e-01	2.000000000000001221e-01	2.000000000000001221e-01	2.000000000000001221e-01	2.000000000000001221e-01	2.000000000000001221e-01	2.000000000000001221e-01	2.000000000000001221e-01	2.000000000000001221e-01	2.000000000000001221e-01	2.000000000000001221e-01	2.000000000000001221e-01	2.000000000000001221e-01	2.000000000000001221e-01	2.000000000000001221e-01	2.000000000000001221e-01	2.000000000000001221e-01	2.000000000000001221e-01	2.000000000000001221e-01	2.000000000000001221e-01	2.000000000000001221e-01	2.000000000000001221e-01	2.000000000000001221e-01	2.000000000000001221e-01	2.000000000000001221e-01	2.000000000000001221e-01	2.000000000000001221e-01	2.000000000000001221e-01	2.000000000000001221e-01	2.000000000000001221e-01	2.000000000000001221e-01	2.000000000000001221e-01	2.000000000000001221e-01	2.000000000000001221e-01	2.000000000000001221e-01	2.000000000000001221e-01	2.000000000000001221e-01	2.000000000000001221e-01	2.000000000000001221e-01	2.000000000000001221e-01	2.000000000000001221e-01	2.000000000000001221e-01	2.000000000000001221e-01	2.000000000000001221e-01	2.000000000000001221e-01	2.000000000000001221e-01
2.000000000000001221e-01	2.000000000000001221e-01	2.000000000000001221e-01	2.000000000000001221e-01	2.000000000000001221e-01	2.000000000000001221e-01	2.000000000000001221e-01	2.000000000000001221e-01	2.000000000000001221e-01	2.000000000000001221e-01	2.000000000000001221e-01	2.000000000000001221e-01	2.000000000000001221e-01	2.000000000000001221e-01	2.000000000000001221e-01	2.000000000000001221e-01	2.000000000000001221e-01	2.000000000000001221e-01	2.000000000000001221e-01	2.000000000000001221e-01	2.000000000000001221e-01	2.000000000000001221e-01	2.000000000000001221e-01	2.000000000000001221e-01	2.000000000000001221e-01	2.000000000000001221e-01	2.000000000000001221e-01	2.000000000000001221e-01	2.000000000000001221e-01	2.000000000000001221e-01	2.000000000000001221e-01	2.000000000000001221e-01	2.000000000000001221e-01	2.000000000000001221e-01	2.000000000000001221e-01	2.000000000000001221e-01	2.000000000000001221e-01	2.000000000000001221e-01	2.000000000000001221e-01	2.000000000000001221e-01	2.000000000000001221e-01	2.000000000000001221e-01	2.000000000000001221e-01	2.000000000000001221e-01	2.000000000000001221e-01	2.000000000000001221e-01	2.000000000000001221e-01	2.000000000000001221e-01	2.000000000000001221e-01	2.000000000000001221e-01
2.000000000000001221e-01	2.000000000000001221e-01	2.000000000000001221e-01	2.000000000000001221e-01	2.000000000000001221e-01	2.000000000000001221e-01	2.000000000000001221e-01	2.000000000000001221e-01	2.000000000000001221e-01	2.000000000000001221e-01	2.000000000000001221e-01	2.000000000000001221e-01	2.000000000000001221e-01	2.000000000000001221e-01	2.000000000000001221e-01	2.000000000000001221e-01	2.000000000000001221e-01	2.000000000000001221e-01	2.000000000000001221e-01	2.000000000000001221e-01	2.000000000000001221e-01	2.000000000000001221e-01	2.000000000000001221e-01	2.000000000000001221e-01	2.000000000000001221e-01	2.000000000000001221e-01	2.000000000000001221e-01	2.000000000000001221e-01	2.000000000000001221e-01	2.000000000000001221e-01	2.000000000000001221e-01	2.000000000000001221e-01	2.000000000000001221e-01	2.000000000000001221e-01	2.000000000000001221e-01	2.000000000000001221e-01	2.000000000000001221e-01	2.000000000000001221e-01	2.000000000000001221e-01	2.000000000000001221e-01	2.000000000000001221e-01	2.000000000000001221e-01	2.000000000000001221e-01	2.000000000000001221e-01	2.000000000000001221e-01	2.000000000000001221e-01	2.000000000000001221e-01	2.000000000000001221e-01	2.000000000000001221e-01	2.000000000000001221e-01
2.000000000000001221e-01	2.000000000000001221e-01	2.000000000000001221e-01	2.000000000000001221e-01	2.000000000000001221e-01	2.000000000000001221e-01	2.000000000000001221e-01	2.000000000000001221e-01	2.000000000000001221e-01	2.000000000000001221e-01	2.000000000000001221e-01	2.000000000000001221e-01	2.000000000000001221e-01	2.000000000000001221e-01	2.000000000000001221e-01	2.000000000000001221e-01	2.000000000000001221e-01	2.000000000000001221e-01	2.000000000000001221e-01	2.000000000000001221e-01	2.000000000000001221e-01	2.000000000000001221e-01	2.000000000000001221e-01	2.000000000000001221e-01	2.000000000000001221e-01	2.000000000000001221e-01	2.000000000000001221e-01	2.000000000000001221e-01	2.000000000000001221e-01	2.000000000000001221e-01	2.000000000000001221e-01	2.000000000000001221e-01	2.000000000000001221e-01	2.000000000000001221e-01	2.000000000000001221e-01	2.000000000000001221e-01	2.000000000000001221e-01	2.000000000000001221e-01	2.000000000000001221e-01	2.000000000000001221e-01	2.000000000000001221e-01	2.000000000000001221e-01	2.000000000000001221e-01	2.000000000000001221e-01	2.000000000000001221e-01	2.000000000000001221e-01	2.000000000000001221e-01	2.000000000000001221e-01	2.000000000000001221e-01	2.000000000000001221e-01
2.000000000000001221e-01	2.000000000000001221e-01	2.000000000000001221e-01	2.000000000000001221e-01	2.000000000000001221e-01	2.000000000000001221e-01	2.000000000000001221e-01	2.000000000000001221e-01	2.000000000000001221e-01	2.000000000000001221e-01	2.000000000000001221e-01	2.000000000000001221e-01	2.000000000000001221e-01	2.000000000000001221e-01	2.000000000000001221e-01	2.000000000000001221e-01	2.000000000000001221e-01	2.000000000000001221e-01	2.000000000000001221e-01	2.000000000000001221e-01	2.000000000000001221e-01	2.000000000000001221e-01	2.000000000000001221e-01	2.000000000000001221e-01	2.000000000000001221e-01	2.000000000000001221e-01	2.000000000000001221e-01	2.000000000000001221e-01	2.000000000000001221e-01	2.000000000000001221e-01	2.000000000000001221e-01	2.000000000000001221e-01	2.000000000000001221e-01	2.000000000000001221e-01	2.000000000000001221e-01	2.000000000000001221e-01	2.000000000000001221e-01	2.000000000000001221e-01	2.000000000000001221e-01	2.000000000000001221e-01	2.000000000000001221e-01	2.000000000000001221e-01	2.000000000000001221e-01	2.000000000000001221e-01	2.000000000000001221e-01	2.000000000000001221e-01	2.000000000000001221e-01	2.000000000000001221e-01	2.000000000000001221e-01	2.000000000000001221e-01
2.000000000000001221e-01	2.000000000000001221e-01	2.000000000000001221e-01	2.000000000000001221e-01	2.000000000000001221e-01	2.000000000000001221e-01	2.000000000000001221e-01	2.000000000000001221e-01	2.000000000000001221e-01	2.000000000000001221e-01	2.000000000000001221e-01	2.000000000000001221e-01	2.000000000000001221e-01	2.000000000000001221e-01	2.000000000000001221e-01	2.000000000000001221e-01	2.000000000000001221e-01	2.000000000000001221e-01	2.000000000000001221e-01	2.000000000000001221e-01	2.000000000000001221e-01	2.000000000000001221e-01	2.000000000000001221e-01	2.000000000000001221e-01	2.000000000000001221e-01	2.000000000000001221e-01	2.000000000000001221e-01	2.000000000000001221e-01	2.000000000000001221e-01	2.000000000000001221e-01	2.000000000000001221e-01	2.000000000000001221e-01	2.000000000000001221e-01	2.000000000000001221e-01	2.000000000000001221e-01	2.000000000000001221e-01	2.000000000000001221e-01	2.000000000000001221e-01	2.000000000000001221e-01	2.000000000000001221e-01	2.000000000000001221e-01	2.000000000000001221e-01	2.000000000000001221e-01	2.000000000000001221e-01	2.000000000000001221e-01	2.000000000000001221e-01	2.000000000000001221e-01	2.000000000000001221e-01	2.000000000000001221e-01	2.000000000000001221e-01
2.000000000000001221e-01	2.000000000000001221e-01	2.000000000000001221e-01	2.000000000000001221e-01	2.000000000000001221e-01	2.000000000000001221e-01	2.000000000000001221e-01	2.000000000000001221e-01	2.000000000000001221e-01	2.000000000000001221e-01	2.000000000000001221e-01	2.000000000000001221e-01	2.000000000000001221e-01	2.000000000000001221e-01	2.000000000000001221e-01	2.000000000000001221e-01	2.000000000000001221e-01	2.000000000000001221e-01	2.000000000000001221e-01	2.000000000000001221e-01	2.000000000000001221e-01	2.000000000000001221e-01	2.000000000000001221e-01	2.000000000000001221e-01	2.000000000000001221e-01	2.000000000000001221e-01	2.000000000000001221e-01	2.000000000000001221e-01	2.000000000000001221e-01	2.000000000000001221e-01	2.000000000000001221e-01	2.000000000000001221e-01	2.000000000000001221e-01	2.000000000000001221e-01	2.000000000000001221e-01	2.000000000000001221e-01	2.000000000000001221e-01	2.000000000000001221e-01	2.000000000000001221e-01	2.000000000000001221e-01	2.000000000000001221e-01	2.000000000000001221e-01	2.000000000000001221e-01	2.000000000000001221e-01	2.000000000000001221e-01	2.000000000000001221e-01	2.000000000000001221e-01	2.000000000000001221e-01	2.000000000000001221e-01	2.000000000000001221e-01
2.000000000000001221e-01	2.000000000000001221e-01	2.000000000000001221e-01	2.000000000000001221e-01	2.000000000000001221e-01	2.000000000000001221e-01	2.000000000000001221e-01	2.000000000000001221e-01	2.000000000000001221e-01	2.000000000000001221e-01	2.000000000000001221e-01	2.000000000000001221e-01	2.000000000000001221e-01	2.000000000000001221e-01	2.000000000000001221e-01	2.000000000000001221e-01	2.000000000000001221e-01	2.000000000000001221e-01	2.000000000000001221e-01	2.000000000000001221e-01	2.000000000000001221e-01	2.000000000000001221e-01	2.000000000000001221e-01	2.000000000000001221e-01	2.000000000000001221e-01	2.000000000000001221e-01	2.000000000000001221e-01	2.000000000000001221e-01	2.000000000000001221e-01	2.000000000000001221e-01	2.000000000000001221e-01	2.000000000000001221e-01	2.000000000000001221e-01	2.000000000000001221e-01	2.000000000000001221e-01	2.000000000000001221e-01	2.000000000000001221e-01	2.000000000000001221e-01	2.000000000000001221e-01	2.000000000000001221e-01	2.000000000000001221e-01	2.000000000000001221e-01	2.000000000000001221e-01	2.000000000000001221e-01	2.000000000000001221e-01	2.000000000000001221e-01	2.000000000000001221e-01	2.000000000000001221e-01	2.000000000000001221e-01	2.000000000000001221e-01
2.000000000000001221e-01	2.000000000000001221e-01	2.000000000000001221e-01	2.000000000000001221e-01	2.000000000000001221e-01	2.000000000000001221e-01	2.000000000000001221e-01	2.000000000000001221e-01	2.000000000000001221e-01	2.000000000000001221e-01	2.000000000000001221e-01	2.000000000000001221e-01	2.000000000000001221e-01	2.000000000000001221e-01	2.000000000000001221e-01	2.000000000000001221e-01	2.000000000000001221e-01	2.000000000000001221e-01	2.000000000000001221e-01	2.000000000000001221e-01	2.000000000000001221e-01	2.000000000000001221e-01	2.000000000000001221e-01	2.000000000000001221e-01	2.000000000000001221e-01	2.000000000000001221e-01	2.000000000000001221e-01	2.000000000000001221e-01	2.000000000000001221e-01	2.000000000000001221e-01	2.000000000000001221e-01	2.000000000000001221e-01	2.000000000000001221e-01	2.000000000000001221e-01	2.000000000000001221e-01	2.000000000000001221e-01	2.000000000000001221e-01	2.000000000000001221e-01	2.000000000000001221e-01	2.000000000000001221e-01	2.000000000000001221e-01	2.000000000000001221e-01	2.000000000000001221e-01	2.000000000000001221e-01	2.000000000000001221e-01	2.000000000000001221e-01	2.000000000000001221e-01	2.000000000000001221e-01	2.000000000000001221e-01	2.000000000000001221e-01
2.000000000000001221e-01	2.000000000000001221e-01	2.000000000000001221e-01	2.000000000000001221e-01	2.000000000000001221e-01	2.000000000000001221e-01	2.000000000000001221e-01	2.000000000000001221e-01	2.000000000000001221e-01	2.000000000000001221e-01	2.000000000000001221e-01	2.000000000000001221e-01	2.000000000000001221e-01	2.000000000000001221e-01	2.000000000000001221e-01	2.000000000000001221e-01	2.000000000000001221e-01	2.000000000000001221e-01	2.000000000000001221e-01	2.000000000000001221e-01	2.000000000000001221e-01	2.000000000000001221e-01	2.000000000000001221e-01	2.000000000000001221e-01	2.000000000000001221e-01	2.000000000000001221e-01	2.000000000000001221e-01	2.000000000000001221e-01	2.000000000000001221e-01	2.000000000000001221e-01	2.000000000000001221e-01	2.000000000000001221e-01	2.000000000000001221e-01	2.000000000000001221e-01	2.000000000000001221e-01	2.000000000000001221e-01	2.000000000000001221e-01	2.000000000000001221e-01	2.000000000000001221e-01	2.000000000000001221e-01	2.000000000000001221e-01	2.000000000000001221e-01	2.000000000000001221e-01	2.000000000000001221e-01	2.000000000000001221e-01	2.000000000000001221e-01	2.000000000000001221e-01	2.000000000000001221e-01	2.000000000000001221e-01	2.000000000000001221e-01
2.000000000000001221e-01	2.000000000000001221e-01	2.000000000000001221e-01	2.000000000000001221e-01	2.000000000000001221e-01	2.000000000000001221e-01	2.000000000000001221e-01	2.000000000000001221e-01	2.000000000000001221e-01	2.000000000000001221e-01	2.000000000000001221e-01	2.000000000000001221e-01	2.000000000000001221e-01	2.000000000000001221e-01	2.000000000000001221e-01	2.000000000000001221e-01	2.000000000000001221e-01	2.000000000000001221e-01	2.000000000000001221e-01	2.000000000000001221e-01	2.000000000000001221e-01	2.000000000000001221e-01	2.000000000000001221e-01	2.000000000000001221e-01	2.000000000000001221e-01	2.000000000000001221e-01	2.000000000000001221e-01	2.000000000000001221e-01	2.000000000000001221e-01	2.000000000000001221e-01	2.000000000000001221e-01	2.000000000000001221e-01	2.000000000000001221e-01	2.000000000000001221e-01	2.000000000000001221e-01	2.000000000000001221e-01	2.000000000000001221e-01	2.000000000000001221e-01	2.000000000000001221e-01	2.000000000000001221e-01	2.000000000000001221e-01	2.000000000000001221e-01	2.000000000000001221e-01	2.000000000000001221e-01	2.000000000000001221e-01	2.000000000000001221e-01	2.000000000000001221e-01	2.000000000000001221e-01	2.000000000000001221e-01	2.000000000000001221e-01
2.000000000000001221e-01	2.000000000000001221e-01	2.000000000000001221e-01	2.000000000000001221e-01	2.000000000000001221e-01	2.000000000000001221e-01	2.000000000000001221e-01	2.000000000000001221e-01	2.000000000000001221e-01	2.000000000000001221e-01	2.000000000000001221e-01	2.000000000000001221e-01	2.000000000000001221e-01	2.000000000000001221e-01	2.000000000000001221e-01	2.000000000000001221e-01	2.000000000000001221e-01	2.000000000000001221e-01	2.000000000000001221e-01	2.000000000000001221e-01	2.000000000000001221e-01	2.000000000000001221e-01	2.000000000000001221e-01	2.000000000000001221e-01	2.000000000000001221e-01	2.000000000000001221e-01	2.000000000000001221e-01	2.000000000000001221e-01	2.000000000000001221e-01	2.000000000000001221e-01	2.000000000000001221e-01	2.000000000000001221e-01	2.000000000000001221e-01	2.000000000000001221e-01	2.000000000000001221e-01	2.000000000000001221e-01	2.000000000000001221e-01	2.000000000000001221e-01	2.000000000000001221e-01	2.000000000000001221e-01	2.000000000000001221e-01	2.000000000000001221e-01	2.000000000000001221e-01	2.000000000000001221e-01	2.000000000000001221e-01	2.000000000000001221e-01	2.000000000000001221e-01	2.000000000000001221e-01	2.000000000000001221e-01	2.000000000000001221e-01
2.000000000000001221e-01	2.000000000000001221e-01	2.000000000000001221e-01	2.000000000000001221e-01	2.000000000000001221e-01	2.000000000000001221e-01	2.000000000000001221e-01	2.000000000000001221e-01	2.000000000000001221e-01	2.000000000000001221e-01	2.000000000000001221e-01	2.000000000000001221e-01	2.000000000000001221e-01	2.000000000000001221e-01	2.000000000000001221e-01	2.000000000000001221e-01	2.000000000000001221e-01	2.000000000000001221e-01	2.000000000000001221e-01	2.000000000000001221e-01	2.000000000000001221e-01	2.000000000000001221e-01	2.000000000000001221e-01	2.000000000000001221e-01	2.000000000000001221e-01	2.000000000000001221e-01	2.000000000000001221e-01	2.000000000000001221e-01	2.000000000000001221e-01	2.000000000000001221e-01	2.000000000000001221e-01	2.000000000000001221e-01	2.000000000000001221e-01	2.000000000000001221e-01	2.000000000000001221e-01	2.000000000000001221e-01	2.000000000000001221e-01	2.000000000000001221e-01	2.000000000000001221e-01	2.000000000000001221e-01	2.000000000000001221e-01	2.000000000000001221e-01	2.000000000000001221e-01	2.000000000000001221e-01	2.000000000000001221e-01	2.000000000000001221e-01	2.000000000000001221e-01	2.000000000000001221e-01	2.000000000000001221e-01	2.000000000000001221e-01
2.000000000000001221e-01	2.000000000000001221e-01	2.000000000000001221e-01	2.000000000000001221e-01	2.000000000000001221e-01	2.000000000000001221e-01	2.000000000000001221e-01	2.000000000000001221e-01	2.000000000000001221e-01	2.000000000000001221e-01	2.000000000000001221e-01	2.000000000000001221e-01	2.000000000000001221e-01	2.000000000000001221e-01	2.000000000000001221e-01	2.000000000000001221e-01	2.000000000000001221e-01	2.000000000000001221e-01	2.000000000000001221e-01	2.000000000000001221e-01	2.000000000000001221e-01	2.000000000000001221e-01	2.000000000000001221e-01	2.000000000000001221e-01	2.000000000000001221e-01	2.000000000000001221e-01	2.000000000000001221e-01	2.000000000000001221e-01	2.000000000000001221e-01	2.000000000000001221e-01	2.000000000000001221e-01	2.000000000000001221e-01	2.000000000000001221e-01	2.000000000000001221e-01	2.000000000000001221e-01	2.000000000000001221e-01	2.000000000000001221e-01	2.000000000000001221e-01	2.000000000000001221e-01	2.000000000000001221e-01	2.000000000000001221e-01	2.000000000000001221e-01	2.000000000000001221e-01	2.000000000000001221e-01	2.000000000000001221e-01	2.000000000000001221e-01	2.000000000000001221e-01	2.000000000000001221e-01	2.000000000000001221e-01	2.000000000000001221e-01
2.000000000000001221e-01	2.000000000000001221e-01	2.000000000000001221e-01	2.000000000000001221e-01	2.000000000000001221e-01	2.000000000000001221e-01	2.000000000000001221e-01	2.000000000000001221e-01	2.000000000000001221e-01	2.000000000000001221e-01	2.000000000000001221e-01	2.000000000000001221e-01	2.000000000000001221e-01	2.000000000000001221e-01	2.000000000000001221e-01	2.000000000000001221e-01	2.000000000000001221e-01	2.000000000000001221e-01	2.000000000000001221e-01	2.000000000000001221e-01	2.000000000000001221e-01	2.000000000000001221e-01	2.000000000000001221e-01	2.000000000000001221e-01	2.000000000000001221e-01	2.000000000000001221e-01	2.000000000000001221e-01	2.000000000000001221e-01	2.000000000000001221e-01	2.000000000000001221e-01	2.000000000000001221e-01	2.000000000000001221e-01	2.000000000000001221e-01	2.000000000000001221e-01	2.000000000000001221e-01	2.000000000000001221e-01	2.000000000000001221e-01	2.000000000000001221e-01	2.000000000000001221e-01	2.000000000000001221e-01	2.000000000000001221e-01	2.000000000000001221e-01	2.000000000000001221e-01	2.000000000000001221e-01	2.000000000000001221e-01	2.000000000000001221e-01	2.000000000000001221e-01	2.000000000000001221e-01	2.000000000000001221e-01	2.000000000000001221e-01
2.000000000000001221e-01	2.000000000000001221e-01	2.000000000000001221e-01	2.000000000000001221e-01	2.000000000000001221e-01	2.000000000000001221e-01	2.000000000000001221e-01	2.000000000000001221e-01	2.000000000000001221e-01	2.000000000000001221e-01	2.000000000000001221e-01	2.000000000000001221e-01	2.000000000000001221e-01	2.000000000000001221e-01	2.000000000000001221e-01	2.000000000000001221e-01	2.000000000000001221e-01	2.000000000000001221e-01	2.000000000000001221e-01	2.000000000000001221e-01	2.000000000000001221e-01	2.000000000000001221e-01	2.000000000000001221e-01	2.000000000000001221e-01	2.000000000000001221e-01	2.000000000000001221e-01	2.000000000000001221e-01	2.000000000000001221e-01	2.000000000000001221e-01	2.000000000000001221e-01	2.000000000000001221e-01	2.000000000000001221e-01	2.000000000000001221e-01	2.000000000000001221e-01	2.000000000000001221e-01	2.000000000000001221e-01	2.000000000000001221e-01	2.000000000000001221e-01	2.000000000000001221e-01	2.000000000000001221e-01	2.000000000000001221e-01	2.000000000000001221e-01	2.000000000000001221e-01	2.000000000000001221e-01	2.000000000000001221e-01	2.000000000000001221e-01	2.000000000000001221e-01	2.000000000000001221e-01	2.000000000000001221e-01	2.000000000000001221e-01
2.000000000000001221e-01	2.000000000000001221e-01	2.000000000000001221e-01	2.000000000000001221e-01	2.000000000000001221e-01	2.000000000000001221e-01	2.000000000000001221e-01	2.000000000000001221e-01	2.000000000000001221e-01	2.000000000000001221e-01	2.000000000000001221e-01	2.000000000000001221e-01	2.000000000000001221e-01	2.000000000000001221e-01	2.000000000000001221e-01	2.000000000000001221e-01	2.000000000000001221e-01	2.000000000000001221e-01	2.000000000000001221e-01	2.000000000000001221e-01	2.000000000000001221e-01	2.000000000000001221e-01	2.000000000000001221e-01	2.000000000000001221e-01	2.000000000000001221e-01	2.000000000000001221e-01	2.000000000000001221e-01	2.000000000000001221e-01	2.000000000000001221e-01	2.000000000000001221e-01	2.000000000000001221e-01	2.000000000000001221e-01	2.000000000000001221e-01	2.000000000000001221e-01	2.000000000000001221e-01	2.000000000000001221e-01	2.000000000000001221e-01	2.000000000000001221e-01	2.000000000000001221e-01	2.000000000000001221e-01	2.000000000000001221e-01	2.000000000000001221e-01	2.000000000000001221e-01	2.000000000000001221e-01	2.000000000000001221e-01	2.000000000000001221e-01	2.000000000000001221e-01	2.000000000000001221e-01	2.000000000000001221e-01	2.000000000000001221e-01
2.000000000000001221e-01	2.000000000000001221e-01	2.000000000000001221e-01	2.000000000000001221e-01	2.000000000000001221e-01	2.000000000000001221e-01	2.000000000000001221e-01	2.000000000000001221e-01	2.000000000000001221e-01	2.000000000000001221e-01	2.000000000000001221e-01	2.000000000000001221e-01	2.000000000000001221e-01	2.000000000000001221e-01	2.000000000000001221e-01	2.000000000000001221e-01	2.000000000000001221e-01	2.000000000000001221e-01	2.000000000000001221e-01	2.000000000000001221e-01	2.000000000000001221e-01	2.000000000000001221e-01	2.000000000000001221e-01	2.000000000000001221e-01	2.000000000000001221e-01	2.000000000000001221e-01	2.000000000000001221e-01	2.000000000000001221e-01	2.000000000000001221e-01	2.000000000000001221e-01	2.000000000000001221e-01	2.000000000000001221e-01	2.000000000000001221e-01	2.000000000000001221e-01	2.000000000000001221e-01	2.000000000000001221e-01	2.000000000000001221e-01	2.000000000000001221e-01	2.000000000000001221e-01	2.000000000000001221e-01	2.000000000000001221e-01	2.000000000000001221e-01	2.000000000000001221e-01	2.000000000000001221e-01	2.000000000000001221e-01	2.000000000000001221e-01	2.000000000000001221e-01	2.000000000000001221e-01	2.000000000000001221e-01	2.000000000000001221e-01
2.000000000000001221e-01	2.000000000000001221e-01	2.000000000000001221e-01	2.000000000000001221e-01	2.000000000000001221e-01	2.000000000000001221e-01	2.000000000000001221e-01	2.000000000000001221e-01	2.000000000000001221e-01	2.000000000000001221e-01	2.000000000000001221e-01	2.000000000000001221e-01	2.000000000000001221e-01	2.000000000000001221e-01	2.000000000000001221e-01	2.000000000000001221e-01	2.000000000000001221e-01	2.000000000000001221e-01	2.000000000000001221e-01	2.000000000000001221e-01	2.000000000000001221e-01	2.000000000000001221e-01	2.000000000000001221e-01	2.000000000000001221e-01	2.000000000000001221e-01	2.000000000000001221e-01	2.000000000000001221e-01	2.000000000000001221e-01	2.000000000000001221e-01	2.000000000000001221e-01	2.000000000000001221e-01	2.000000000000001221e-01	2.000000000000001221e-01	2.000000000000001221e-01	2.000000000000001221e-01	2.000000000000001221e-01	2.000000000000001221e-01	2.000000000000001221e-01	2.000000000000001221e-01	2.000000000000001221e-01	2.000000000000001221e-01	2.000000000000001221e-01	2.000000000000001221e-01	2.000000000000001221e-01	2.000000000000001221e-01	2.000000000000001221e-01	2.000000000000001221e-01	2.000000000000001221e-01	2.000000000000001221e-01	2.000000000000001221e-01
2.000000000000001221e-01	2.000000000000001221e-01	2.000000000000001221e-01	2.000000000000001221e-01	2.000000000000001221e-01	2.000000000000001221e-01	2.000000000000001221e-01	2.000000000000001221e-01	2.000000000000001221e-01	2.000000000000001221e-01	2.000000000000001221e-01	2.000000000000001221e-01	2.000000000000001221e-01	2.000000000000001221e-01	2.000000000000001221e-01	2.000000000000001221e-01	2.000000000000001221e-01	2.000000000000001221e-01	2.000000000000001221e-01	2.000000000000001221e-01	2.000000000000001221e-01	2.000000000000001221e-01	2.000000000000001221e-01	2.000000000000001221e-01	2.000000000000001221e-01	2.000000000000001221e-01	2.000000000000001221e-01	2.000000000000001221e-01	2.000000000000001221e-01	2.000000000000001221e-01	2.000000000000001221e-01	2.000000000000001221e-01	2.000000000000001221e-01	2.000000000000001221e-01	2.000000000000001221e-01	2.000000000000001221e-01	2.000000000000001221e-01	2.000000000000001221e-01	2.000000000000001221e-01	2.000000000000001221e-01	2.000000000000001221e-01	2.000000000000001221e-01	2.000000000000001221e-01	2.000000000000001221e-01	2.000000000000001221e-01	2.000000000000001221e-01	2.000000000000001221e-01	2.000000000000001221e-01	2.000000000000001221e-01	2.000000000000001221e-01
2.000000000000001221e-01	2.000000000000001221e-01	2.000000000000001221e-01	2.000000000000001221e-01	2.000000000000001221e-01	2.000000000000001221e-01	2.000000000000001221e-01	2.000000000000001221e-01	2.000000000000001221e-01	2.000000000000001221e-01	2.000000000000001221e-01	2.000000000000001221e-01	2.000000000000001221e-01	2.000000000000001221e-01	2.000000000000001221e-01	2.000000000000001221e-01	2.000000000000001221e-01	2.000000000000001221e-01	2.000000000000001221e-01	2.000000000000001221e-01	2.000000000000001221e-01	2.000000000000001221e-01	2.000000000000001221e-01	2.000000000000001221e-01	2.000000000000001221e-01	2.000000000000001221e-01	2.000000000000001221e-01	2.000000000000001221e-01	2.000000000000001221e-01	2.000000000000001221e-01	2.000000000000001221e-01	2.000000000000001221e-01	2.000000000000001221e-01	2.000000000000001221e-01	2.000000000000001221e-01	2.000000000000001221e-01	2.000000000000001221e-01	2.000000000000001221e-01	2.000000000000001221e-01	2.000000000000001221e-01	2.000000000000001221e-01	2.000000000000001221e-01	2.000000000000001221e-01	2.000000000000001221e-01	2.000000000000001221e-01	2.000000000000001221e-01	2.000000000000001221e-01	2.000000000000001221e-01	2.000000000000001221e-01	2.000000000000001221e-01
2.000000000000001221e-01	2.000000000000001221e-01	2.000000000000001221e-01	2.000000000000001221e-01	2.000000000000001221e-01	2.000000000000001221e-01	2.000000000000001221e-01	2.000000000000001221e-01	2.000000000000001221e-01	2.000000000000001221e-01	2.000000000000001221e-01	2.000000000000001221e-01	2.000000000000001221e-01	2.000000000000001221e-01	2.000000000000001221e-01	2.000000000000001221e-01	2.000000000000001221e-01	2.000000000000001221e-01	2.000000000000001221e-01	2.000000000000001221e-01	2.000000000000001221e-01	2.000000000000001221e-01	2.000000000000001221e-01	2.000000000000001221e-01	2.000000000000001221e-01	2.000000000000001221e-01	2.000000000000001221e-01	2.000000000000001221e-01	2.000000000000001221e-01	2.000000000000001221e-01	2.000000000000001221e-01	2.000000000000001221e-01	2.000000000000001221e-01	2.000000000000001221e-01	2.000000000000001221e-01	2.000000000000001221e-01	2.000000000000001221e-01	2.000000000000001221e-01	2.000000000000001221e-01	2.000000000000001221e-01	2.000000000000001221e-01	2.000000000000001221e-01	2.000000000000001221e-01	2.000000000000001221e-01	2.000000000000001221e-01	2.000000000000001221e-01	2.000000000000001221e-01	2.000000000000001221e-01	2.000000000000001221e-01	2.000000000000001221e-01
2.000000000000001221e-01	2.000000000000001221e-01	2.000000000000001221e-01	2.000000000000001221e-01	2.000000000000001221e-01	2.000000000000001221e-01	2.000000000000001221e-01	2.000000000000001221e-01	2.000000000000001221e-01	2.000000000000001221e-01	2.000000000000001221e-01	2.000000000000001221e-01	2.000000000000001221e-01	2.000000000000001221e-01	2.000000000000001221e-01	2.000000000000001221e-01	2.000000000000001221e-01	2.000000000000001221e-01	2.000000000000001221e-01	2.000000000000001221e-01	2.000000000000001221e-01	2.000000000000001221e-01	2.000000000000001221e-01	2.000000000000001221e-01	2.000000000000001221e-01	2.000000000000001221e-01	2.000000000000001221e-01	2.000000000000001221e-01	2.000000000000001221e-01	2.000000000000001221e-01	2.000000000000001221e-01	2.000000000000001221e-01	2.000000000000001221e-01	2.000000000000001221e-01	2.000000000000001221e-01	2.000000000000001221e-01	2.000000000000001221e-01	2.000000000000001221e-01	2.000000000000001221e-01	2.000000000000001221e-01	2.000000000000001221e-01	2.000000000000001221e-01	2.000000000000001221e-01	2.000000000000001221e-01	2.000000000000001221e-01	2.000000000000001221e-01	2.000000000000001221e-01	2.000000000000001221e-01	2.000000000000001221e-01	2.000000000000001221e-01
2.000000000000001221e-01	2.000000000000001221e-01	2.000000000000001221e-01	2.000000000000001221e-01	2.000000000000001221e-01	2.000000000000001221e-01	2.000000000000001221e-01	2.000000000000001221e-01	2.000000000000001221e-01	2.000000000000001221e-01	2.000000000000001221e-01	2.000000000000001221e-01	2.000000000000001221e-01	2.000000000000001221e-01	2.000000000000001221e-01	2.000000000000001221e-01	2.000000000000001221e-01	2.000000000000001221e-01	2.000000000000001221e-01	2.000000000000001221e-01	2.000000000000001221e-01	2.000000000000001221e-01	2.000000000000001221e-01	2.000000000000001221e-01	2.000000000000001221e-01	2.000000000000001221e-01	2.000000000000001221e-01	2.000000000000001221e-01	2.000000000000001221e-01	2.000000000000001221e-01	2.000000000000001221e-01	2.000000000000001221e-01	2.000000000000001221e-01	2.000000000000001221e-01	2.000000000000001221e-01	2.000000000000001221e-01	2.000000000000001221e-01	2.000000000000001221e-01	2.000000000000001221e-01	2.000000000000001221e-01	2.000000000000001221e-01	2.000000000000001221e-01	2.000000000000001221e-01	2.000000000000001221e-01	2.000000000000001221e-01	2.000000000000001221e-01	2.000000000000001221e-01	2.000000000000001221e-01	2.000000000000001221e-01	2.000000000000001221e-01
2.000000000000001221e-01	2.000000000000001221e-01	2.000000000000001221e-01	2.000000000000001221e-01	2.000000000000001221e-01	2.000000000000001221e-01	2.000000000000001221e-01	2.000000000000001221e-01	2.000000000000001221e-01	2.000000000000001221e-01	2.000000000000001221e-01	2.000000000000001221e-01	2.000000000000001221e-01	2.000000000000001221e-01	2.000000000000001221e-01	2.000000000000001221e-01	2.000000000000001221e-01	2.000000000000001221e-01	2.000000000000001221e-01	2.000000000000001221e-01	2.000000000000001221e-01	2.000000000000001221e-01	2.000000000000001221e-01	2.000000000000001221e-01	2.000000000000001221e-01	2.000000000000001221e-01	2.000000000000001221e-01	2.000000000000001221e-01	2.000000000000001221e-01	2.000000000000001221e-01	2.000000000000001221e-01	2.000000000000001221e-01	2.000000000000001221e-01	2.000000000000001221e-01	2.000000000000001221e-01	2.000000000000001221e-01	2.000000000000001221e-01	2.000000000000001221e-01	2.000000000000001221e-01	2.000000000000001221e-01	2.000000000000001221e-01	2.000000000000001221e-01	2.000000000000001221e-01	2.000000000000001221e-01	2.000000000000001221e-01	2.000000000000001221e-01	2.000000000000001221e-01	2.000000000000001221e-01	2.000000000000001221e-01	2.000000000000001221e-01
2.000000000000001221e-01	2.000000000000001221e-01	2.000000000000001221e-01	2.000000000000001221e-01	2.000000000000001221e-01	2.000000000000001221e-01	2.000000000000001221e-01	2.000000000000001221e-01	2.000000000000001221e-01	2.000000000000001221e-01	2.000000000000001221e-01	2.000000000000001221e-01	2.000000000000001221e-01	2.000000000000001221e-01	2.000000000000001221e-01	2.000000000000001221e-01	2.000000000000001221e-01	2.000000000000001221e-01	2.000000000000001221e-01	2.000000000000001221e-01	2.000000000000001221e-01	2.000000000000001221e-01	2.000000000000001221e-01	2.000000000000001221e-01	2.000000000000001221e-01	2.000000000000001221e-01	2.000000000000001221e-01	2.000000000000001221e-01	2.000000000000001221e-01	2.000000000000001221e-01	2.000000000000001221e-01	2.000000000000001221e-01	2.000000000000001221e-01	2.000000000000001221e-01	2.000000000000001221e-01	2.000000000000001221e-01	2.000000000000001221e-01	2.000000000000001221e-01	2.000000000000001221e-01	2.000000000000001221e-01	2.000000000000001221e-01	2.000000000000001221e-01	2.000000000000001221e-01	2.000000000000001221e-01	2.000000000000001221e-01	2.000000000000001221e-01	2.000000000000001221e-01	2.000000000000001221e-01	2.000000000000001221e-01	2.000000000000001221e-01
2.000000000000001221e-01	2.000000000000001221e-01	2.000000000000001221e-01	2.000000000000001221e-01	2.000000000000001221e-01	2.000000000000001221e-01	2.000000000000001221e-01	2.000000000000001221e-01	2.000000000000001221e-01	2.000000000000001221e-01	2.000000000000001221e-01	2.000000000000001221e-01	2.000000000000001221e-01	2.000000000000001221e-01	2.000000000000001221e-01	2.000000000000001221e-01	2.000000000000001221e-01	2.000000000000001221e-01	2.000000000000001221e-01	2.000000000000001221e-01	2.000000000000001221e-01	2.000000000000001221e-01	2.000000000000001221e-01	2.000000000000001221e-01	2.000000000000001221e-01	2.000000000000001221e-01	2.000000000000001221e-01	2.000000000000001221e-01	2.000000000000001221e-01	2.000000000000001221e-01	2.000000000000001221e-01	2.000000000000001221e-01	2.000000000000001221e-01	2.000000000000001221e-01	2.000000000000001221e-01	2.000000000000001221e-01	2.000000000000001221e-01	2.000000000000001221e-01	2.000000000000001221e-01	2.000000000000001221e-01	2.000000000000001221e-01	2.000000000000001221e-01	2.000000000000001221e-01	2.000000000000001221e-01	2.000000000000001221e-01	2.000000000000001221e-01	2.000000000000001221e-01	2.000000000000001221e-01	2.000000000000001221e-01	2.000000000000001221e-01
2.000000000000001221e-01	2.000000000000001221e-01	2.000000000000001221e-01	2.000000000000001221e-01	2.000000000000001221e-01	2.000000000000001221e-01	2.000000000000001221e-01	2.000000000000001221e-01	2.000000000000001221e-01	2.000000000000001221e-01	2.000000000000001221e-01	2.000000000000001221e-01	2.000000000000001221e-01	2.000000000000001221e-01	2.000000000000001221e-01	2.000000000000001221e-01	2.000000000000001221e-01	2.000000000000001221e-01	2.000000000000001221e-01	2.000000000000001221e-01	2.000000000000001221e-01	2.000000000000001221e-01	2.000000000000001221e-01	2.000000000000001221e-01	2.000000000000001221e-01	2.000000000000001221e-01	2.000000000000001221e-01	2.000000000000001221e-01	2.000000000000001221e-01	2.000000000000001221e-01	2.000000000000001221e-01	2.000000000000001221e-01	2.000000000000001221e-01	2.000000000000001221e-01	2.000000000000001221e-01	2.000000000000001221e-01	2.000000000000001221e-01	2.000000000000001221e-01	2.000000000000001221e-01	2.000000000000001221e-01	2.000000000000001221e-01	2.000000000000001221e-01	2.000000000000001221e-01	2.000000000000001221e-01	2.000000000000001221e-01	2.000000000000001221e-01	2.000000000000001221e-01	2.000000000000001221e-01	2.000000000000001221e-01	2.000000000000001221e-01
2.000000000000001221e-01	2.000000000000001221e-01	2.000000000000001221e-01	2.000000000000001221e-01	2.000000000000001221e-01	2.000000000000001221e-01	2.000000000000001221e-01	2.000000000000001221e-01	2.000000000000001221e-01	2.000000000000001221e-01	2.000000000000001221e-01	2.000000000000001221e-01	2.000000000000001221e-01	2.000000000000001221e-01	2.000000000000001221e-01	2.000000000000001221e-01	2.000000000000001221e-01	2.000000000000001221e-01	2.000000000000001221e-01	2.000000000000001221e-01	2.000000000000001221e-01	2.000000000000001221e-01	2.000000000000001221e-01	2.000000000000001221e-01	2.000000000000001221e-01	2.000000000000001221e-01	2.000000000000001221e-01	2.000000000000001221e-01	2.000000000000001221e-01	2.000000000000001221e-01	2.000000000000001221e-01	2.000000000000001221e-01	2.000000000000001221e-01	2.000000000000001221e-01	2.000000000000001221e-01	2.000000000000001221e-01	2.000000000000001221e-01	2.000000000000001221e-01	2.000000000000001221e-01	2.000000000000001221e-01	2.000000000000001221e-01	2.000000000000001221e-01	2.000000000000001221e-01	2.000000000000001221e-01	2.000000000000001221e-01	2.000000000000001221e-01	2.000000000000001221e-01	2.000000000000001221e-01	2.000000000000001221e-01	2.000000000000001221e-01
2.000000000000001221e-01	2.000000000000001221e-01	2.000000000000001221e-01	2.000000000000001221e-01	2.000000000000001221e-01	2.000000000000001221e-01	2.000000000000001221e-01	2.000000000000001221e-01	2.000000000000001221e-01	2.000000000000001221e-01	2.000000000000001221e-01	2.000000000000001221e-01	2.000000000000001221e-01	2.000000000000001221e-01	2.000000000000001221e-01	2.000000000000001221e-01	2.000000000000001221e-01	2.000000000000001221e-01	2.000000000000001221e-01	2.000000000000001221e-01	2.000000000000001221e-01	2.000000000000001221e-01	2.000000000000001221e-01	2.000000000000001221e-01	2.000000000000001221e-01	2.000000000000001221e-01	2.000000000000001221e-01	2.000000000000001221e-01	2.000000000000001221e-01	2.000000000000001221e-01	2.000000000000001221e-01	2.000000000000001221e-01	2.000000000000001221e-01	2.000000000000001221e-01	2.000000000000001221e-01	2.000000000000001221e-01	2.000000000000001221e-01	2.000000000000001221e-01	2.000000000000001221e-01	2.000000000000001221e-01	2.000000000000001221e-01	2.000000000000001221e-01	2.000000000000001221e-01	2.000000000000001221e-01	2.000000000000001221e-01	2.000000000000001221e-01	2.000000000000001221e-01	2.000000000000001221e-01	2.000000000000001221e-01	2.000000000000001221e-01
2.000000000000001221e-01	2.000000000000001221e-01	2.000000000000001221e-01	2.000000000000001221e-01	2.000000000000001221e-01	2.000000000000001221e-01	2.000000000000001221e-01	2.000000000000001221e-01	2.000000000000001221e-01	2.000000000000001221e-01	2.000000000000001221e-01	2.000000000000001221e-01	2.000000000000001221e-01	2.000000000000001221e-01	2.000000000000001221e-01	2.000000000000001221e-01	2.000000000000001221e-01	2.000000000000001221e-01	2.000000000000001221e-01	2.000000000000001221e-01	2.000000000000001221e-01	2.000000000000001221e-01	2.000000000000001221e-01	2.000000000000001221e-01	2.000000000000001221e-01	2.000000000000001221e-01	2.000000000000001221e-01	2.000000000000001221e-01	2.000000000000001221e-01	2.000000000000001221e-01	2.000000000000001221e-01	2.000000000000001221e-01	2.000000000000001221e-01	2.000000000000001221e-01	2.000000000000001221e-01	2.000000000000001221e-01	2.000000000000001221e-01	2.000000000000001221e-01	2.000000000000001221e-01	2.000000000000001221e-01	2.000000000000001221e-01	2.000000000000001221e-01	2.000000000000001221e-01	2.000000000000001221e-01	2.000000000000001221e-01	2.000000000000001221e-01	2.000000000000001221e-01	2.000000000000001221e-01	2.000000000000001221e-01	2.000000000000001221e-01
2.000000000000001221e-01	2.000000000000001221e-01	2.000000000000001221e-01	2.000000000000001221e-01	2.000000000000001221e-01	2.000000000000001221e-01	2.000000000000001221e-01	2.000000000000001221e-01	2.000000000000001221e-01	2.000000000000001221e-01	2.000000000000001221e-01	2.000000000000001221e-01	2.000000000000001221e-01	2.000000000000001221e-01	2.000000000000001221e-01	2.000000000000001221e-01	2.000000000000001221e-01	2.000000000000001221e-01	2.000000000000001221e-01	2.000000000000001221e-01	2.000000000000001221e-01	2.000000000000001221e-01	2.000000000000001221e-01	2.000000000000001221e-01	2.000000000000001221e-01	2.000000000000001221e-01	2.000000000000001221e-01	2.000000000000001221e-01	2.000000000000001221e-01	2.000000000000001221e-01	2.000000000000001221e-01	2.000000000000001221e-01	2.000000000000001221e-01	2.000000000000001221e-01	2.000000000000001221e-01	2.000000000000001221e-01	2.000000000000001221e-01	2.000000000000001221e-01	2.000000000000001221e-01	2.000000000000001221e-01	2.000000000000001221e-01	2.000000000000001221e-01	2.000000000000001221e-01	2.000000000000001221e-01	2.000000000000001221e-01	2.000000000000001221e-01	2.000000000000001221e-01	2.000000000000001221e-01	2.000000000000001221e-01	2.000000000000001221e-01
2.000000000000001221e-01	2.000000000000001221e-01	2.000000000000001221e-01	2.000000000000001221e-01	2.000000000000001221e-01	2.000000000000001221e-01	2.000000000000001221e-01	2.000000000000001221e-01	2.000000000000001221e-01	2.000000000000001221e-01	2.000000000000001221e-01	2.000000000000001221e-01	2.000000000000001221e-01	2.000000000000001221e-01	2.000000000000001221e-01	2.000000000000001221e-01	2.000000000000001221e-01	2.000000000000001221e-01	2.000000000000001221e-01	2.000000000000001221e-01	2.000000000000001221e-01	2.000000000000001221e-01	2.000000000000001221e-01	2.000000000000001221e-01	2.000000000000001221e-01	2.000000000000001221e-01	2.000000000000001221e-01	2.000000000000001221e-01	2.000000000000001221e-01	2.000000000000001221e-01	2.000000000000001221e-01	2.000000000000001221e-01	2.000000000000001221e-01	2.000000000000001221e-01	2.000000000000001221e-01	2.000000000000001221e-01	2.000000000000001221e-01	2.000000000000001221e-01	2.000000000000001221e-01	2.000000000000001221e-01	2.000000000000001221e-01	2.000000000000001221e-01	2.000000000000001221e-01	2.000000000000001221e-01	2.000000000000001221e-01	2.000000000000001221e-01	2.000000000000001221e-01	2.000000000000001221e-01	2.000000000000001221e-01	2.000000000000001221e-01
2.000000000000001221e-01	2.000000000000001221e-01	2.000000000000001221e-01	2.000000000000001221e-01	2.000000000000001221e-01	2.000000000000001221e-01	2.000000000000001221e-01	2.000000000000001221e-01	2.000000000000001221e-01	2.000000000000001221e-01	2.000000000000001221e-01	2.000000000000001221e-01	2.000000000000001221e-01	2.000000000000001221e-01	2.000000000000001221e-01	2.000000000000001221e-01	2.000000000000001221e-01	2.000000000000001221e-01	2.000000000000001221e-01	2.000000000000001221e-01	2.000000000000001221e-01	2.000000000000001221e-01	2.000000000000001221e-01	2.000000000000001221e-01	2.000000000000001221e-01	2.000000000000001221e-01	2.000000000000001221e-01	2.000000000000001221e-01	2.000000000000001221e-01	2.000000000000001221e-01	2.000000000000001221e-01	2.000000000000001221e-01	2.000000000000001221e-01	2.000000000000001221e-01	2.000000000000001221e-01	2.000000000000001221e-01	2.000000000000001221e-01	2.000000000000001221e-01	2.000000000000001221e-01	2.000000000000001221e-01	2.000000000000001221e-01	2.000000000000001221e-01	2.000000000000001221e-01	2.000000000000001221e-01	2.000000000000001221e-01	2.000000000000001221e-01	2.000000000000001221e-01	2.000000000000001221e-01	2.000000000000001221e-01	2.000000000000001221e-01
2.000000000000001221e-01	2.000000000000001221e-01	2.000000000000001221e-01	2.000000000000001221e-01	2.000000000000001221e-01	2.000000000000001221e-01	2.000000000000001221e-01	2.000000000000001221e-01	2.000000000000001221e-01	2.000000000000001221e-01	2.000000000000001221e-01	2.000000000000001221e-01	2.000000000000001221e-01	2.000000000000001221e-01	2.000000000000001221e-01	2.000000000000001221e-01	2.000000000000001221e-01	2.000000000000001221e-01	2.000000000000001221e-01	2.000000000000001221e-01	2.000000000000001221e-01	2.000000000000001221e-01	2.000000000000001221e-01	2.000000000000001221e-01	2.000000000000001221e-01	2.000000000000001221e-01	2.000000000000001221e-01	2.000000000000001221e-01	2.000000000000001221e-01	2.000000000000001221e-01	2.000000000000001221e-01	2.000000000000001221e-01	2.000000000000001221e-01	2.000000000000001221e-01	2.000000000000001221e-01	2.000000000000001221e-01	2.000000000000001221e-01	2.000000000000001221e-01	2.000000000000001221e-01	2.000000000000001221e-01	2.000000000000001221e-01	2.000000000000001221e-01	2.000000000000001221e-01	2.000000000000001221e-01	2.000000000000001221e-01	2.000000000000001221e-01	2.000000000000001221e-01	2.000000000000001221e-01	2.000000000000001221e-01	2.000000000000001221e-01
2.000000000000001221e-01	2.000000000000001221e-01	2.000000000000001221e-01	2.000000000000001221e-01	2.000000000000001221e-01	2.000000000000001221e-01	2.000000000000001221e-01	2.000000000000001221e-01	2.000000000000001221e-01	2.000000000000001221e-01	2.000000000000001221e-01	2.000000000000001221e-01	2.000000000000001221e-01	2.000000000000001221e-01	2.000000000000001221e-01	2.000000000000001221e-01	2.000000000000001221e-01	2.000000000000001221e-01	2.000000000000001221e-01	2.000000000000001221e-01	2.000000000000001221e-01	2.000000000000001221e-01	2.000000000000001221e-01	2.000000000000001221e-01	2.000000000000001221e-01	2.000000000000001221e-01	2.000000000000001221e-01	2.000000000000001221e-01	2.000000000000001221e-01	2.000000000000001221e-01	2.000000000000001221e-01	2.000000000000001221e-01	2.000000000000001221e-01	2.000000000000001221e-01	2.000000000000001221e-01	2.000000000000001221e-01	2.000000000000001221e-01	2.000000000000001221e-01	2.000000000000001221e-01	2.000000000000001221e-01	2.000000000000001221e-01	2.000000000000001221e-01	2.000000000000001221e-01	2.000000000000001221e-01	2.000000000000001221e-01	2.000000000000001221e-01	2.000000000000001221e-01	2.000000000000001221e-01	2.000000000000001221e-01	2.000000000000001221e-01
2.000000000000001221e-01	2.000000000000001221e-01	2.000000000000001221e-01	2.000000000000001221e-01	2.000000000000001221e-01	2.000000000000001221e-01	2.000000000000001221e-01	2.000000000000001221e-01	2.000000000000001221e-01	2.000000000000001221e-01	2.000000000000001221e-01	2.000000000000001221e-01	2.000000000000001221e-01	2.000000000000001221e-01	2.000000000000001221e-01	2.000000000000001221e-01	2.000000000000001221e-01	2.000000000000001221e-01	2.000000000000001221e-01	2.000000000000001221e-01	2.000000000000001221e-01	2.000000000000001221e-01	2.000000000000001221e-01	2.000000000000001221e-01	2.000000000000001221e-01	2.000000000000001221e-01	2.000000000000001221e-01	2.000000000000001221e-01	2.000000000000001221e-01	2.000000000000001221e-01	2.000000000000001221e-01	2.000000000000001221e-01	2.000000000000001221e-01	2.000000000000001221e-01	2.000000000000001221e-01	2.000000000000001221e-01	2.000000000000001221e-01	2.000000000000001221e-01	2.000000000000001221e-01	2.000000000000001221e-01	2.000000000000001221e-01	2.000000000000001221e-01	2.000000000000001221e-01	2.000000000000001221e-01	2.000000000000001221e-01	2.000000000000001221e-01	2.000000000000001221e-01	2.000000000000001221e-01	2.000000000000001221e-01	2.000000000000001221e-01
2.000000000000001221e-01	2.000000000000001221e-01	2.000000000000001221e-01	2.000000000000001221e-01	2.000000000000001221e-01	2.000000000000001221e-01	2.000000000000001221e-01	2.000000000000001221e-01	2.000000000000001221e-01	2.000000000000001221e-01	2.000000000000001221e-01	2.000000000000001221e-01	2.000000000000001221e-01	2.000000000000001221e-01	2.000000000000001221e-01	2.000000000000001221e-01	2.000000000000001221e-01	2.000000000000001221e-01	2.000000000000001221e-01	2.000000000000001221e-01	2.000000000000001221e-01	2.000000000000001221e-01	2.000000000000001221e-01	2.000000000000001221e-01	2.000000000000001221e-01	2.000000000000001221e-01	2.000000000000001221e-01	2.000000000000001221e-01	2.000000000000001221e-01	2.000000000000001221e-01	2.000000000000001221e-01	2.000000000000001221e-01	2.000000000000001221e-01	2.000000000000001221e-01	2.000000000000001221e-01	2.000000000000001221e-01	2.000000000000001221e-01	2.000000000000001221e-01	2.000000000000001221e-01	2.000000000000001221e-01	2.000000000000001221e-01	2.000000000000001221e-01	2.000000000000001221e-01	2.000000000000001221e-01	2.000000000000001221e-01	2.000000000000001221e-01	2.000000000000001221e-01	2.000000000000001221e-01	2.000000000000001221e-01	2.000000000000001221e-01
2.000000000000001221e-01	2.000000000000001221e-01	2.000000000000001221e-01	2.000000000000001221e-01	2.000000000000001221e-01	2.000000000000001221e-01	2.000000000000001221e-01	2.000000000000001221e-01	2.000000000000001221e-01	2.000000000000001221e-01	2.000000000000001221e-01	2.000000000000001221e-01	2.000000000000001221e-01	2.000000000000001221e-01	2.000000000000001221e-01	2.000000000000001221e-01	2.000000000000001221e-01	2.000000000000001221e-01	2.000000000000001221e-01	2.000000000000001221e-01	2.000000000000001221e-01	2.000000000000001221e-01	2.000000000000001221e-01	2.000000000000001221e-01	2.000000000000001221e-01	2.000000000000001221e-01	2.000000000000001221e-01	2.000000000000001221e-01	2.000000000000001221e-01	2.000000000000001221e-01	2.000000000000001221e-01	2.000000000000001221e-01	2.000000000000001221e-01	2.000000000000001221e-01	2.000000000000001221e-01	2.000000000000001221e-01	2.000000000000001221e-01	2.000000000000001221e-01	2.000000000000001221e-01	2.000000000000001221e-01	2.000000000000001221e-01	2.000000000000001221e-01	2.000000000000001221e-01	2.000000000000001221e-01	2.000000000000001221e-01	2.000000000000001221e-01	2.000000000000001221e-01	2.000000000000001221e-01	2.000000000000001221e-01	2.000000000000001221e-01
2.000000000000001221e-01	2.000000000000001221e-01	2.000000000000001221e-01	2.000000000000001221e-01	2.000000000000001221e-01	2.000000000000001221e-01	2.000000000000001221e-01	2.000000000000001221e-01	2.000000000000001221e-01	2.000000000000001221e-01	2.000000000000001221e-01	2.000000000000001221e-01	2.000000000000001221e-01	2.000000000000001221e-01	2.000000000000001221e-01	2.000000000000001221e-01	2.000000000000001221e-01	2.000000000000001221e-01	2.000000000000001221e-01	2.000000000000001221e-01	2.000000000000001221e-01	2.000000000000001221e-01	2.000000000000001221e-01	2.000000000000001221e-01	2.000000000000001221e-01	2.000000000000001221e-01	2.000000000000001221e-01	2.000000000000001221e-01	2.000000000000001221e-01	2.000000000000001221e-01	2.000000000000001221e-01	2.000000000000001221e-01	2.000000000000001221e-01	2.000000000000001221e-01	2.000000000000001221e-01	2.000000000000001221e-01	2.000000000000001221e-01	2.000000000000001221e-01	2.000000000000001221e-01	2.000000000000001221e-01	2.000000000000001221e-01	2.000000000000001221e-01	2.000000000000001221e-01	2.000000000000001221e-01	2.000000000000001221e-01	2.000000000000001221e-01	2.000000000000001221e-01	2.000000000000001221e-01	2.000000000000001221e-01	2.000000000000001221e-01
2.000000000000001221e-01	2.000000000000001221e-01	2.000000000000001221e-01	2.000000000000001221e-01	2.000000000000001221e-01	2.000000000000001221e-01	2.000000000000001221e-01	2.000000000000001221e-01	2.000000000000001221e-01	2.000000000000001221e-01	2.000000000000001221e-01	2.000000000000001221e-01	2.000000000000001221e-01	2.000000000000001221e-01	2.000000000000001221e-01	2.000000000000001221e-01	2.000000000000001221e-01	2.000000000000001221e-01	2.000000000000001221e-01	2.000000000000001221e-01	2.000000000000001221e-01	2.000000000000001221e-01	2.000000000000001221e-01	2.000000000000001221e-01	2.000000000000001221e-01	2.000000000000001221e-01	2.000000000000001221e-01	2.000000000000001221e-01	2.000000000000001221e-01	2.000000000000001221e-01	2.000000000000001221e-01	2.000000000000001221e-01	2.000000000000001221e-01	2.000000000000001221e-01	2.000000000000001221e-01	2.000000000000001221e-01	2.000000000000001221e-01	2.000000000000001221e-01	2.000000000000001221e-01	2.000000000000001221e-01	2.000000000000001221e-01	2.000000000000001221e-01	2.000000000000001221e-01	2.000000000000001221e-01	2.000000000000001221e-01	2.000000000000001221e-01	2.000000000000001221e-01	2.000000000000001221e-01	2.000000000000001221e-01	2.000000000000001221e-01
2.000000000000001221e-01	2.000000000000001221e-01	2.000000000000001221e-01	2.000000000000001221e-01	2.000000000000001221e-01	2.000000000000001221e-01	2.000000000000001221e-01	2.000000000000001221e-01	2.000000000000001221e-01	2.000000000000001221e-01	2.000000000000001221e-01	2.000000000000001221e-01	2.000000000000001221e-01	2.000000000000001221e-01	2.000000000000001221e-01	2.000000000000001221e-01	2.000000000000001221e-01	2.000000000000001221e-01	2.000000000000001221e-01	2.000000000000001221e-01	2.000000000000001221e-01	2.000000000000001221e-01	2.000000000000001221e-01	2.000000000000001221e-01	2.000000000000001221e-01	2.000000000000001221e-01	2.000000000000001221e-01	2.000000000000001221e-01	2.000000000000001221e-01	2.000000000000001221e-01	2.000000000000001221e-01	2.000000000000001221e-01	2.000000000000001221e-01	2.000000000000001221e-01	2.000000000000001221e-01	2.000000000000001221e-01	2.000000000000001221e-01	2.000000000000001221e-01	2.000000000000001221e-01	2.000000000000001221e-01	2.000000000000001221e-01	2.000000000000001221e-01	2.000000000000001221e-01	2.000000000000001221e-01	2.000000000000001221e-01	2.000000000000001221e-01	2.000000000000001221e-01	2.000000000000001221e-01	2.000000000000001221e-01	2.000000000000001221e-01
2.000000000000001221e-01	2.000000000000001221e-01	2.000000000000001221e-01	2.000000000000001221e-01	2.000000000000001221e-01	2.000000000000001221e-01	2.000000000000001221e-01	2.000000000000001221e-01	2.000000000000001221e-01	2.000000000000001221e-01	2.000000000000001221e-01	2.000000000000001221e-01	2.000000000000001221e-01	2.000000000000001221e-01	2.000000000000001221e-01	2.000000000000001221e-01	2.000000000000001221e-01	2.000000000000001221e-01	2.000000000000001221e-01	2.000000000000001221e-01	2.000000000000001221e-01	2.000000000000001221e-01	2.000000000000001221e-01	2.000000000000001221e-01	2.000000000000001221e-01	2.000000000000001221e-01	2.000000000000001221e-01	2.000000000000001221e-01	2.000000000000001221e-01	2.000000000000001221e-01	2.000000000000001221e-01	2.000000000000001221e-01	2.000000000000001221e-01	2.000000000000001221e-01	2.000000000000001221e-01	2.000000000000001221e-01	2.000000000000001221e-01	2.000000000000001221e-01	2.000000000000001221e-01	2.000000000000001221e-01	2.000000000000001221e-01	2.000000000000001221e-01	2.000000000000001221e-01	2.000000000000001221e-01	2.000000000000001221e-01	2.000000000000001221e-01	2.000000000000001221e-01	2.000000000000001221e-01	2.000000000000001221e-01	2.000000000000001221e-01
2.000000000000001221e-01	2.000000000000001221e-01	2.000000000000001221e-01	2.000000000000001221e-01	2.000000000000001221e-01	2.000000000000001221e-01	2.000000000000001221e-01	2.000000000000001221e-01	2.000000000000001221e-01	2.000000000000001221e-01	2.000000000000001221e-01	2.000000000000001221e-01	2.000000000000001221e-01	2.000000000000001221e-01	2.000000000000001221e-01	2.000000000000001221e-01	2.000000000000001221e-01	2.000000000000001221e-01	2.000000000000001221e-01	2.000000000000001221e-01	2.000000000000001221e-01	2.000000000000001221e-01	2.000000000000001221e-01	2.000000000000001221e-01	2.000000000000001221e-01	2.000000000000001221e-01	2.000000000000001221e-01	2.000000000000001221e-01	2.000000000000001221e-01	2.000000000000001221e-01	2.000000000000001221e-01	2.000000000000001221e-01	2.000000000000001221e-01	2.000000000000001221e-01	2.000000000000001221e-01	2.000000000000001221e-01	2.000000000000001221e-01	2.000000000000001221e-01	2.000000000000001221e-01	2.000000000000001221e-01	2.000000000000001221e-01	2.000000000000001221e-01	2.000000000000001221e-01	2.000000000000001221e-01	2.000000000000001221e-01	2.000000000000001221e-01	2.000000000000001221e-01	2.000000000000001221e-01	2.000000000000001221e-01	2.000000000000001221e-01
2.000000000000001221e-01	2.000000000000001221e-01	2.000000000000001221e-01	2.000000000000001221e-01	2.000000000000001221e-01	2.000000000000001221e-01	2.000000000000001221e-01	2.000000000000001221e-01	2.000000000000001221e-01	2.000000000000001221e-01	2.000000000000001221e-01	2.000000000000001221e-01	2.000000000000001221e-01	2.000000000000001221e-01	2.000000000000001221e-01	2.000000000000001221e-01	2.000000000000001221e-01	2.000000000000001221e-01	2.000000000000001221e-01	2.000000000000001221e-01	2.000000000000001221e-01	2.000000000000001221e-01	2.000000000000001221e-01	2.000000000000001221e-01	2.000000000000001221e-01	2.000000000000001221e-01	2.000000000000001221e-01	2.000000000000001221e-01	2.000000000000001221e-01	2.000000000000001221e-01	2.000000000000001221e-01	2.000000000000001221e-01	2.000000000000001221e-01	2.000000000000001221e-01	2.000000000000001221e-01	2.000000000000001221e-01	2.000000000000001221e-01	2.000000000000001221e-01	2.000000000000001221e-01	2.000000000000001221e-01	2.000000000000001221e-01	2.000000000000001221e-01	2.000000000000001221e-01	2.000000000000001221e-01	2.000000000000001221e-01	2.000000000000001221e-01	2.000000000000001221e-01	2.000000000000001221e-01	2.000000000000001221e-01	2.000000000000001221e-01
2.000000000000001221e-01	2.000000000000001221e-01	2.000000000000001221e-01	2.000000000000001221e-01	2.000000000000001221e-01	2.000000000000001221e-01	2.000000000000001221e-01	2.000000000000001221e-01	2.000000000000001221e-01	2.000000000000001221e-01	2.000000000000001221e-01	2.000000000000001221e-01	2.000000000000001221e-01	2.000000000000001221e-01	2.000000000000001221e-01	2.000000000000001221e-01	2.000000000000001221e-01	2.000000000000001221e-01	2.000000000000001221e-01	2.000000000000001221e-01	2.000000000000001221e-01	2.000000000000001221e-01	2.000000000000001221e-01	2.000000000000001221e-01	2.000000000000001221e-01	2.000000000000001221e-01	2.000000000000001221e-01	2.000000000000001221e-01	2.000000000000001221e-01	2.000000000000001221e-01	2.000000000000001221e-01	2.000000000000001221e-01	2.000000000000001221e-01	2.000000000000001221e-01	2.000000000000001221e-01	2.000000000000001221e-01	2.000000000000001221e-01	2.000000000000001221e-01	2.000000000000001221e-01	2.000000000000001221e-01	2.000000000000001221e-01	2.000000000000001221e-01	2.000000000000001221e-01	2.000000000000001221e-01	2.000000000000001221e-01	2.000000000000001221e-01	2.000000000000001221e-01	2.000000000000001221e-01	2.000000000000001221e-01	2.000000000000001221e-01
2.000000000000001221e-01	2.000000000000001221e-01	2.000000000000001221e-01	2.000000000000001221e-01	2.000000000000001221e-01	2.000000000000001221e-01	2.000000000000001221e-01	2.000000000000001221e-01	2.000000000000001221e-01	2.000000000000001221e-01	2.000000000000001221e-01	2.000000000000001221e-01	2.000000000000001221e-01	2.000000000000001221e-01	2.000000000000001221e-01	2.000000000000001221e-01	2.000000000000001221e-01	2.000000000000001221e-01	2.000000000000001221e-01	2.000000000000001221e-01	2.000000000000001221e-01	2.000000000000001221e-01	2.000000000000001221e-01	2.000000000000001221e-01	2.000000000000001221e-01	2.000000000000001221e-01	2.000000000000001221e-01	2.000000000000001221e-01	2.000000000000001221e-01	2.000000000000001221e-01	2.000000000000001221e-01	2.000000000000001221e-01	2.000000000000001221e-01	2.000000000000001221e-01	2.000000000000001221e-01	2.000000000000001221e-01	2.000000000000001221e-01	2.000000000000001221e-01	2.000000000000001221e-01	2.000000000000001221e-01	2.000000000000001221e-01	2.000000000000001221e-01	2.000000000000001221e-01	2.000000000000001221e-01	2.000000000000001221e-01	2.000000000000001221e-01	2.000000000000001221e-01	2.000000000000001221e-01	2.000000000000001221e-01	2.000000000000001221e-01
2.000000000000001221e-01	2.000000000000001221e-01	2.000000000000001221e-01	2.000000000000001221e-01	2.000000000000001221e-01	2.000000000000001221e-01	2.000000000000001221e-01	2.000000000000001221e-01	2.000000000000001221e-01	2.000000000000001221e-01	2.000000000000001221e-01	2.000000000000001221e-01	2.000000000000001221e-01	2.000000000000001221e-01	2.000000000000001221e-01	2.000000000000001221e-01	2.000000000000001221e-01	2.000000000000001221e-01	2.000000000000001221e-01	2.000000000000001221e-01	2.000000000000001221e-01	2.000000000000001221e-01	2.000000000000001221e-01	2.000000000000001221e-01	2.000000000000001221e-01	2.000000000000001221e-01	2.000000000000001221e-01	2.000000000000001221e-01	2.000000000000001221e-01	2.000000000000001221e-01	2.000000000000001221e-01	2.000000000000001221e-01	2.000000000000001221e-01	2.000000000000001221e-01	2.000000000000001221e-01	2.000000000000001221e-01	2.000000000000001221e-01	2.000000000000001221e-01	2.000000000000001221e-01	2.000000000000001221e-01	2.000000000000001221e-01	2.000000000000001221e-01	2.000000000000001221e-01	2.000000000000001221e-01	2.000000000000001221e-01	2.000000000000001221e-01	2.000000000000001221e-01	2.000000000000001221e-01	2.000000000000001221e-01	2.000000000000001221e-01
2.000000000000001221e-01	2.000000000000001221e-01	2.000000000000001221e-01	2.000000000000001221e-01	2.000000000000001221e-01	2.000000000000001221e-01	2.000000000000001221e-01	2.000000000000001221e-01	2.000000000000001221e-01	2.000000000000001221e-01	2.000000000000001221e-01	2.000000000000001221e-01	2.000000000000001221e-01	2.000000000000001221e-01	2.000000000000001221e-01	2.000000000000001221e-01	2.000000000000001221e-01	2.000000000000001221e-01	2.000000000000001221e-01	2.000000000000001221e-01	2.000000000000001221e-01	2.000000000000001221e-01	2.000000000000001221e-01	2.000000000000001221e-01	2.000000000000001221e-01	2.000000000000001221e-01	2.000000000000001221e-01	2.000000000000001221e-01	2.000000000000001221e-01	2.000000000000001221e-01	2.000000000000001221e-01	2.000000000000001221e-01	2.000000000000001221e-01	2.000000000000001221e-01	2.000000000000001221e-01	2.000000000000001221e-01	2.000000000000001221e-01	2.000000000000001221e-01	2.000000000000001221e-01	2.000000000000001221e-01	2.000000000000001221e-01	2.000000000000001221e-01	2.000000000000001221e-01	2.000000000000001221e-01	2.000000000000001221e-01	2.000000000000001221e-01	2.000000000000001221e-01	2.000000000000001221e-01	2.000000000000001221e-01	2.000000000000001221e-01
2.000000000000001221e-01	2.000000000000001221e-01	2.000000000000001221e-01	2.000000000000001221e-01	2.000000000000001221e-01	2.000000000000001221e-01	2.000000000000001221e-01	2.000000000000001221e-01	2.000000000000001221e-01	2.000000000000001221e-01	2.000000000000001221e-01	2.000000000000001221e-01	2.000000000000001221e-01	2.000000000000001221e-01	2.000000000000001221e-01	2.000000000000001221e-01	2.000000000000001221e-01	2.000000000000001221e-01	2.000000000000001221e-01	2.000000000000001221e-01	2.000000000000001221e-01	2.000000000000001221e-01	2.000000000000001221e-01	2.000000000000001221e-01	2.000000000000001221e-01	2.000000000000001221e-01	2.000000000000001221e-01	2.000000000000001221e-01	2.000000000000001221e-01	2.000000000000001221e-01	2.000000000000001221e-01	2.000000000000001221e-01	2.000000000000001221e-01	2.000000000000001221e-01	2.000000000000001221e-01	2.000000000000001221e-01	2.000000000000001221e-01	2.000000000000001221e-01	2.000000000000001221e-01	2.000000000000001221e-01	2.000000000000001221e-01	2.000000000000001221e-01	2.000000000000001221e-01	2.000000000000001221e-01	2.000000000000001221e-01	2.000000000000001221e-01	2.000000000000001221e-01	2.000000000000001221e-01	2.000000000000001221e-01	2.000000000000001221e-01
2.000000000000001221e-01	2.000000000000001221e-01	2.000000000000001221e-01	2.000000000000001221e-01	2.000000000000001221e-01	2.000000000000001221e-01	2.000000000000001221e-01	2.000000000000001221e-01	2.000000000000001221e-01	2.000000000000001221e-01	2.000000000000001221e-01	2.000000000000001221e-01	2.000000000000001221e-01	2.000000000000001221e-01	2.000000000000001221e-01	2.000000000000001221e-01	2.000000000000001221e-01	2.000000000000001221e-01	2.000000000000001221e-01	2.000000000000001221e-01	2.000000000000001221e-01	2.000000000000001221e-01	2.000000000000001221e-01	2.000000000000001221e-01	2.000000000000001221e-01	2.000000000000001221e-01	2.000000000000001221e-01	2.000000000000001221e-01	2.000000000000001221e-01	2.000000000000001221e-01	2.000000000000001221e-01	2.000000000000001221e-01	2.000000000000001221e-01	2.000000000000001221e-01	2.000000000000001221e-01	2.000000000000001221e-01	2.000000000000001221e-01	2.000000000000001221e-01	2.000000000000001221e-01	2.000000000000001221e-01	2.000000000000001221e-01	2.000000000000001221e-01	2.000000000000001221e-01	2.000000000000001221e-01	2.000000000000001221e-01	2.000000000000001221e-01	2.000000000000001221e-01	2.000000000000001221e-01	2.000000000000001221e-01	2.000000000000001221e-01
2.000000000000001221e-01	2.000000000000001221e-01	2.000000000000001221e-01	2.000000000000001221e-01	2.000000000000001221e-01	2.000000000000001221e-01	2.000000000000001221e-01	2.000000000000001221e-01	2.000000000000001221e-01	2.000000000000001221e-01	2.000000000000001221e-01	2.000000000000001221e-01	2.000000000000001221e-01	2.000000000000001221e-01	2.000000000000001221e-01	2.000000000000001221e-01	2.000000000000001221e-01	2.000000000000001221e-01	2.000000000000001221e-01	2.000000000000001221e-01	2.000000000000001221e-01	2.000000000000001221e-01	2.000000000000001221e-01	2.000000000000001221e-01	2.000000000000001221e-01	2.000000000000001221e-01	2.000000000000001221e-01	2.000000000000001221e-01	2.000000000000001221e-01	2.000000000000001221e-01	2.000000000000001221e-01	2.000000000000001221e-01	2.000000000000001221e-01	2.000000000000001221e-01	2.000000000000001221e-01	2.000000000000001221e-01	2.000000000000001221e-01	2.000000000000001221e-01	2.000000000000001221e-01	2.000000000000001221e-01	2.000000000000001221e-01	2.000000000000001221e-01	2.000000000000001221e-01	2.000000000000001221e-01	2.000000000000001221e-01	2.000000000000001221e-01	2.000000000000001221e-01	2.000000000000001221e-01	2.000000000000001221e-01	2.000000000000001221e-01
2.000000000000001221e-01	2.000000000000001221e-01	2.000000000000001221e-01	2.000000000000001221e-01	2.000000000000001221e-01	2.000000000000001221e-01	2.000000000000001221e-01	2.000000000000001221e-01	2.000000000000001221e-01	2.000000000000001221e-01	2.000000000000001221e-01	2.000000000000001221e-01	2.000000000000001221e-01	2.000000000000001221e-01	2.000000000000001221e-01	2.000000000000001221e-01	2.000000000000001221e-01	2.000000000000001221e-01	2.000000000000001221e-01	2.000000000000001221e-01	2.000000000000001221e-01	2.000000000000001221e-01	2.000000000000001221e-01	2.000000000000001221e-01	2.000000000000001221e-01	2.000000000000001221e-01	2.000000000000001221e-01	2.000000000000001221e-01	2.000000000000001221e-01	2.000000000000001221e-01	2.000000000000001221e-01	2.000000000000001221e-01	2.000000000000001221e-01	2.000000000000001221e-01	2.000000000000001221e-01	2.000000000000001221e-01	2.000000000000001221e-01	2.000000000000001221e-01	2.000000000000001221e-01	2.000000000000001221e-01	2.000000000000001221e-01	2.000000000000001221e-01	2.000000000000001221e-01	2.000000000000001221e-01	2.000000000000001221e-01	2.000000000000001221e-01	2.000000000000001221e-01	2.000000000000001221e-01	2.000000000000001221e-01	2.000000000000001221e-01
2.000000000000001221e-01	2.000000000000001221e-01	2.000000000000001221e-01	2.000000000000001221e-01	2.000000000000001221e-01	2.000000000000001221e-01	2.000000000000001221e-01	2.000000000000001221e-01	2.000000000000001221e-01	2.000000000000001221e-01	2.000000000000001221e-01	2.000000000000001221e-01	2.000000000000001221e-01	2.000000000000001221e-01	2.000000000000001221e-01	2.000000000000001221e-01	2.000000000000001221e-01	2.000000000000001221e-01	2.000000000000001221e-01	2.000000000000001221e-01	2.000000000000001221e-01	2.000000000000001221e-01	2.000000000000001221e-01	2.000000000000001221e-01	2.000000000000001221e-01	2.000000000000001221e-01	2.000000000000001221e-01	2.000000000000001221e-01	2.000000000000001221e-01	2.000000000000001221e-01	2.000000000000001221e-01	2.000000000000001221e-01	2.000000000000001221e-01	2.000000000000001221e-01	2.000000000000001221e-01	2.000000000000001221e-01	2.000000000000001221e-01	2.000000000000001221e-01	2.000000000000001221e-01	2.000000000000001221e-01	2.000000000000001221e-01	2.000000000000001221e-01	2.000000000000001221e-01	2.000000000000001221e-01	2.000000000000001221e-01	2.000000000000001221e-01	2.000000000000001221e-01	2.000000000000001221e-01	2.000000000000001221e-01	2.000000000000001221e-01
2.000000000000001221e-01	2.000000000000001221e-01	2.000000000000001221e-01	2.000000000000001221e-01	2.000000000000001221e-01	2.000000000000001221e-01	2.000000000000001221e-01	2.000000000000001221e-01	2.000000000000001221e-01	2.000000000000001221e-01	2.000000000000001221e-01	2.000000000000001221e-01	2.000000000000001221e-01	2.000000000000001221e-01	2.000000000000001221e-01	2.000000000000001221e-01	2.000000000000001221e-01	2.000000000000001221e-01	2.000000000000001221e-01	2.000000000000001221e-01	2.000000000000001221e-01	2.000000000000001221e-01	2.000000000000001221e-01	2.000000000000001221e-01	2.000000000000001221e-01	2.000000000000001221e-01	2.000000000000001221e-01	2.000000000000001221e-01	2.000000000000001221e-01	2.000000000000001221e-01	2.000000000000001221e-01	2.000000000000001221e-01	2.000000000000001221e-01	2.000000000000001221e-01	2.000000000000001221e-01	2.000000000000001221e-01	2.000000000000001221e-01	2.000000000000001221e-01	2.000000000000001221e-01	2.000000000000001221e-01	2.000000000000001221e-01	2.000000000000001221e-01	2.000000000000001221e-01	2.000000000000001221e-01	2.000000000000001221e-01	2.000000000000001221e-01	2.000000000000001221e-01	2.000000000000001221e-01	2.000000000000001221e-01	2.000000000000001221e-01
2.000000000000001221e-01	2.000000000000001221e-01	2.000000000000001221e-01	2.000000000000001221e-01	2.000000000000001221e-01	2.000000000000001221e-01	2.000000000000001221e-01	2.000000000000001221e-01	2.000000000000001221e-01	2.000000000000001221e-01	2.000000000000001221e-01	2.000000000000001221e-01	2.000000000000001221e-01	2.000000000000001221e-01	2.000000000000001221e-01	2.000000000000001221e-01	2.000000000000001221e-01	2.000000000000001221e-01	2.000000000000001221e-01	2.000000000000001221e-01	2.000000000000001221e-01	2.000000000000001221e-01	2.000000000000001221e-01	2.000000000000001221e-01	2.000000000000001221e-01	2.000000000000001221e-01	2.000000000000001221e-01	2.000000000000001221e-01	2.000000000000001221e-01	2.000000000000001221e-01	2.000000000000001221e-01	2.000000000000001221e-01	2.000000000000001221e-01	2.000000000000001221e-01	2.000000000000001221e-01	2.000000000000001221e-01	2.000000000000001221e-01	2.000000000000001221e-01	2.000000000000001221e-01	2.000000000000001221e-01	2.000000000000001221e-01	2.000000000000001221e-01	2.000000000000001221e-01	2.000000000000001221e-01	2.000000000000001221e-01	2.000000000000001221e-01	2.000000000000001221e-01	2.000000000000001221e-01	2.000000000000001221e-01	2.000000000000001221e-01
2.000000000000001221e-01	2.000000000000001221e-01	2.000000000000001221e-01	2.000000000000001221e-01	2.000000000000001221e-01	2.000000000000001221e-01	2.000000000000001221e-01	2.000000000000001221e-01	2.000000000000001221e-01	2.000000000000001221e-01	2.000000000000001221e-01	2.000000000000001221e-01	2.000000000000001221e-01	2.000000000000001221e-01	2.000000000000001221e-01	2.000000000000001221e-01	2.000000000000001221e-01	2.000000000000001221e-01	2.000000000000001221e-01	2.000000000000001221e-01	2.000000000000001221e-01	2.000000000000001221e-01	2.000000000000001221e-01	2.000000000000001221e-01	2.000000000000001221e-01	2.000000000000001221e-01	2.000000000000001221e-01	2.000000000000001221e-01	2.000000000000001221e-01	2.000000000000001221e-01	2.000000000000001221e-01	2.000000000000001221e-01	2.000000000000001221e-01	2.000000000000001221e-01	2.000000000000001221e-01	2.000000000000001221e-01	2.000000000000001221e-01	2.000000000000001221e-01	2.000000000000001221e-01	2.000000000000001221e-01	2.000000000000001221e-01	2.000000000000001221e-01	2.000000000000001221e-01	2.000000000000001221e-01	2.000000000000001221e-01	2.000000000000001221e-01	2.000000000000001221e-01	2.000000000000001221e-01	2.000000000000001221e-01	2.000000000000001221e-01
2.000000000000001221e-01	2.000000000000001221e-01	2.000000000000001221e-01	2.000000000000001221e-01	2.000000000000001221e-01	2.000000000000001221e-01	2.000000000000001221e-01	2.000000000000001221e-01	2.000000000000001221e-01	2.000000000000001221e-01	2.000000000000001221e-01	2.000000000000001221e-01	2.000000000000001221e-01	2.000000000000001221e-01	2.000000000000001221e-01	2.000000000000001221e-01	2.000000000000001221e-01	2.000000000000001221e-01	2.000000000000001221e-01	2.000000000000001221e-01	2.000000000000001221e-01	2.000000000000001221e-01	2.000000000000001221e-01	2.000000000000001221e-01	2.000000000000001221e-01	2.000000000000001221e-01	2.000000000000001221e-01	2.000000000000001221e-01	2.000000000000001221e-01	2.000000000000001221e-01	2.000000000000001221e-01	2.000000000000001221e-01	2.000000000000001221e-01	2.000000000000001221e-01	2.000000000000001221e-01	2.000000000000001221e-01	2.000000000000001221e-01	2.000000000000001221e-01	2.000000000000001221e-01	2.000000000000001221e-01	2.000000000000001221e-01	2.000000000000001221e-01	2.000000000000001221e-01	2.000000000000001221e-01	2.000000000000001221e-01	2.000000000000001221e-01	2.000000000000001221e-01	2.000000000000001221e-01	2.000000000000001221e-01	2.000000000000001221e-01
2.000000000000001221e-01	2.000000000000001221e-01	2.000000000000001221e-01	2.000000000000001221e-01	2.000000000000001221e-01	2.000000000000001221e-01	2.000000000000001221e-01	2.000000000000001221e-01	2.000000000000001221e-01	2.000000000000001221e-01	2.000000000000001221e-01	2.000000000000001221e-01	2.000000000000001221e-01	2.000000000000001221e-01	2.000000000000001221e-01	2.000000000000001221e-01	2.000000000000001221e-01	2.000000000000001221e-01	2.000000000000001221e-01	2.000000000000001221e-01	2.000000000000001221e-01	2.000000000000001221e-01	2.000000000000001221e-01	2.000000000000001221e-01	2.000000000000001221e-01	2.000000000000001221e-01	2.000000000000001221e-01	2.000000000000001221e-01	2.000000000000001221e-01	2.000000000000001221e-01	2.000000000000001221e-01	2.000000000000001221e-01	2.000000000000001221e-01	2.000000000000001221e-01	2.000000000000001221e-01	2.000000000000001221e-01	2.000000000000001221e-01	2.000000000000001221e-01	2.000000000000001221e-01	2.000000000000001221e-01	2.000000000000001221e-01	2.000000000000001221e-01	2.000000000000001221e-01	2.000000000000001221e-01	2.000000000000001221e-01	2.000000000000001221e-01	2.000000000000001221e-01	2.000000000000001221e-01	2.000000000000001221e-01	2.000000000000001221e-01
2.000000000000001221e-01	2.000000000000001221e-01	2.000000000000001221e-01	2.000000000000001221e-01	2.000000000000001221e-01	2.000000000000001221e-01	2.000000000000001221e-01	2.000000000000001221e-01	2.000000000000001221e-01	2.000000000000001221e-01	2.000000000000001221e-01	2.000000000000001221e-01	2.000000000000001221e-01	2.000000000000001221e-01	2.000000000000001221e-01	2.000000000000001221e-01	2.000000000000001221e-01	2.000000000000001221e-01	2.000000000000001221e-01	2.000000000000001221e-01	2.000000000000001221e-01	2.000000000000001221e-01	2.000000000000001221e-01	2.000000000000001221e-01	2.000000000000001221e-01	2.000000000000001221e-01	2.000000000000001221e-01	2.000000000000001221e-01	2.000000000000001221e-01	2.000000000000001221e-01	2.000000000000001221e-01	2.000000000000001221e-01	2.000000000000001221e-01	2.000000000000001221e-01	2.000000000000001221e-01	2.000000000000001221e-01	2.000000000000001221e-01	2.000000000000001221e-01	2.000000000000001221e-01	2.000000000000001221e-01	2.000000000000001221e-01	2.000000000000001221e-01	2.000000000000001221e-01	2.000000000000001221e-01	2.000000000000001221e-01	2.000000000000001221e-01	2.000000000000001221e-01	2.000000000000001221e-01	2.000000000000001221e-01	2.000000000000001221e-01
2.000000000000001221e-01	2.000000000000001221e-01	2.000000000000001221e-01	2.000000000000001221e-01	2.000000000000001221e-01	2.000000000000001221e-01	2.000000000000001221e-01	2.000000000000001221e-01	2.000000000000001221e-01	2.000000000000001221e-01	2.000000000000001221e-01	2.000000000000001221e-01	2.000000000000001221e-01	2.000000000000001221e-01	2.000000000000001221e-01	2.000000000000001221e-01	2.000000000000001221e-01	2.000000000000001221e-01	2.000000000000001221e-01	2.000000000000001221e-01	2.000000000000001221e-01	2.000000000000001221e-01	2.000000000000001221e-01	2.000000000000001221e-01	2.000000000000001221e-01	2.000000000000001221e-01	2.000000000000001221e-01	2.000000000000001221e-01	2.000000000000001221e-01	2.000000000000001221e-01	2.000000000000001221e-01	2.000000000000001221e-01	2.000000000000001221e-01	2.000000000000001221e-01	2.000000000000001221e-01	2.000000000000001221e-01	2.000000000000001221e-01	2.000000000000001221e-01	2.000000000000001221e-01	2.000000000000001221e-01	2.000000000000001221e-01	2.000000000000001221e-01	2.000000000000001221e-01	2.000000000000001221e-01	2.000000000000001221e-01	2.000000000000001221e-01	2.000000000000001221e-01	2.000000000000001221e-01	2.000000000000001221e-01	2.000000000000001221e-01
2.000000000000001221e-01	2.000000000000001221e-01	2.000000000000001221e-01	2.000000000000001221e-01	2.000000000000001221e-01	2.000000000000001221e-01	2.000000000000001221e-01	2.000000000000001221e-01	2.000000000000001221e-01	2.000000000000001221e-01	2.000000000000001221e-01	2.000000000000001221e-01	2.000000000000001221e-01	2.000000000000001221e-01	2.000000000000001221e-01	2.000000000000001221e-01	2.000000000000001221e-01	2.000000000000001221e-01	2.000000000000001221e-01	2.000000000000001221e-01	2.000000000000001221e-01	2.000000000000001221e-01	2.000000000000001221e-01	2.000000000000001221e-01	2.000000000000001221e-01	2.000000000000001221e-01	2.000000000000001221e-01	2.000000000000001221e-01	2.000000000000001221e-01	2.000000000000001221e-01	2.000000000000001221e-01	2.000000000000001221e-01	2.000000000000001221e-01	2.000000000000001221e-01	2.000000000000001221e-01	2.000000000000001221e-01	2.000000000000001221e-01	2.000000000000001221e-01	2.000000000000001221e-01	2.000000000000001221e-01	2.000000000000001221e-01	2.000000000000001221e-01	2.000000000000001221e-01	2.000000000000001221e-01	2.000000000000001221e-01	2.000000000000001221e-01	2.000000000000001221e-01	2.000000000000001221e-01	2.000000000000001221e-01	2.000000000000001221e-01
2.000000000000001221e-01	2.000000000000001221e-01	2.000000000000001221e-01	2.000000000000001221e-01	2.000000000000001221e-01	2.000000000000001221e-01	2.000000000000001221e-01	2.000000000000001221e-01	2.000000000000001221e-01	2.000000000000001221e-01	2.000000000000001221e-01	2.000000000000001221e-01	2.000000000000001221e-01	2.000000000000001221e-01	2.000000000000001221e-01	2.000000000000001221e-01	2.000000000000001221e-01	2.000000000000001221e-01	2.000000000000001221e-01	2.000000000000001221e-01	2.000000000000001221e-01	2.000000000000001221e-01	2.000000000000001221e-01	2.000000000000001221e-01	2.000000000000001221e-01	2.000000000000001221e-01	2.000000000000001221e-01	2.000000000000001221e-01	2.000000000000001221e-01	2.000000000000001221e-01	2.000000000000001221e-01	2.000000000000001221e-01	2.000000000000001221e-01	2.000000000000001221e-01	2.000000000000001221e-01	2.000000000000001221e-01	2.000000000000001221e-01	2.000000000000001221e-01	2.000000000000001221e-01	2.000000000000001221e-01	2.000000000000001221e-01	2.000000000000001221e-01	2.000000000000001221e-01	2.000000000000001221e-01	2.000000000000001221e-01	2.000000000000001221e-01	2.000000000000001221e-01	2.000000000000001221e-01	2.000000000000001221e-01	2.000000000000001221e-01
2.000000000000001221e-01	2.000000000000001221e-01	2.000000000000001221e-01	2.000000000000001221e-01	2.000000000000001221e-01	2.000000000000001221e-01	2.000000000000001221e-01	2.000000000000001221e-01	2.000000000000001221e-01	2.000000000000001221e-01	2.000000000000001221e-01	2.000000000000001221e-01	2.000000000000001221e-01	2.000000000000001221e-01	2.000000000000001221e-01	2.000000000000001221e-01	2.000000000000001221e-01	2.000000000000001221e-01	2.000000000000001221e-01	2.000000000000001221e-01	2.000000000000001221e-01	2.000000000000001221e-01	2.000000000000001221e-01	2.000000000000001221e-01	2.000000000000001221e-01	2.000000000000001221e-01	2.000000000000001221e-01	2.000000000000001221e-01	2.000000000000001221e-01	2.000000000000001221e-01	2.000000000000001221e-01	2.000000000000001221e-01	2.000000000000001221e-01	2.000000000000001221e-01	2.000000000000001221e-01	2.000000000000001221e-01	2.000000000000001221e-01	2.000000000000001221e-01	2.000000000000001221e-01	2.000000000000001221e-01	2.000000000000001221e-01	2.000000000000001221e-01	2.000000000000001221e-01	2.000000000000001221e-01	2.000000000000001221e-01	2.000000000000001221e-01	2.000000000000001221e-01	2.000000000000001221e-01	2.000000000000001221e-01	2.000000000000001221e-01
2.000000000000001221e-01	2.000000000000001221e-01	2.000000000000001221e-01	2.000000000000001221e-01	2.000000000000001221e-01	2.000000000000001221e-01	2.000000000000001221e-01	2.000000000000001221e-01	2.000000000000001221e-01	2.000000000000001221e-01	2.000000000000001221e-01	2.000000000000001221e-01	2.000000000000001221e-01	2.000000000000001221e-01	2.000000000000001221e-01	2.000000000000001221e-01	2.000000000000001221e-01	2.000000000000001221e-01	2.000000000000001221e-01	2.000000000000001221e-01	2.000000000000001221e-01	2.000000000000001221e-01	2.000000000000001221e-01	2.000000000000001221e-01	2.000000000000001221e-01	2.000000000000001221e-01	2.000000000000001221e-01	2.000000000000001221e-01	2.000000000000001221e-01	2.000000000000001221e-01	2.000000000000001221e-01	2.000000000000001221e-01	2.000000000000001221e-01	2.000000000000001221e-01	2.000000000000001221e-01	2.000000000000001221e-01	2.000000000000001221e-01	2.000000000000001221e-01	2.000000000000001221e-01	2.000000000000001221e-01	2.000000000000001221e-01	2.000000000000001221e-01	2.000000000000001221e-01	2.000000000000001221e-01	2.000000000000001221e-01	2.000000000000001221e-01	2.000000000000001221e-01	2.000000000000001221e-01	2.000000000000001221e-01	2.000000000000001221e-01
2.000000000000001221e-01	2.000000000000001221e-01	2.000000000000001221e-01	2.000000000000001221e-01	2.000000000000001221e-01	2.000000000000001221e-01	2.000000000000001221e-01	2.000000000000001221e-01	2.000000000000001221e-01	2.000000000000001221e-01	2.000000000000001221e-01	2.000000000000001221e-01	2.000000000000001221e-01	2.000000000000001221e-01	2.000000000000001221e-01	2.000000000000001221e-01	2.000000000000001221e-01	2.000000000000001221e-01	2.000000000000001221e-01	2.000000000000001221e-01	2.000000000000001221e-01	2.000000000000001221e-01	2.000000000000001221e-01	2.000000000000001221e-01	2.000000000000001221e-01	2.000000000000001221e-01	2.000000000000001221e-01	2.000000000000001221e-01	2.000000000000001221e-01	2.000000000000001221e-01	2.000000000000001221e-01	2.000000000000001221e-01	2.000000000000001221e-01	2.000000000000001221e-01	2.000000000000001221e-01	2.000000000000001221e-01	2.000000000000001221e-01	2.000000000000001221e-01	2.000000000000001221e-01	2.000000000000001221e-01	2.000000000000001221e-01	2.000000000000001221e-01	2.000000000000001221e-01	2.000000000000001221e-01	2.000000000000001221e-01	2.000000000000001221e-01	2.000000000000001221e-01	2.000000000000001221e-01	2.000000000000001221e-01	2.000000000000001221e-01
2.000000000000001221e-01	2.000000000000001221e-01	2.000000000000001221e-01	2.000000000000001221e-01	2.000000000000001221e-01	2.000000000000001221e-01	2.000000000000001221e-01	2.000000000000001221e-01	2.000000000000001221e-01	2.000000000000001221e-01	2.000000000000001221e-01	2.000000000000001221e-01	2.000000000000001221e-01	2.000000000000001221e-01	2.000000000000001221e-01	2.000000000000001221e-01	2.000000000000001221e-01	2.000000000000001221e-01	2.000000000000001221e-01	2.000000000000001221e-01	2.000000000000001221e-01	2.000000000000001221e-01	2.000000000000001221e-01	2.000000000000001221e-01	2.000000000000001221e-01	2.000000000000001221e-01	2.000000000000001221e-01	2.000000000000001221e-01	2.000000000000001221e-01	2.000000000000001221e-01	2.000000000000001221e-01	2.000000000000001221e-01	2.000000000000001221e-01	2.000000000000001221e-01	2.000000000000001221e-01	2.000000000000001221e-01	2.000000000000001221e-01	2.000000000000001221e-01	2.000000000000001221e-01	2.000000000000001221e-01	2.000000000000001221e-01	2.000000000000001221e-01	2.000000000000001221e-01	2.000000000000001221e-01	2.000000000000001221e-01	2.000000000000001221e-01	2.000000000000001221e-01	2.000000000000001221e-01	2.000000000000001221e-01	2.000000000000001221e-01
2.000000000000001221e-01	2.000000000000001221e-01	2.000000000000001221e-01	2.000000000000001221e-01	2.000000000000001221e-01	2.000000000000001221e-01	2.000000000000001221e-01	2.000000000000001221e-01	2.000000000000001221e-01	2.000000000000001221e-01	2.000000000000001221e-01	2.000000000000001221e-01	2.000000000000001221e-01	2.000000000000001221e-01	2.000000000000001221e-01	2.000000000000001221e-01	2.000000000000001221e-01	2.000000000000001221e-01	2.000000000000001221e-01	2.000000000000001221e-01	2.000000000000001221e-01	2.000000000000001221e-01	2.000000000000001221e-01	2.000000000000001221e-01	2.000000000000001221e-01	2.000000000000001221e-01	2.000000000000001221e-01	2.000000000000001221e-01	2.000000000000001221e-01	2.000000000000001221e-01	2.000000000000001221e-01	2.000000000000001221e-01	2.000000000000001221e-01	2.000000000000001221e-01	2.000000000000001221e-01	2.000000000000001221e-01	2.000000000000001221e-01	2.000000000000001221e-01	2.000000000000001221e-01	2.000000000000001221e-01	2.000000000000001221e-01	2.000000000000001221e-01	2.000000000000001221e-01	2.000000000000001221e-01	2.000000000000001221e-01	2.000000000000001221e-01	2.000000000000001221e-01	2.000000000000001221e-01	2.000000000000001221e-01	2.000000000000001221e-01
2.000000000000001221e-01	2.000000000000001221e-01	2.000000000000001221e-01	2.000000000000001221e-01	2.000000000000001221e-01	2.000000000000001221e-01	2.000000000000001221e-01	2.000000000000001221e-01	2.000000000000001221e-01	2.000000000000001221e-01	2.000000000000001221e-01	2.000000000000001221e-01	2.000000000000001221e-01	2.000000000000001221e-01	2.000000000000001221e-01	2.000000000000001221e-01	2.000000000000001221e-01	2.000000000000001221e-01	2.000000000000001221e-01	2.000000000000001221e-01	2.000000000000001221e-01	2.000000000000001221e-01	2.000000000000001221e-01	2.000000000000001221e-01	2.000000000000001221e-01	2.000000000000001221e-01	2.000000000000001221e-01	2.000000000000001221e-01	2.000000000000001221e-01	2.000000000000001221e-01	2.000000000000001221e-01	2.000000000000001221e-01	2.000000000000001221e-01	2.000000000000001221e-01	2.000000000000001221e-01	2.000000000000001221e-01	2.000000000000001221e-01	2.000000000000001221e-01	2.000000000000001221e-01	2.000000000000001221e-01	2.000000000000001221e-01	2.000000000000001221e-01	2.000000000000001221e-01	2.000000000000001221e-01	2.000000000000001221e-01	2.000000000000001221e-01	2.000000000000001221e-01	2.000000000000001221e-01	2.000000000000001221e-01	2.000000000000001221e-01
2.000000000000001221e-01	2.000000000000001221e-01	2.000000000000001221e-01	2.000000000000001221e-01	2.000000000000001221e-01	2.000000000000001221e-01	2.000000000000001221e-01	2.000000000000001221e-01	2.000000000000001221e-01	2.000000000000001221e-01	2.000000000000001221e-01	2.000000000000001221e-01	2.000000000000001221e-01	2.000000000000001221e-01	2.000000000000001221e-01	2.000000000000001221e-01	2.000000000000001221e-01	2.000000000000001221e-01	2.000000000000001221e-01	2.000000000000001221e-01	2.000000000000001221e-01	2.000000000000001221e-01	2.000000000000001221e-01	2.000000000000001221e-01	2.000000000000001221e-01	2.000000000000001221e-01	2.000000000000001221e-01	2.000000000000001221e-01	2.000000000000001221e-01	2.000000000000001221e-01	2.000000000000001221e-01	2.000000000000001221e-01	2.000000000000001221e-01	2.000000000000001221e-01	2.000000000000001221e-01	2.000000000000001221e-01	2.000000000000001221e-01	2.000000000000001221e-01	2.000000000000001221e-01	2.000000000000001221e-01	2.000000000000001221e-01	2.000000000000001221e-01	2.000000000000001221e-01	2.000000000000001221e-01	2.000000000000001221e-01	2.000000000000001221e-01	2.000000000000001221e-01	2.000000000000001221e-01	2.000000000000001221e-01	2.000000000000001221e-01
2.000000000000001221e-01	2.000000000000001221e-01	2.000000000000001221e-01	2.000000000000001221e-01	2.000000000000001221e-01	2.000000000000001221e-01	2.000000000000001221e-01	2.000000000000001221e-01	2.000000000000001221e-01	2.000000000000001221e-01	2.000000000000001221e-01	2.000000000000001221e-01	2.000000000000001221e-01	2.000000000000001221e-01	2.000000000000001221e-01	2.000000000000001221e-01	2.000000000000001221e-01	2.000000000000001221e-01	2.000000000000001221e-01	2.000000000000001221e-01	2.000000000000001221e-01	2.000000000000001221e-01	2.000000000000001221e-01	2.000000000000001221e-01	2.000000000000001221e-01	2.000000000000001221e-01	2.000000000000001221e-01	2.000000000000001221e-01	2.000000000000001221e-01	2.000000000000001221e-01	2.000000000000001221e-01	2.000000000000001221e-01	2.000000000000001221e-01	2.000000000000001221e-01	2.000000000000001221e-01	2.000000000000001221e-01	2.000000000000001221e-01	2.000000000000001221e-01	2.000000000000001221e-01	2.000000000000001221e-01	2.000000000000001221e-01	2.000000000000001221e-01	2.000000000000001221e-01	2.000000000000001221e-01	2.000000000000001221e-01	2.000000000000001221e-01	2.000000000000001221e-01	2.000000000000001221e-01	2.000000000000001221e-01	2.000000000000001221e-01
2.000000000000001221e-01	2.000000000000001221e-01	2.000000000000001221e-01	2.000000000000001221e-01	2.000000000000001221e-01	2.000000000000001221e-01	2.000000000000001221e-01	2.000000000000001221e-01	2.000000000000001221e-01	2.000000000000001221e-01	2.000000000000001221e-01	2.000000000000001221e-01	2.000000000000001221e-01	2.000000000000001221e-01	2.000000000000001221e-01	2.000000000000001221e-01	2.000000000000001221e-01	2.000000000000001221e-01	2.000000000000001221e-01	2.000000000000001221e-01	2.000000000000001221e-01	2.000000000000001221e-01	2.000000000000001221e-01	2.000000000000001221e-01	2.000000000000001221e-01	2.000000000000001221e-01	2.000000000000001221e-01	2.000000000000001221e-01	2.000000000000001221e-01	2.000000000000001221e-01	2.000000000000001221e-01	2.000000000000001221e-01	2.000000000000001221e-01	2.000000000000001221e-01	2.000000000000001221e-01	2.000000000000001221e-01	2.000000000000001221e-01	2.000000000000001221e-01	2.000000000000001221e-01	2.000000000000001221e-01	2.000000000000001221e-01	2.000000000000001221e-01	2.000000000000001221e-01	2.000000000000001221e-01	2.000000000000001221e-01	2.000000000000001221e-01	2.000000000000001221e-01	2.000000000000001221e-01	2.000000000000001221e-01	2.000000000000001221e-01
2.000000000000001221e-01	2.000000000000001221e-01	2.000000000000001221e-01	2.000000000000001221e-01	2.000000000000001221e-01	2.000000000000001221e-01	2.000000000000001221e-01	2.000000000000001221e-01	2.000000000000001221e-01	2.000000000000001221e-01	2.000000000000001221e-01	2.000000000000001221e-01	2.000000000000001221e-01	2.000000000000001221e-01	2.000000000000001221e-01	2.000000000000001221e-01	2.000000000000001221e-01	2.000000000000001221e-01	2.000000000000001221e-01	2.000000000000001221e-01	2.000000000000001221e-01	2.000000000000001221e-01	2.000000000000001221e-01	2.000000000000001221e-01	2.000000000000001221e-01	2.000000000000001221e-01	2.000000000000001221e-01	2.000000000000001221e-01	2.000000000000001221e-01	2.000000000000001221e-01	2.000000000000001221e-01	2.000000000000001221e-01	2.000000000000001221e-01	2.000000000000001221e-01	2.000000000000001221e-01	2.000000000000001221e-01	2.000000000000001221e-01	2.000000000000001221e-01	2.000000000000001221e-01	2.000000000000001221e-01	2.000000000000001221e-01	2.000000000000001221e-01	2.000000000000001221e-01	2.000000000000001221e-01	2.000000000000001221e-01	2.000000000000001221e-01	2.000000000000001221e-01	2.000000000000001221e-01	2.000000000000001221e-01	2.000000000000001221e-01
2.000000000000001221e-01	2.000000000000001221e-01	2.000000000000001221e-01	2.000000000000001221e-01	2.000000000000001221e-01	2.000000000000001221e-01	2.000000000000001221e-01	2.000000000000001221e-01	2.000000000000001221e-01	2.000000000000001221e-01	2.000000000000001221e-01	2.000000000000001221e-01	2.000000000000001221e-01	2.000000000000001221e-01	2.000000000000001221e-01	2.000000000000001221e-01	2.000000000000001221e-01	2.000000000000001221e-01	2.000000000000001221e-01	2.000000000000001221e-01	2.000000000000001221e-01	2.000000000000001221e-01	2.000000000000001221e-01	2.000000000000001221e-01	2.000000000000001221e-01	2.000000000000001221e-01	2.000000000000001221e-01	2.000000000000001221e-01	2.000000000000001221e-01	2.000000000000001221e-01	2.000000000000001221e-01	2.000000000000001221e-01	2.000000000000001221e-01	2.000000000000001221e-01	2.000000000000001221e-01	2.000000000000001221e-01	2.000000000000001221e-01	2.000000000000001221e-01	2.000000000000001221e-01	2.000000000000001221e-01	2.000000000000001221e-01	2.000000000000001221e-01	2.000000000000001221e-01	2.000000000000001221e-01	2.000000000000001221e-01	2.000000000000001221e-01	2.000000000000001221e-01	2.000000000000001221e-01	2.000000000000001221e-01	2.000000000000001221e-01
2.000000000000001221e-01	2.000000000000001221e-01	2.000000000000001221e-01	2.000000000000001221e-01	2.000000000000001221e-01	2.000000000000001221e-01	2.000000000000001221e-01	2.000000000000001221e-01	2.000000000000001221e-01	2.000000000000001221e-01	2.000000000000001221e-01	2.000000000000001221e-01	2.000000000000001221e-01	2.000000000000001221e-01	2.000000000000001221e-01	2.000000000000001221e-01	2.000000000000001221e-01	2.000000000000001221e-01	2.000000000000001221e-01	2.000000000000001221e-01	2.000000000000001221e-01	2.000000000000001221e-01	2.000000000000001221e-01	2.000000000000001221e-01	2.000000000000001221e-01	2.000000000000001221e-01	2.000000000000001221e-01	2.000000000000001221e-01	2.000000000000001221e-01	2.000000000000001221e-01	2.000000000000001221e-01	2.000000000000001221e-01	2.000000000000001221e-01	2.000000000000001221e-01	2.000000000000001221e-01	2.000000000000001221e-01	2.000000000000001221e-01	2.000000000000001221e-01	2.000000000000001221e-01	2.000000000000001221e-01	2.000000000000001221e-01	2.000000000000001221e-01	2.000000000000001221e-01	2.000000000000001221e-01	2.000000000000001221e-01	2.000000000000001221e-01	2.000000000000001221e-01	2.000000000000001221e-01	2.000000000000001221e-01	2.000000000000001221e-01
2.000000000000001221e-01	2.000000000000001221e-01	2.000000000000001221e-01	2.000000000000001221e-01	2.000000000000001221e-01	2.000000000000001221e-01	2.000000000000001221e-01	2.000000000000001221e-01	2.000000000000001221e-01	2.000000000000001221e-01	2.000000000000001221e-01	2.000000000000001221e-01	2.000000000000001221e-01	2.000000000000001221e-01	2.000000000000001221e-01	2.000000000000001221e-01	2.000000000000001221e-01	2.000000000000001221e-01	2.000000000000001221e-01	2.000000000000001221e-01	2.000000000000001221e-01	2.000000000000001221e-01	2.000000000000001221e-01	2.000000000000001221e-01	2.000000000000001221e-01	2.000000000000001221e-01	2.000000000000001221e-01	2.000000000000001221e-01	2.000000000000001221e-01	2.000000000000001221e-01	2.000000000000001221e-01	2.000000000000001221e-01	2.000000000000001221e-01	2.000000000000001221e-01	2.000000000000001221e-01	2.000000000000001221e-01	2.000000000000001221e-01	2.000000000000001221e-01	2.000000000000001221e-01	2.000000000000001221e-01	2.000000000000001221e-01	2.000000000000001221e-01	2.000000000000001221e-01	2.000000000000001221e-01	2.000000000000001221e-01	2.000000000000001221e-01	2.000000000000001221e-01	2.000000000000001221e-01	2.000000000000001221e-01	2.000000000000001221e-01
2.000000000000001221e-01	2.000000000000001221e-01	2.000000000000001221e-01	2.000000000000001221e-01	2.000000000000001221e-01	2.000000000000001221e-01	2.000000000000001221e-01	2.000000000000001221e-01	2.000000000000001221e-01	2.000000000000001221e-01	2.000000000000001221e-01	2.000000000000001221e-01	2.000000000000001221e-01	2.000000000000001221e-01	2.000000000000001221e-01	2.000000000000001221e-01	2.000000000000001221e-01	2.000000000000001221e-01	2.000000000000001221e-01	2.000000000000001221e-01	2.000000000000001221e-01	2.000000000000001221e-01	2.000000000000001221e-01	2.000000000000001221e-01	2.000000000000001221e-01	2.000000000000001221e-01	2.000000000000001221e-01	2.000000000000001221e-01	2.000000000000001221e-01	2.000000000000001221e-01	2.000000000000001221e-01	2.000000000000001221e-01	2.000000000000001221e-01	2.000000000000001221e-01	2.000000000000001221e-01	2.000000000000001221e-01	2.000000000000001221e-01	2.000000000000001221e-01	2.000000000000001221e-01	2.000000000000001221e-01	2.000000000000001221e-01	2.000000000000001221e-01	2.000000000000001221e-01	2.000000000000001221e-01	2.000000000000001221e-01	2.000000000000001221e-01	2.000000000000001221e-01	2.000000000000001221e-01	2.000000000000001221e-01	2.000000000000001221e-01
2.000000000000001221e-01	2.000000000000001221e-01	2.000000000000001221e-01	2.000000000000001221e-01	2.000000000000001221e-01	2.000000000000001221e-01	2.000000000000001221e-01	2.000000000000001221e-01	2.000000000000001221e-01	2.000000000000001221e-01	2.000000000000001221e-01	2.000000000000001221e-01	2.000000000000001221e-01	2.000000000000001221e-01	2.000000000000001221e-01	2.000000000000001221e-01	2.000000000000001221e-01	2.000000000000001221e-01	2.000000000000001221e-01	2.000000000000001221e-01	2.000000000000001221e-01	2.000000000000001221e-01	2.000000000000001221e-01	2.000000000000001221e-01	2.000000000000001221e-01	2.000000000000001221e-01	2.000000000000001221e-01	2.000000000000001221e-01	2.000000000000001221e-01	2.000000000000001221e-01	2.000000000000001221e-01	2.000000000000001221e-01	2.000000000000001221e-01	2.000000000000001221e-01	2.000000000000001221e-01	2.000000000000001221e-01	2.000000000000001221e-01	2.000000000000001221e-01	2.000000000000001221e-01	2.000000000000001221e-01	2.000000000000001221e-01	2.000000000000001221e-01	2.000000000000001221e-01	2.000000000000001221e-01	2.000000000000001221e-01	2.000000000000001221e-01	2.000000000000001221e-01	2.000000000000001221e-01	2.000000000000001221e-01	2.000000000000001221e-01
2.000000000000001221e-01	2.000000000000001221e-01	2.000000000000001221e-01	2.000000000000001221e-01	2.000000000000001221e-01	2.000000000000001221e-01	2.000000000000001221e-01	2.000000000000001221e-01	2.000000000000001221e-01	2.000000000000001221e-01	2.000000000000001221e-01	2.000000000000001221e-01	2.000000000000001221e-01	2.000000000000001221e-01	2.000000000000001221e-01	2.000000000000001221e-01	2.000000000000001221e-01	2.000000000000001221e-01	2.000000000000001221e-01	2.000000000000001221e-01	2.000000000000001221e-01	2.000000000000001221e-01	2.000000000000001221e-01	2.000000000000001221e-01	2.000000000000001221e-01	2.000000000000001221e-01	2.000000000000001221e-01	2.000000000000001221e-01	2.000000000000001221e-01	2.000000000000001221e-01	2.000000000000001221e-01	2.000000000000001221e-01	2.000000000000001221e-01	2.000000000000001221e-01	2.000000000000001221e-01	2.000000000000001221e-01	2.000000000000001221e-01	2.000000000000001221e-01	2.000000000000001221e-01	2.000000000000001221e-01	2.000000000000001221e-01	2.000000000000001221e-01	2.000000000000001221e-01	2.000000000000001221e-01	2.000000000000001221e-01	2.000000000000001221e-01	2.000000000000001221e-01	2.000000000000001221e-01	2.000000000000001221e-01	2.000000000000001221e-01
2.000000000000001221e-01	2.000000000000001221e-01	2.000000000000001221e-01	2.000000000000001221e-01	2.000000000000001221e-01	2.000000000000001221e-01	2.000000000000001221e-01	2.000000000000001221e-01	2.000000000000001221e-01	2.000000000000001221e-01	2.000000000000001221e-01	2.000000000000001221e-01	2.000000000000001221e-01	2.000000000000001221e-01	2.000000000000001221e-01	2.000000000000001221e-01	2.000000000000001221e-01	2.000000000000001221e-01	2.000000000000001221e-01	2.000000000000001221e-01	2.000000000000001221e-01	2.000000000000001221e-01	2.000000000000001221e-01	2.000000000000001221e-01	2.000000000000001221e-01	2.000000000000001221e-01	2.000000000000001221e-01	2.000000000000001221e-01	2.000000000000001221e-01	2.000000000000001221e-01	2.000000000000001221e-01	2.000000000000001221e-01	2.000000000000001221e-01	2.000000000000001221e-01	2.000000000000001221e-01	2.000000000000001221e-01	2.000000000000001221e-01	2.000000000000001221e-01	2.000000000000001221e-01	2.000000000000001221e-01	2.000000000000001221e-01	2.000000000000001221e-01	2.000000000000001221e-01	2.000000000000001221e-01	2.000000000000001221e-01	2.000000000000001221e-01	2.000000000000001221e-01	2.000000000000001221e-01	2.000000000000001221e-01	2.000000000000001221e-01
2.000000000000001221e-01	2.000000000000001221e-01	2.000000000000001221e-01	2.000000000000001221e-01	2.000000000000001221e-01	2.000000000000001221e-01	2.000000000000001221e-01	2.000000000000001221e-01	2.000000000000001221e-01	2.000000000000001221e-01	2.000000000000001221e-01	2.000000000000001221e-01	2.000000000000001221e-01	2.000000000000001221e-01	2.000000000000001221e-01	2.000000000000001221e-01	2.000000000000001221e-01	2.000000000000001221e-01	2.000000000000001221e-01	2.000000000000001221e-01	2.000000000000001221e-01	2.000000000000001221e-01	2.000000000000001221e-01	2.000000000000001221e-01	2.000000000000001221e-01	2.000000000000001221e-01	2.000000000000001221e-01	2.000000000000001221e-01	2.000000000000001221e-01	2.000000000000001221e-01	2.000000000000001221e-01	2.000000000000001221e-01	2.000000000000001221e-01	2.000000000000001221e-01	2.000000000000001221e-01	2.000000000000001221e-01	2.000000000000001221e-01	2.000000000000001221e-01	2.000000000000001221e-01	2.000000000000001221e-01	2.000000000000001221e-01	2.000000000000001221e-01	2.000000000000001221e-01	2.000000000000001221e-01	2.000000000000001221e-01	2.000000000000001221e-01	2.000000000000001221e-01	2.000000000000001221e-01	2.000000000000001221e-01	2.000000000000001221e-01
2.000000000000001221e-01	2.000000000000001221e-01	2.000000000000001221e-01	2.000000000000001221e-01	2.000000000000001221e-01	2.000000000000001221e-01	2.000000000000001221e-01	2.000000000000001221e-01	2.000000000000001221e-01	2.000000000000001221e-01	2.000000000000001221e-01	2.000000000000001221e-01	2.000000000000001221e-01	2.000000000000001221e-01	2.000000000000001221e-01	2.000000000000001221e-01	2.000000000000001221e-01	2.000000000000001221e-01	2.000000000000001221e-01	2.000000000000001221e-01	2.000000000000001221e-01	2.000000000000001221e-01	2.000000000000001221e-01	2.000000000000001221e-01	2.000000000000001221e-01	2.000000000000001221e-01	2.000000000000001221e-01	2.000000000000001221e-01	2.000000000000001221e-01	2.000000000000001221e-01	2.000000000000001221e-01	2.000000000000001221e-01	2.000000000000001221e-01	2.000000000000001221e-01	2.000000000000001221e-01	2.000000000000001221e-01	2.000000000000001221e-01	2.000000000000001221e-01	2.000000000000001221e-01	2.000000000000001221e-01	2.000000000000001221e-01	2.000000000000001221e-01	2.000000000000001221e-01	2.000000000000001221e-01	2.000000000000001221e-01	2.000000000000001221e-01	2.000000000000001221e-01	2.000000000000001221e-01	2.000000000000001221e-01	2.000000000000001221e-01
2.000000000000001221e-01	2.000000000000001221e-01	2.000000000000001221e-01	2.000000000000001221e-01	2.000000000000001221e-01	2.000000000000001221e-01	2.000000000000001221e-01	2.000000000000001221e-01	2.000000000000001221e-01	2.000000000000001221e-01	2.000000000000001221e-01	2.000000000000001221e-01	2.000000000000001221e-01	2.000000000000001221e-01	2.000000000000001221e-01	2.000000000000001221e-01	2.000000000000001221e-01	2.000000000000001221e-01	2.000000000000001221e-01	2.000000000000001221e-01	2.000000000000001221e-01	2.000000000000001221e-01	2.000000000000001221e-01	2.000000000000001221e-01	2.000000000000001221e-01	2.000000000000001221e-01	2.000000000000001221e-01	2.000000000000001221e-01	2.000000000000001221e-01	2.000000000000001221e-01	2.000000000000001221e-01	2.000000000000001221e-01	2.000000000000001221e-01	2.000000000000001221e-01	2.000000000000001221e-01	2.000000000000001221e-01	2.000000000000001221e-01	2.000000000000001221e-01	2.000000000000001221e-01	2.000000000000001221e-01	2.000000000000001221e-01	2.000000000000001221e-01	2.000000000000001221e-01	2.000000000000001221e-01	2.000000000000001221e-01	2.000000000000001221e-01	2.000000000000001221e-01	2.000000000000001221e-01	2.000000000000001221e-01	2.000000000000001221e-01
2.000000000000001221e-01	2.000000000000001221e-01	2.000000000000001221e-01	2.000000000000001221e-01	2.000000000000001221e-01	2.000000000000001221e-01	2.000000000000001221e-01	2.000000000000001221e-01	2.000000000000001221e-01	2.000000000000001221e-01	2.000000000000001221e-01	2.000000000000001221e-01	2.000000000000001221e-01	2.000000000000001221e-01	2.000000000000001221e-01	2.000000000000001221e-01	2.000000000000001221e-01	2.000000000000001221e-01	2.000000000000001221e-01	2.000000000000001221e-01	2.000000000000001221e-01	2.000000000000001221e-01	2.000000000000001221e-01	2.000000000000001221e-01	2.000000000000001221e-01	2.000000000000001221e-01	2.000000000000001221e-01	2.000000000000001221e-01	2.000000000000001221e-01	2.000000000000001221e-01	2.000000000000001221e-01	2.000000000000001221e-01	2.000000000000001221e-01	2.000000000000001221e-01	2.000000000000001221e-01	2.000000000000001221e-01	2.000000000000001221e-01	2.000000000000001221e-01	2.000000000000001221e-01	2.000000000000001221e-01	2.000000000000001221e-01	2.000000000000001221e-01	2.000000000000001221e-01	2.000000000000001221e-01	2.000000000000001221e-01	2.000000000000001221e-01	2.000000000000001221e-01	2.000000000000001221e-01	2.000000000000001221e-01	2.000000000000001221e-01
2.000000000000001221e-01	2.000000000000001221e-01	2.000000000000001221e-01	2.000000000000001221e-01	2.000000000000001221e-01	2.000000000000001221e-01	2.000000000000001221e-01	2.000000000000001221e-01	2.000000000000001221e-01	2.000000000000001221e-01	2.000000000000001221e-01	2.000000000000001221e-01	2.000000000000001221e-01	2.000000000000001221e-01	2.000000000000001221e-01	2.000000000000001221e-01	2.000000000000001221e-01	2.000000000000001221e-01	2.000000000000001221e-01	2.000000000000001221e-01	2.000000000000001221e-01	2.000000000000001221e-01	2.000000000000001221e-01	2.000000000000001221e-01	2.000000000000001221e-01	2.000000000000001221e-01	2.000000000000001221e-01	2.000000000000001221e-01	2.000000000000001221e-01	2.000000000000001221e-01	2.000000000000001221e-01	2.000000000000001221e-01	2.000000000000001221e-01	2.000000000000001221e-01	2.000000000000001221e-01	2.000000000000001221e-01	2.000000000000001221e-01	2.000000000000001221e-01	2.000000000000001221e-01	2.000000000000001221e-01	2.000000000000001221e-01	2.000000000000001221e-01	2.000000000000001221e-01	2.000000000000001221e-01	2.000000000000001221e-01	2.000000000000001221e-01	2.000000000000001221e-01	2.000000000000001221e-01	2.000000000000001221e-01	2.000000000000001221e-01
2.000000000000001221e-01	2.000000000000001221e-01	2.000000000000001221e-01	2.000000000000001221e-01	2.000000000000001221e-01	2.000000000000001221e-01	2.000000000000001221e-01	2.000000000000001221e-01	2.000000000000001221e-01	2.000000000000001221e-01	2.000000000000001221e-01	2.000000000000001221e-01	2.000000000000001221e-01	2.000000000000001221e-01	2.000000000000001221e-01	2.000000000000001221e-01	2.000000000000001221e-01	2.000000000000001221e-01	2.000000000000001221e-01	2.000000000000001221e-01	2.000000000000001221e-01	2.000000000000001221e-01	2.000000000000001221e-01	2.000000000000001221e-01	2.000000000000001221e-01	2.000000000000001221e-01	2.000000000000001221e-01	2.000000000000001221e-01	2.000000000000001221e-01	2.000000000000001221e-01	2.000000000000001221e-01	2.000000000000001221e-01	2.000000000000001221e-01	2.000000000000001221e-01	2.000000000000001221e-01	2.000000000000001221e-01	2.000000000000001221e-01	2.000000000000001221e-01	2.000000000000001221e-01	2.000000000000001221e-01	2.000000000000001221e-01	2.000000000000001221e-01	2.000000000000001221e-01	2.000000000000001221e-01	2.000000000000001221e-01	2.000000000000001221e-01	2.000000000000001221e-01	2.000000000000001221e-01	2.000000000000001221e-01	2.000000000000001221e-01
2.000000000000001221e-01	2.000000000000001221e-01	2.000000000000001221e-01	2.000000000000001221e-01	2.000000000000001221e-01	2.000000000000001221e-01	2.000000000000001221e-01	2.000000000000001221e-01	2.000000000000001221e-01	2.000000000000001221e-01	2.000000000000001221e-01	2.000000000000001221e-01	2.000000000000001221e-01	2.000000000000001221e-01	2.000000000000001221e-01	2.000000000000001221e-01	2.000000000000001221e-01	2.000000000000001221e-01	2.000000000000001221e-01	2.000000000000001221e-01	2.000000000000001221e-01	2.000000000000001221e-01	2.000000000000001221e-01	2.000000000000001221e-01	2.000000000000001221e-01	2.000000000000001221e-01	2.000000000000001221e-01	2.000000000000001221e-01	2.000000000000001221e-01	2.000000000000001221e-01	2.000000000000001221e-01	2.000000000000001221e-01	2.000000000000001221e-01	2.000000000000001221e-01	2.000000000000001221e-01	2.000000000000001221e-01	2.000000000000001221e-01	2.000000000000001221e-01	2.000000000000001221e-01	2.000000000000001221e-01	2.000000000000001221e-01	2.000000000000001221e-01	2.000000000000001221e-01	2.000000000000001221e-01	2.000000000000001221e-01	2.000000000000001221e-01	2.000000000000001221e-01	2.000000000000001221e-01	2.000000000000001221e-01	2.000000000000001221e-01
2.000000000000001221e-01	2.000000000000001221e-01	2.000000000000001221e-01	2.000000000000001221e-01	2.000000000000001221e-01	2.000000000000001221e-01	2.000000000000001221e-01	2.000000000000001221e-01	2.000000000000001221e-01	2.000000000000001221e-01	2.000000000000001221e-01	2.000000000000001221e-01	2.000000000000001221e-01	2.000000000000001221e-01	2.000000000000001221e-01	2.000000000000001221e-01	2.000000000000001221e-01	2.000000000000001221e-01	2.000000000000001221e-01	2.000000000000001221e-01	2.000000000000001221e-01	2.000000000000001221e-01	2.000000000000001221e-01	2.000000000000001221e-01	2.000000000000001221e-01	2.000000000000001221e-01	2.000000000000001221e-01	2.000000000000001221e-01	2.000000000000001221e-01	2.000000000000001221e-01	2.000000000000001221e-01	2.000000000000001221e-01	2.000000000000001221e-01	2.000000000000001221e-01	2.000000000000001221e-01	2.000000000000001221e-01	2.000000000000001221e-01	2.000000000000001221e-01	2.000000000000001221e-01	2.000000000000001221e-01	2.000000000000001221e-01	2.000000000000001221e-01	2.000000000000001221e-01	2.000000000000001221e-01	2.000000000000001221e-01	2.000000000000001221e-01	2.000000000000001221e-01	2.000000000000001221e-01	2.000000000000001221e-01	2.000000000000001221e-01
2.000000000000001221e-01	2.000000000000001221e-01	2.000000000000001221e-01	2.000000000000001221e-01	2.000000000000001221e-01	2.000000000000001221e-01	2.000000000000001221e-01	2.000000000000001221e-01	2.000000000000001221e-01	2.000000000000001221e-01	2.000000000000001221e-01	2.000000000000001221e-01	2.000000000000001221e-01	2.000000000000001221e-01	2.000000000000001221e-01	2.000000000000001221e-01	2.000000000000001221e-01	2.000000000000001221e-01	2.000000000000001221e-01	2.000000000000001221e-01	2.000000000000001221e-01	2.000000000000001221e-01	2.000000000000001221e-01	2.000000000000001221e-01	2.000000000000001221e-01	2.000000000000001221e-01	2.000000000000001221e-01	2.000000000000001221e-01	2.000000000000001221e-01	2.000000000000001221e-01	2.000000000000001221e-01	2.000000000000001221e-01	2.000000000000001221e-01	2.000000000000001221e-01	2.000000000000001221e-01	2.000000000000001221e-01	2.000000000000001221e-01	2.000000000000001221e-01	2.000000000000001221e-01	2.000000000000001221e-01	2.000000000000001221e-01	2.000000000000001221e-01	2.000000000000001221e-01	2.000000000000001221e-01	2.000000000000001221e-01	2.000000000000001221e-01	2.000000000000001221e-01	2.000000000000001221e-01	2.000000000000001221e-01	2.000000000000001221e-01
2.000000000000001221e-01	2.000000000000001221e-01	2.000000000000001221e-01	2.000000000000001221e-01	2.000000000000001221e-01	2.000000000000001221e-01	2.000000000000001221e-01	2.000000000000001221e-01	2.000000000000001221e-01	2.000000000000001221e-01	2.000000000000001221e-01	2.000000000000001221e-01	2.000000000000001221e-01	2.000000000000001221e-01	2.000000000000001221e-01	2.000000000000001221e-01	2.000000000000001221e-01	2.000000000000001221e-01	2.000000000000001221e-01	2.000000000000001221e-01	2.000000000000001221e-01	2.000000000000001221e-01	2.000000000000001221e-01	2.000000000000001221e-01	2.000000000000001221e-01	2.000000000000001221e-01	2.000000000000001221e-01	2.000000000000001221e-01	2.000000000000001221e-01	2.000000000000001221e-01	2.000000000000001221e-01	2.000000000000001221e-01	2.000000000000001221e-01	2.000000000000001221e-01	2.000000000000001221e-01	2.000000000000001221e-01	2.000000000000001221e-01	2.000000000000001221e-01	2.000000000000001221e-01	2.000000000000001221e-01	2.000000000000001221e-01	2.000000000000001221e-01	2.000000000000001221e-01	2.000000000000001221e-01	2.000000000000001221e-01	2.000000000000001221e-01	2.000000000000001221e-01	2.000000000000001221e-01	2.000000000000001221e-01	2.000000000000001221e-01
2.000000000000001221e-01	2.000000000000001221e-01	2.000000000000001221e-01	2.000000000000001221e-01	2.000000000000001221e-01	2.000000000000001221e-01	2.000000000000001221e-01	2.000000000000001221e-01	2.000000000000001221e-01	2.000000000000001221e-01	2.000000000000001221e-01	2.000000000000001221e-01	2.000000000000001221e-01	2.000000000000001221e-01	2.000000000000001221e-01	2.000000000000001221e-01	2.000000000000001221e-01	2.000000000000001221e-01	2.000000000000001221e-01	2.000000000000001221e-01	2.000000000000001221e-01	2.000000000000001221e-01	2.000000000000001221e-01	2.000000000000001221e-01	2.000000000000001221e-01	2.000000000000001221e-01	2.000000000000001221e-01	2.000000000000001221e-01	2.000000000000001221e-01	2.000000000000001221e-01	2.000000000000001221e-01	2.000000000000001221e-01	2.000000000000001221e-01	2.000000000000001221e-01	2.000000000000001221e-01	2.000000000000001221e-01	2.000000000000001221e-01	2.000000000000001221e-01	2.000000000000001221e-01	2.000000000000001221e-01	2.000000000000001221e-01	2.000000000000001221e-01	2.000000000000001221e-01	2.000000000000001221e-01	2.000000000000001221e-01	2.000000000000001221e-01	2.000000000000001221e-01	2.000000000000001221e-01	2.000000000000001221e-01	2.000000000000001221e-01
2.000000000000001221e-01	2.000000000000001221e-01	2.000000000000001221e-01	2.000000000000001221e-01	2.000000000000001221e-01	2.000000000000001221e-01	2.000000000000001221e-01	2.000000000000001221e-01	2.000000000000001221e-01	2.000000000000001221e-01	2.000000000000001221e-01	2.000000000000001221e-01	2.000000000000001221e-01	2.000000000000001221e-01	2.000000000000001221e-01	2.000000000000001221e-01	2.000000000000001221e-01	2.000000000000001221e-01	2.000000000000001221e-01	2.000000000000001221e-01	2.000000000000001221e-01	2.000000000000001221e-01	2.000000000000001221e-01	2.000000000000001221e-01	2.000000000000001221e-01	2.000000000000001221e-01	2.000000000000001221e-01	2.000000000000001221e-01	2.000000000000001221e-01	2.000000000000001221e-01	2.000000000000001221e-01	2.000000000000001221e-01	2.000000000000001221e-01	2.000000000000001221e-01	2.000000000000001221e-01	2.000000000000001221e-01	2.000000000000001221e-01	2.000000000000001221e-01	2.000000000000001221e-01	2.000000000000001221e-01	2.000000000000001221e-01	2.000000000000001221e-01	2.000000000000001221e-01	2.000000000000001221e-01	2.000000000000001221e-01	2.000000000000001221e-01	2.000000000000001221e-01	2.000000000000001221e-01	2.000000000000001221e-01	2.000000000000001221e-01
2.000000000000001221e-01	2.000000000000001221e-01	2.000000000000001221e-01	2.000000000000001221e-01	2.000000000000001221e-01	2.000000000000001221e-01	2.000000000000001221e-01	2.000000000000001221e-01	2.000000000000001221e-01	2.000000000000001221e-01	2.000000000000001221e-01	2.000000000000001221e-01	2.000000000000001221e-01	2.000000000000001221e-01	2.000000000000001221e-01	2.000000000000001221e-01	2.000000000000001221e-01	2.000000000000001221e-01	2.000000000000001221e-01	2.000000000000001221e-01	2.000000000000001221e-01	2.000000000000001221e-01	2.000000000000001221e-01	2.000000000000001221e-01	2.000000000000001221e-01	2.000000000000001221e-01	2.000000000000001221e-01	2.000000000000001221e-01	2.000000000000001221e-01	2.000000000000001221e-01	2.000000000000001221e-01	2.000000000000001221e-01	2.000000000000001221e-01	2.000000000000001221e-01	2.000000000000001221e-01	2.000000000000001221e-01	2.000000000000001221e-01	2.000000000000001221e-01	2.000000000000001221e-01	2.000000000000001221e-01	2.000000000000001221e-01	2.000000000000001221e-01	2.000000000000001221e-01	2.000000000000001221e-01	2.000000000000001221e-01	2.000000000000001221e-01	2.000000000000001221e-01	2.000000000000001221e-01	2.000000000000001221e-01	2.000000000000001221e-01
2.000000000000001221e-01	2.000000000000001221e-01	2.000000000000001221e-01	2.000000000000001221e-01	2.000000000000001221e-01	2.000000000000001221e-01	2.000000000000001221e-01	2.000000000000001221e-01	2.000000000000001221e-01	2.000000000000001221e-01	2.000000000000001221e-01	2.000000000000001221e-01	2.000000000000001221e-01	2.000000000000001221e-01	2.000000000000001221e-01	2.000000000000001221e-01	2.000000000000001221e-01	2.000000000000001221e-01	2.000000000000001221e-01	2.000000000000001221e-01	2.000000000000001221e-01	2.000000000000001221e-01	2.000000000000001221e-01	2.000000000000001221e-01	2.000000000000001221e-01	2.000000000000001221e-01	2.000000000000001221e-01	2.000000000000001221e-01	2.000000000000001221e-01	2.000000000000001221e-01	2.000000000000001221e-01	2.000000000000001221e-01	2.000000000000001221e-01	2.000000000000001221e-01	2.000000000000001221e-01	2.000000000000001221e-01	2.000000000000001221e-01	2.000000000000001221e-01	2.000000000000001221e-01	2.000000000000001221e-01	2.000000000000001221e-01	2.000000000000001221e-01	2.000000000000001221e-01	2.000000000000001221e-01	2.000000000000001221e-01	2.000000000000001221e-01	2.000000000000001221e-01	2.000000000000001221e-01	2.000000000000001221e-01	2.000000000000001221e-01
2.000000000000001221e-01	2.000000000000001221e-01	2.000000000000001221e-01	2.000000000000001221e-01	2.000000000000001221e-01	2.000000000000001221e-01	2.000000000000001221e-01	2.000000000000001221e-01	2.000000000000001221e-01	2.000000000000001221e-01	2.000000000000001221e-01	2.000000000000001221e-01	2.000000000000001221e-01	2.000000000000001221e-01	2.000000000000001221e-01	2.000000000000001221e-01	2.000000000000001221e-01	2.000000000000001221e-01	2.000000000000001221e-01	2.000000000000001221e-01	2.000000000000001221e-01	2.000000000000001221e-01	2.000000000000001221e-01	2.000000000000001221e-01	2.000000000000001221e-01	2.000000000000001221e-01	2.000000000000001221e-01	2.000000000000001221e-01	2.000000000000001221e-01	2.000000000000001221e-01	2.000000000000001221e-01	2.000000000000001221e-01	2.000000000000001221e-01	2.000000000000001221e-01	2.000000000000001221e-01	2.000000000000001221e-01	2.000000000000001221e-01	2.000000000000001221e-01	2.000000000000001221e-01	2.000000000000001221e-01	2.000000000000001221e-01	2.000000000000001221e-01	2.000000000000001221e-01	2.000000000000001221e-01	2.000000000000001221e-01	2.000000000000001221e-01	2.000000000000001221e-01	2.000000000000001221e-01	2.000000000000001221e-01	2.000000000000001221e-01
2.000000000000001221e-01	2.000000000000001221e-01	2.000000000000001221e-01	2.000000000000001221e-01	2.000000000000001221e-01	2.000000000000001221e-01	2.000000000000001221e-01	2.000000000000001221e-01	2.000000000000001221e-01	2.000000000000001221e-01	2.000000000000001221e-01	2.000000000000001221e-01	2.000000000000001221e-01	2.000000000000001221e-01	2.000000000000001221e-01	2.000000000000001221e-01	2.000000000000001221e-01	2.000000000000001221e-01	2.000000000000001221e-01	2.000000000000001221e-01	2.000000000000001221e-01	2.000000000000001221e-01	2.000000000000001221e-01	2.000000000000001221e-01	2.000000000000001221e-01	2.000000000000001221e-01	2.000000000000001221e-01	2.000000000000001221e-01	2.000000000000001221e-01	2.000000000000001221e-01	2.000000000000001221e-01	2.000000000000001221e-01	2.000000000000001221e-01	2.000000000000001221e-01	2.000000000000001221e-01	2.000000000000001221e-01	2.000000000000001221e-01	2.000000000000001221e-01	2.000000000000001221e-01	2.000000000000001221e-01	2.000000000000001221e-01	2.000000000000001221e-01	2.000000000000001221e-01	2.000000000000001221e-01	2.000000000000001221e-01	2.000000000000001221e-01	2.000000000000001221e-01	2.000000000000001221e-01	2.000000000000001221e-01	2.000000000000001221e-01
2.000000000000001221e-01	2.000000000000001221e-01	2.000000000000001221e-01	2.000000000000001221e-01	2.000000000000001221e-01	2.000000000000001221e-01	2.000000000000001221e-01	2.000000000000001221e-01	2.000000000000001221e-01	2.000000000000001221e-01	2.000000000000001221e-01	2.000000000000001221e-01	2.000000000000001221e-01	2.000000000000001221e-01	2.000000000000001221e-01	2.000000000000001221e-01	2.000000000000001221e-01	2.000000000000001221e-01	2.000000000000001221e-01	2.000000000000001221e-01	2.000000000000001221e-01	2.000000000000001221e-01	2.000000000000001221e-01	2.000000000000001221e-01	2.000000000000001221e-01	2.000000000000001221e-01	2.000000000000001221e-01	2.000000000000001221e-01	2.000000000000001221e-01	2.000000000000001221e-01	2.000000000000001221e-01	2.000000000000001221e-01	2.000000000000001221e-01	2.000000000000001221e-01	2.000000000000001221e-01	2.000000000000001221e-01	2.000000000000001221e-01	2.000000000000001221e-01	2.000000000000001221e-01	2.000000000000001221e-01	2.000000000000001221e-01	2.000000000000001221e-01	2.000000000000001221e-01	2.000000000000001221e-01	2.000000000000001221e-01	2.000000000000001221e-01	2.000000000000001221e-01	2.000000000000001221e-01	2.000000000000001221e-01	2.000000000000001221e-01
2.000000000000001221e-01	2.000000000000001221e-01	2.000000000000001221e-01	2.000000000000001221e-01	2.000000000000001221e-01	2.000000000000001221e-01	2.000000000000001221e-01	2.000000000000001221e-01	2.000000000000001221e-01	2.000000000000001221e-01	2.000000000000001221e-01	2.000000000000001221e-01	2.000000000000001221e-01	2.000000000000001221e-01	2.000000000000001221e-01	2.000000000000001221e-01	2.000000000000001221e-01	2.000000000000001221e-01	2.000000000000001221e-01	2.000000000000001221e-01	2.000000000000001221e-01	2.000000000000001221e-01	2.000000000000001221e-01	2.000000000000001221e-01	2.000000000000001221e-01	2.000000000000001221e-01	2.000000000000001221e-01	2.000000000000001221e-01	2.000000000000001221e-01	2.000000000000001221e-01	2.000000000000001221e-01	2.000000000000001221e-01	2.000000000000001221e-01	2.000000000000001221e-01	2.000000000000001221e-01	2.000000000000001221e-01	2.000000000000001221e-01	2.000000000000001221e-01	2.000000000000001221e-01	2.000000000000001221e-01	2.000000000000001221e-01	2.000000000000001221e-01	2.000000000000001221e-01	2.000000000000001221e-01	2.000000000000001221e-01	2.000000000000001221e-01	2.000000000000001221e-01	2.000000000000001221e-01	2.000000000000001221e-01	2.000000000000001221e-01
2.000000000000001221e-01	2.000000000000001221e-01	2.000000000000001221e-01	2.000000000000001221e-01	2.000000000000001221e-01	2.000000000000001221e-01	2.000000000000001221e-01	2.000000000000001221e-01	2.000000000000001221e-01	2.000000000000001221e-01	2.000000000000001221e-01	2.000000000000001221e-01	2.000000000000001221e-01	2.000000000000001221e-01	2.000000000000001221e-01	2.000000000000001221e-01	2.000000000000001221e-01	2.000000000000001221e-01	2.000000000000001221e-01	2.000000000000001221e-01	2.000000000000001221e-01	2.000000000000001221e-01	2.000000000000001221e-01	2.000000000000001221e-01	2.000000000000001221e-01	2.000000000000001221e-01	2.000000000000001221e-01	2.000000000000001221e-01	2.000000000000001221e-01	2.000000000000001221e-01	2.000000000000001221e-01	2.000000000000001221e-01	2.000000000000001221e-01	2.000000000000001221e-01	2.000000000000001221e-01	2.000000000000001221e-01	2.000000000000001221e-01	2.000000000000001221e-01	2.000000000000001221e-01	2.000000000000001221e-01	2.000000000000001221e-01	2.000000000000001221e-01	2.000000000000001221e-01	2.000000000000001221e-01	2.000000000000001221e-01	2.000000000000001221e-01	2.000000000000001221e-01	2.000000000000001221e-01	2.000000000000001221e-01	2.000000000000001221e-01
2.000000000000001221e-01	2.000000000000001221e-01	2.000000000000001221e-01	2.000000000000001221e-01	2.000000000000001221e-01	2.000000000000001221e-01	2.000000000000001221e-01	2.000000000000001221e-01	2.000000000000001221e-01	2.000000000000001221e-01	2.000000000000001221e-01	2.000000000000001221e-01	2.000000000000001221e-01	2.000000000000001221e-01	2.000000000000001221e-01	2.000000000000001221e-01	2.000000000000001221e-01	2.000000000000001221e-01	2.000000000000001221e-01	2.000000000000001221e-01	2.000000000000001221e-01	2.000000000000001221e-01	2.000000000000001221e-01	2.000000000000001221e-01	2.000000000000001221e-01	2.000000000000001221e-01	2.000000000000001221e-01	2.000000000000001221e-01	2.000000000000001221e-01	2.000000000000001221e-01	2.000000000000001221e-01	2.000000000000001221e-01	2.000000000000001221e-01	2.000000000000001221e-01	2.000000000000001221e-01	2.000000000000001221e-01	2.000000000000001221e-01	2.000000000000001221e-01	2.000000000000001221e-01	2.000000000000001221e-01	2.000000000000001221e-01	2.000000000000001221e-01	2.000000000000001221e-01	2.000000000000001221e-01	2.000000000000001221e-01	2.000000000000001221e-01	2.000000000000001221e-01	2.000000000000001221e-01	2.000000000000001221e-01	2.000000000000001221e-01
2.000000000000001221e-01	2.000000000000001221e-01	2.000000000000001221e-01	2.000000000000001221e-01	2.000000000000001221e-01	2.000000000000001221e-01	2.000000000000001221e-01	2.000000000000001221e-01	2.000000000000001221e-01	2.000000000000001221e-01	2.000000000000001221e-01	2.000000000000001221e-01	2.000000000000001221e-01	2.000000000000001221e-01	2.000000000000001221e-01	2.000000000000001221e-01	2.000000000000001221e-01	2.000000000000001221e-01	2.000000000000001221e-01	2.000000000000001221e-01	2.000000000000001221e-01	2.000000000000001221e-01	2.000000000000001221e-01	2.000000000000001221e-01	2.000000000000001221e-01	2.000000000000001221e-01	2.000000000000001221e-01	2.000000000000001221e-01	2.000000000000001221e-01	2.000000000000001221e-01	2.000000000000001221e-01	2.000000000000001221e-01	2.000000000000001221e-01	2.000000000000001221e-01	2.000000000000001221e-01	2.000000000000001221e-01	2.000000000000001221e-01	2.000000000000001221e-01	2.000000000000001221e-01	2.000000000000001221e-01	2.000000000000001221e-01	2.000000000000001221e-01	2.000000000000001221e-01	2.000000000000001221e-01	2.000000000000001221e-01	2.000000000000001221e-01	2.000000000000001221e-01	2.000000000000001221e-01	2.000000000000001221e-01	2.000000000000001221e-01
2.000000000000001221e-01	2.000000000000001221e-01	2.000000000000001221e-01	2.000000000000001221e-01	2.000000000000001221e-01	2.000000000000001221e-01	2.000000000000001221e-01	2.000000000000001221e-01	2.000000000000001221e-01	2.000000000000001221e-01	2.000000000000001221e-01	2.000000000000001221e-01	2.000000000000001221e-01	2.000000000000001221e-01	2.000000000000001221e-01	2.000000000000001221e-01	2.000000000000001221e-01	2.000000000000001221e-01	2.000000000000001221e-01	2.000000000000001221e-01	2.000000000000001221e-01	2.000000000000001221e-01	2.000000000000001221e-01	2.000000000000001221e-01	2.000000000000001221e-01	2.000000000000001221e-01	2.000000000000001221e-01	2.000000000000001221e-01	2.000000000000001221e-01	2.000000000000001221e-01	2.000000000000001221e-01	2.000000000000001221e-01	2.000000000000001221e-01	2.000000000000001221e-01	2.000000000000001221e-01	2.000000000000001221e-01	2.000000000000001221e-01	2.000000000000001221e-01	2.000000000000001221e-01	2.000000000000001221e-01	2.000000000000001221e-01	2.000000000000001221e-01	2.000000000000001221e-01	2.000000000000001221e-01	2.000000000000001221e-01	2.000000000000001221e-01	2.000000000000001221e-01	2.000000000000001221e-01	2.000000000000001221e-01	2.000000000000001221e-01
2.000000000000001221e-01	2.000000000000001221e-01	2.000000000000001221e-01	2.000000000000001221e-01	2.000000000000001221e-01	2.000000000000001221e-01	2.000000000000001221e-01	2.000000000000001221e-01	2.000000000000001221e-01	2.000000000000001221e-01	2.000000000000001221e-01	2.000000000000001221e-01	2.000000000000001221e-01	2.000000000000001221e-01	2.000000000000001221e-01	2.000000000000001221e-01	2.000000000000001221e-01	2.000000000000001221e-01	2.000000000000001221e-01	2.000000000000001221e-01	2.000000000000001221e-01	2.000000000000001221e-01	2.000000000000001221e-01	2.000000000000001221e-01	2.000000000000001221e-01	2.000000000000001221e-01	2.000000000000001221e-01	2.000000000000001221e-01	2.000000000000001221e-01	2.000000000000001221e-01	2.000000000000001221e-01	2.000000000000001221e-01	2.000000000000001221e-01	2.000000000000001221e-01	2.000000000000001221e-01	2.000000000000001221e-01	2.000000000000001221e-01	2.000000000000001221e-01	2.000000000000001221e-01	2.000000000000001221e-01	2.000000000000001221e-01	2.000000000000001221e-01	2.000000000000001221e-01	2.000000000000001221e-01	2.000000000000001221e-01	2.000000000000001221e-01	2.000000000000001221e-01	2.000000000000001221e-01	2.000000000000001221e-01	2.000000000000001221e-01
2.000000000000001221e-01	2.000000000000001221e-01	2.000000000000001221e-01	2.000000000000001221e-01	2.000000000000001221e-01	2.000000000000001221e-01	2.000000000000001221e-01	2.000000000000001221e-01	2.000000000000001221e-01	2.000000000000001221e-01	2.000000000000001221e-01	2.000000000000001221e-01	2.000000000000001221e-01	2.000000000000001221e-01	2.000000000000001221e-01	2.000000000000001221e-01	2.000000000000001221e-01	2.000000000000001221e-01	2.000000000000001221e-01	2.000000000000001221e-01	2.000000000000001221e-01	2.000000000000001221e-01	2.000000000000001221e-01	2.000000000000001221e-01	2.000000000000001221e-01	2.000000000000001221e-01	2.000000000000001221e-01	2.000000000000001221e-01	2.000000000000001221e-01	2.000000000000001221e-01	2.000000000000001221e-01	2.000000000000001221e-01	2.000000000000001221e-01	2.000000000000001221e-01	2.000000000000001221e-01	2.000000000000001221e-01	2.000000000000001221e-01	2.000000000000001221e-01	2.000000000000001221e-01	2.000000000000001221e-01	2.000000000000001221e-01	2.000000000000001221e-01	2.000000000000001221e-01	2.000000000000001221e-01	2.000000000000001221e-01	2.000000000000001221e-01	2.000000000000001221e-01	2.000000000000001221e-01	2.000000000000001221e-01	2.000000000000001221e-01
2.000000000000001221e-01	2.000000000000001221e-01	2.000000000000001221e-01	2.000000000000001221e-01	2.000000000000001221e-01	2.000000000000001221e-01	2.000000000000001221e-01	2.000000000000001221e-01	2.000000000000001221e-01	2.000000000000001221e-01	2.000000000000001221e-01	2.000000000000001221e-01	2.000000000000001221e-01	2.000000000000001221e-01	2.000000000000001221e-01	2.000000000000001221e-01	2.000000000000001221e-01	2.000000000000001221e-01	2.000000000000001221e-01	2.000000000000001221e-01	2.000000000000001221e-01	2.000000000000001221e-01	2.000000000000001221e-01	2.000000000000001221e-01	2.000000000000001221e-01	2.000000000000001221e-01	2.000000000000001221e-01	2.000000000000001221e-01	2.000000000000001221e-01	2.000000000000001221e-01	2.000000000000001221e-01	2.000000000000001221e-01	2.000000000000001221e-01	2.000000000000001221e-01	2.000000000000001221e-01	2.000000000000001221e-01	2.000000000000001221e-01	2.000000000000001221e-01	2.000000000000001221e-01	2.000000000000001221e-01	2.000000000000001221e-01	2.000000000000001221e-01	2.000000000000001221e-01	2.000000000000001221e-01	2.000000000000001221e-01	2.000000000000001221e-01	2.000000000000001221e-01	2.000000000000001221e-01	2.000000000000001221e-01	2.000000000000001221e-01
2.000000000000001221e-01	2.000000000000001221e-01	2.000000000000001221e-01	2.000000000000001221e-01	2.000000000000001221e-01	2.000000000000001221e-01	2.000000000000001221e-01	2.000000000000001221e-01	2.000000000000001221e-01	2.000000000000001221e-01	2.000000000000001221e-01	2.000000000000001221e-01	2.000000000000001221e-01	2.000000000000001221e-01	2.000000000000001221e-01	2.000000000000001221e-01	2.000000000000001221e-01	2.000000000000001221e-01	2.000000000000001221e-01	2.000000000000001221e-01	2.000000000000001221e-01	2.000000000000001221e-01	2.000000000000001221e-01	2.000000000000001221e-01	2.000000000000001221e-01	2.000000000000001221e-01	2.000000000000001221e-01	2.000000000000001221e-01	2.000000000000001221e-01	2.000000000000001221e-01	2.000000000000001221e-01	2.000000000000001221e-01	2.000000000000001221e-01	2.000000000000001221e-01	2.000000000000001221e-01	2.000000000000001221e-01	2.000000000000001221e-01	2.000000000000001221e-01	2.000000000000001221e-01	2.000000000000001221e-01	2.000000000000001221e-01	2.000000000000001221e-01	2.000000000000001221e-01	2.000000000000001221e-01	2.000000000000001221e-01	2.000000000000001221e-01	2.000000000000001221e-01	2.000000000000001221e-01	2.000000000000001221e-01	2.000000000000001221e-01
2.000000000000001221e-01	2.000000000000001221e-01	2.000000000000001221e-01	2.000000000000001221e-01	2.000000000000001221e-01	2.000000000000001221e-01	2.000000000000001221e-01	2.000000000000001221e-01	2.000000000000001221e-01	2.000000000000001221e-01	2.000000000000001221e-01	2.000000000000001221e-01	2.000000000000001221e-01	2.000000000000001221e-01	2.000000000000001221e-01	2.000000000000001221e-01	2.000000000000001221e-01	2.000000000000001221e-01	2.000000000000001221e-01	2.000000000000001221e-01	2.000000000000001221e-01	2.000000000000001221e-01	2.000000000000001221e-01	2.000000000000001221e-01	2.000000000000001221e-01	2.000000000000001221e-01	2.000000000000001221e-01	2.000000000000001221e-01	2.000000000000001221e-01	2.000000000000001221e-01	2.000000000000001221e-01	2.000000000000001221e-01	2.000000000000001221e-01	2.000000000000001221e-01	2.000000000000001221e-01	2.000000000000001221e-01	2.000000000000001221e-01	2.000000000000001221e-01	2.000000000000001221e-01	2.000000000000001221e-01	2.000000000000001221e-01	2.000000000000001221e-01	2.000000000000001221e-01	2.000000000000001221e-01	2.000000000000001221e-01	2.000000000000001221e-01	2.000000000000001221e-01	2.000000000000001221e-01	2.000000000000001221e-01	2.000000000000001221e-01
2.000000000000001221e-01	2.000000000000001221e-01	2.000000000000001221e-01	2.000000000000001221e-01	2.000000000000001221e-01	2.000000000000001221e-01	2.000000000000001221e-01	2.000000000000001221e-01	2.000000000000001221e-01	2.000000000000001221e-01	2.000000000000001221e-01	2.000000000000001221e-01	2.000000000000001221e-01	2.000000000000001221e-01	2.000000000000001221e-01	2.000000000000001221e-01	2.000000000000001221e-01	2.000000000000001221e-01	2.000000000000001221e-01	2.000000000000001221e-01	2.000000000000001221e-01	2.000000000000001221e-01	2.000000000000001221e-01	2.000000000000001221e-01	2.000000000000001221e-01	2.000000000000001221e-01	2.000000000000001221e-01	2.000000000000001221e-01	2.000000000000001221e-01	2.000000000000001221e-01	2.000000000000001221e-01	2.000000000000001221e-01	2.000000000000001221e-01	2.000000000000001221e-01	2.000000000000001221e-01	2.000000000000001221e-01	2.000000000000001221e-01	2.000000000000001221e-01	2.000000000000001221e-01	2.000000000000001221e-01	2.000000000000001221e-01	2.000000000000001221e-01	2.000000000000001221e-01	2.000000000000001221e-01	2.000000000000001221e-01	2.000000000000001221e-01	2.000000000000001221e-01	2.000000000000001221e-01	2.000000000000001221e-01	2.000000000000001221e-01
2.000000000000001221e-01	2.000000000000001221e-01	2.000000000000001221e-01	2.000000000000001221e-01	2.000000000000001221e-01	2.000000000000001221e-01	2.000000000000001221e-01	2.000000000000001221e-01	2.000000000000001221e-01	2.000000000000001221e-01	2.000000000000001221e-01	2.000000000000001221e-01	2.000000000000001221e-01	2.000000000000001221e-01	2.000000000000001221e-01	2.000000000000001221e-01	2.000000000000001221e-01	2.000000000000001221e-01	2.000000000000001221e-01	2.000000000000001221e-01	2.000000000000001221e-01	2.000000000000001221e-01	2.000000000000001221e-01	2.000000000000001221e-01	2.000000000000001221e-01	2.000000000000001221e-01	2.000000000000001221e-01	2.000000000000001221e-01	2.000000000000001221e-01	2.000000000000001221e-01	2.000000000000001221e-01	2.000000000000001221e-01	2.000000000000001221e-01	2.000000000000001221e-01	2.000000000000001221e-01	2.000000000000001221e-01	2.000000000000001221e-01	2.000000000000001221e-01	2.000000000000001221e-01	2.000000000000001221e-01	2.000000000000001221e-01	2.000000000000001221e-01	2.000000000000001221e-01	2.000000000000001221e-01	2.000000000000001221e-01	2.000000000000001221e-01	2.000000000000001221e-01	2.000000000000001221e-01	2.000000000000001221e-01	2.000000000000001221e-01
2.000000000000001221e-01	2.000000000000001221e-01	2.000000000000001221e-01	2.000000000000001221e-01	2.000000000000001221e-01	2.000000000000001221e-01	2.000000000000001221e-01	2.000000000000001221e-01	2.000000000000001221e-01	2.000000000000001221e-01	2.000000000000001221e-01	2.000000000000001221e-01	2.000000000000001221e-01	2.000000000000001221e-01	2.000000000000001221e-01	2.000000000000001221e-01	2.000000000000001221e-01	2.000000000000001221e-01	2.000000000000001221e-01	2.000000000000001221e-01	2.000000000000001221e-01	2.000000000000001221e-01	2.000000000000001221e-01	2.000000000000001221e-01	2.000000000000001221e-01	2.000000000000001221e-01	2.000000000000001221e-01	2.000000000000001221e-01	2.000000000000001221e-01	2.000000000000001221e-01	2.000000000000001221e-01	2.000000000000001221e-01	2.000000000000001221e-01	2.000000000000001221e-01	2.000000000000001221e-01	2.000000000000001221e-01	2.000000000000001221e-01	2.000000000000001221e-01	2.000000000000001221e-01	2.000000000000001221e-01	2.000000000000001221e-01	2.000000000000001221e-01	2.000000000000001221e-01	2.000000000000001221e-01	2.000000000000001221e-01	2.000000000000001221e-01	2.000000000000001221e-01	2.000000000000001221e-01	2.000000000000001221e-01	2.000000000000001221e-01
2.000000000000001221e-01	2.000000000000001221e-01	2.000000000000001221e-01	2.000000000000001221e-01	2.000000000000001221e-01	2.000000000000001221e-01	2.000000000000001221e-01	2.000000000000001221e-01	2.000000000000001221e-01	2.000000000000001221e-01	2.000000000000001221e-01	2.000000000000001221e-01	2.000000000000001221e-01	2.000000000000001221e-01	2.000000000000001221e-01	2.000000000000001221e-01	2.000000000000001221e-01	2.000000000000001221e-01	2.000000000000001221e-01	2.000000000000001221e-01	2.000000000000001221e-01	2.000000000000001221e-01	2.000000000000001221e-01	2.000000000000001221e-01	2.000000000000001221e-01	2.000000000000001221e-01	2.000000000000001221e-01	2.000000000000001221e-01	2.000000000000001221e-01	2.000000000000001221e-01	2.000000000000001221e-01	2.000000000000001221e-01	2.000000000000001221e-01	2.000000000000001221e-01	2.000000000000001221e-01	2.000000000000001221e-01	2.000000000000001221e-01	2.000000000000001221e-01	2.000000000000001221e-01	2.000000000000001221e-01	2.000000000000001221e-01	2.000000000000001221e-01	2.000000000000001221e-01	2.000000000000001221e-01	2.000000000000001221e-01	2.000000000000001221e-01	2.000000000000001221e-01	2.000000000000001221e-01	2.000000000000001221e-01	2.000000000000001221e-01
2.000000000000001221e-01	2.000000000000001221e-01	2.000000000000001221e-01	2.000000000000001221e-01	2.000000000000001221e-01	2.000000000000001221e-01	2.000000000000001221e-01	2.000000000000001221e-01	2.000000000000001221e-01	2.000000000000001221e-01	2.000000000000001221e-01	2.000000000000001221e-01	2.000000000000001221e-01	2.000000000000001221e-01	2.000000000000001221e-01	2.000000000000001221e-01	2.000000000000001221e-01	2.000000000000001221e-01	2.000000000000001221e-01	2.000000000000001221e-01	2.000000000000001221e-01	2.000000000000001221e-01	2.000000000000001221e-01	2.000000000000001221e-01	2.000000000000001221e-01	2.000000000000001221e-01	2.000000000000001221e-01	2.000000000000001221e-01	2.000000000000001221e-01	2.000000000000001221e-01	2.000000000000001221e-01	2.000000000000001221e-01	2.000000000000001221e-01	2.000000000000001221e-01	2.000000000000001221e-01	2.000000000000001221e-01	2.000000000000001221e-01	2.000000000000001221e-01	2.000000000000001221e-01	2.000000000000001221e-01	2.000000000000001221e-01	2.000000000000001221e-01	2.000000000000001221e-01	2.000000000000001221e-01	2.000000000000001221e-01	2.000000000000001221e-01	2.000000000000001221e-01	2.000000000000001221e-01	2.000000000000001221e-01	2.000000000000001221e-01
2.000000000000001221e-01	2.000000000000001221e-01	2.000000000000001221e-01	2.000000000000001221e-01	2.000000000000001221e-01	2.000000000000001221e-01	2.000000000000001221e-01	2.000000000000001221e-01	2.000000000000001221e-01	2.000000000000001221e-01	2.000000000000001221e-01	2.000000000000001221e-01	2.000000000000001221e-01	2.000000000000001221e-01	2.000000000000001221e-01	2.000000000000001221e-01	2.000000000000001221e-01	2.000000000000001221e-01	2.000000000000001221e-01	2.000000000000001221e-01	2.000000000000001221e-01	2.000000000000001221e-01	2.000000000000001221e-01	2.000000000000001221e-01	2.000000000000001221e-01	2.000000000000001221e-01	2.000000000000001221e-01	2.000000000000001221e-01	2.000000000000001221e-01	2.000000000000001221e-01	2.000000000000001221e-01	2.000000000000001221e-01	2.000000000000001221e-01	2.000000000000001221e-01	2.000000000000001221e-01	2.000000000000001221e-01	2.000000000000001221e-01	2.000000000000001221e-01	2.000000000000001221e-01	2.000000000000001221e-01	2.000000000000001221e-01	2.000000000000001221e-01	2.000000000000001221e-01	2.000000000000001221e-01	2.000000000000001221e-01	2.000000000000001221e-01	2.000000000000001221e-01	2.000000000000001221e-01	2.000000000000001221e-01	2.000000000000001221e-01
2.000000000000001221e-01	2.000000000000001221e-01	2.000000000000001221e-01	2.000000000000001221e-01	2.000000000000001221e-01	2.000000000000001221e-01	2.000000000000001221e-01	2.000000000000001221e-01	2.000000000000001221e-01	2.000000000000001221e-01	2.000000000000001221e-01	2.000000000000001221e-01	2.000000000000001221e-01	2.000000000000001221e-01	2.000000000000001221e-01	2.000000000000001221e-01	2.000000000000001221e-01	2.000000000000001221e-01	2.000000000000001221e-01	2.000000000000001221e-01	2.000000000000001221e-01	2.000000000000001221e-01	2.000000000000001221e-01	2.000000000000001221e-01	2.000000000000001221e-01	2.000000000000001221e-01	2.000000000000001221e-01	2.000000000000001221e-01	2.000000000000001221e-01	2.000000000000001221e-01	2.000000000000001221e-01	2.000000000000001221e-01	2.000000000000001221e-01	2.000000000000001221e-01	2.000000000000001221e-01	2.000000000000001221e-01	2.000000000000001221e-01	2.000000000000001221e-01	2.000000000000001221e-01	2.000000000000001221e-01	2.000000000000001221e-01	2.000000000000001221e-01	2.000000000000001221e-01	2.000000000000001221e-01	2.000000000000001221e-01	2.000000000000001221e-01	2.000000000000001221e-01	2.000000000000001221e-01	2.000000000000001221e-01	2.000000000000001221e-01
2.000000000000001221e-01	2.000000000000001221e-01	2.000000000000001221e-01	2.000000000000001221e-01	2.000000000000001221e-01	2.000000000000001221e-01	2.000000000000001221e-01	2.000000000000001221e-01	2.000000000000001221e-01	2.000000000000001221e-01	2.000000000000001221e-01	2.000000000000001221e-01	2.000000000000001221e-01	2.000000000000001221e-01	2.000000000000001221e-01	2.000000000000001221e-01	2.000000000000001221e-01	2.000000000000001221e-01	2.000000000000001221e-01	2.000000000000001221e-01	2.000000000000001221e-01	2.000000000000001221e-01	2.000000000000001221e-01	2.000000000000001221e-01	2.000000000000001221e-01	2.000000000000001221e-01	2.000000000000001221e-01	2.000000000000001221e-01	2.000000000000001221e-01	2.000000000000001221e-01	2.000000000000001221e-01	2.000000000000001221e-01	2.000000000000001221e-01	2.000000000000001221e-01	2.000000000000001221e-01	2.000000000000001221e-01	2.000000000000001221e-01	2.000000000000001221e-01	2.000000000000001221e-01	2.000000000000001221e-01	2.000000000000001221e-01	2.000000000000001221e-01	2.000000000000001221e-01	2.000000000000001221e-01	2.000000000000001221e-01	2.000000000000001221e-01	2.000000000000001221e-01	2.000000000000001221e-01	2.000000000000001221e-01	2.000000000000001221e-01
2.000000000000001221e-01	2.000000000000001221e-01	2.000000000000001221e-01	2.000000000000001221e-01	2.000000000000001221e-01	2.000000000000001221e-01	2.000000000000001221e-01	2.000000000000001221e-01	2.000000000000001221e-01	2.000000000000001221e-01	2.000000000000001221e-01	2.000000000000001221e-01	2.000000000000001221e-01	2.000000000000001221e-01	2.000000000000001221e-01	2.000000000000001221e-01	2.000000000000001221e-01	2.000000000000001221e-01	2.000000000000001221e-01	2.000000000000001221e-01	2.000000000000001221e-01	2.000000000000001221e-01	2.000000000000001221e-01	2.000000000000001221e-01	2.000000000000001221e-01	2.000000000000001221e-01	2.000000000000001221e-01	2.000000000000001221e-01	2.000000000000001221e-01	2.000000000000001221e-01	2.000000000000001221e-01	2.000000000000001221e-01	2.000000000000001221e-01	2.000000000000001221e-01	2.000000000000001221e-01	2.000000000000001221e-01	2.000000000000001221e-01	2.000000000000001221e-01	2.000000000000001221e-01	2.000000000000001221e-01	2.000000000000001221e-01	2.000000000000001221e-01	2.000000000000001221e-01	2.000000000000001221e-01	2.000000000000001221e-01	2.000000000000001221e-01	2.000000000000001221e-01	2.000000000000001221e-01	2.000000000000001221e-01	2.000000000000001221e-01
2.000000000000001221e-01	2.000000000000001221e-01	2.000000000000001221e-01	2.000000000000001221e-01	2.000000000000001221e-01	2.000000000000001221e-01	2.000000000000001221e-01	2.000000000000001221e-01	2.000000000000001221e-01	2.000000000000001221e-01	2.000000000000001221e-01	2.000000000000001221e-01	2.000000000000001221e-01	2.000000000000001221e-01	2.000000000000001221e-01	2.000000000000001221e-01	2.000000000000001221e-01	2.000000000000001221e-01	2.000000000000001221e-01	2.000000000000001221e-01	2.000000000000001221e-01	2.000000000000001221e-01	2.000000000000001221e-01	2.000000000000001221e-01	2.000000000000001221e-01	2.000000000000001221e-01	2.000000000000001221e-01	2.000000000000001221e-01	2.000000000000001221e-01	2.000000000000001221e-01	2.000000000000001221e-01	2.000000000000001221e-01	2.000000000000001221e-01	2.000000000000001221e-01	2.000000000000001221e-01	2.000000000000001221e-01	2.000000000000001221e-01	2.000000000000001221e-01	2.000000000000001221e-01	2.000000000000001221e-01	2.000000000000001221e-01	2.000000000000001221e-01	2.000000000000001221e-01	2.000000000000001221e-01	2.000000000000001221e-01	2.000000000000001221e-01	2.000000000000001221e-01	2.000000000000001221e-01	2.000000000000001221e-01	2.000000000000001221e-01
2.000000000000001221e-01	2.000000000000001221e-01	2.000000000000001221e-01	2.000000000000001221e-01	2.000000000000001221e-01	2.000000000000001221e-01	2.000000000000001221e-01	2.000000000000001221e-01	2.000000000000001221e-01	2.000000000000001221e-01	2.000000000000001221e-01	2.000000000000001221e-01	2.000000000000001221e-01	2.000000000000001221e-01	2.000000000000001221e-01	2.000000000000001221e-01	2.000000000000001221e-01	2.000000000000001221e-01	2.000000000000001221e-01	2.000000000000001221e-01	2.000000000000001221e-01	2.000000000000001221e-01	2.000000000000001221e-01	2.000000000000001221e-01	2.000000000000001221e-01	2.000000000000001221e-01	2.000000000000001221e-01	2.000000000000001221e-01	2.000000000000001221e-01	2.000000000000001221e-01	2.000000000000001221e-01	2.000000000000001221e-01	2.000000000000001221e-01	2.000000000000001221e-01	2.000000000000001221e-01	2.000000000000001221e-01	2.000000000000001221e-01	2.000000000000001221e-01	2.000000000000001221e-01	2.000000000000001221e-01	2.000000000000001221e-01	2.000000000000001221e-01	2.000000000000001221e-01	2.000000000000001221e-01	2.000000000000001221e-01	2.000000000000001221e-01	2.000000000000001221e-01	2.000000000000001221e-01	2.000000000000001221e-01	2.000000000000001221e-01
2.000000000000001221e-01	2.000000000000001221e-01	2.000000000000001221e-01	2.000000000000001221e-01	2.000000000000001221e-01	2.000000000000001221e-01	2.000000000000001221e-01	2.000000000000001221e-01	2.000000000000001221e-01	2.000000000000001221e-01	2.000000000000001221e-01	2.000000000000001221e-01	2.000000000000001221e-01	2.000000000000001221e-01	2.000000000000001221e-01	2.000000000000001221e-01	2.000000000000001221e-01	2.000000000000001221e-01	2.000000000000001221e-01	2.000000000000001221e-01	2.000000000000001221e-01	2.000000000000001221e-01	2.000000000000001221e-01	2.000000000000001221e-01	2.000000000000001221e-01	2.000000000000001221e-01	2.000000000000001221e-01	2.000000000000001221e-01	2.000000000000001221e-01	2.000000000000001221e-01	2.000000000000001221e-01	2.000000000000001221e-01	2.000000000000001221e-01	2.000000000000001221e-01	2.000000000000001221e-01	2.000000000000001221e-01	2.000000000000001221e-01	2.000000000000001221e-01	2.000000000000001221e-01	2.000000000000001221e-01	2.000000000000001221e-01	2.000000000000001221e-01	2.000000000000001221e-01	2.000000000000001221e-01	2.000000000000001221e-01	2.000000000000001221e-01	2.000000000000001221e-01	2.000000000000001221e-01	2.000000000000001221e-01	2.000000000000001221e-01
2.000000000000001221e-01	2.000000000000001221e-01	2.000000000000001221e-01	2.000000000000001221e-01	2.000000000000001221e-01	2.000000000000001221e-01	2.000000000000001221e-01	2.000000000000001221e-01	2.000000000000001221e-01	2.000000000000001221e-01	2.000000000000001221e-01	2.000000000000001221e-01	2.000000000000001221e-01	2.000000000000001221e-01	2.000000000000001221e-01	2.000000000000001221e-01	2.000000000000001221e-01	2.000000000000001221e-01	2.000000000000001221e-01	2.000000000000001221e-01	2.000000000000001221e-01	2.000000000000001221e-01	2.000000000000001221e-01	2.000000000000001221e-01	2.000000000000001221e-01	2.000000000000001221e-01	2.000000000000001221e-01	2.000000000000001221e-01	2.000000000000001221e-01	2.000000000000001221e-01	2.000000000000001221e-01	2.000000000000001221e-01	2.000000000000001221e-01	2.000000000000001221e-01	2.000000000000001221e-01	2.000000000000001221e-01	2.000000000000001221e-01	2.000000000000001221e-01	2.000000000000001221e-01	2.000000000000001221e-01	2.000000000000001221e-01	2.000000000000001221e-01	2.000000000000001221e-01	2.000000000000001221e-01	2.000000000000001221e-01	2.000000000000001221e-01	2.000000000000001221e-01	2.000000000000001221e-01	2.000000000000001221e-01	2.000000000000001221e-01
2.000000000000001221e-01	2.000000000000001221e-01	2.000000000000001221e-01	2.000000000000001221e-01	2.000000000000001221e-01	2.000000000000001221e-01	2.000000000000001221e-01	2.000000000000001221e-01	2.000000000000001221e-01	2.000000000000001221e-01	2.000000000000001221e-01	2.000000000000001221e-01	2.000000000000001221e-01	2.000000000000001221e-01	2.000000000000001221e-01	2.000000000000001221e-01	2.000000000000001221e-01	2.000000000000001221e-01	2.000000000000001221e-01	2.000000000000001221e-01	2.000000000000001221e-01	2.000000000000001221e-01	2.000000000000001221e-01	2.000000000000001221e-01	2.000000000000001221e-01	2.000000000000001221e-01	2.000000000000001221e-01	2.000000000000001221e-01	2.000000000000001221e-01	2.000000000000001221e-01	2.000000000000001221e-01	2.000000000000001221e-01	2.000000000000001221e-01	2.000000000000001221e-01	2.000000000000001221e-01	2.000000000000001221e-01	2.000000000000001221e-01	2.000000000000001221e-01	2.000000000000001221e-01	2.000000000000001221e-01	2.000000000000001221e-01	2.000000000000001221e-01	2.000000000000001221e-01	2.000000000000001221e-01	2.000000000000001221e-01	2.000000000000001221e-01	2.000000000000001221e-01	2.000000000000001221e-01	2.000000000000001221e-01	2.000000000000001221e-01
2.000000000000001221e-01	2.000000000000001221e-01	2.000000000000001221e-01	2.000000000000001221e-01	2.000000000000001221e-01	2.000000000000001221e-01	2.000000000000001221e-01	2.000000000000001221e-01	2.000000000000001221e-01	2.000000000000001221e-01	2.000000000000001221e-01	2.000000000000001221e-01	2.000000000000001221e-01	2.000000000000001221e-01	2.000000000000001221e-01	2.000000000000001221e-01	2.000000000000001221e-01	2.000000000000001221e-01	2.000000000000001221e-01	2.000000000000001221e-01	2.000000000000001221e-01	2.000000000000001221e-01	2.000000000000001221e-01	2.000000000000001221e-01	2.000000000000001221e-01	2.000000000000001221e-01	2.000000000000001221e-01	2.000000000000001221e-01	2.000000000000001221e-01	2.000000000000001221e-01	2.000000000000001221e-01	2.000000000000001221e-01	2.000000000000001221e-01	2.000000000000001221e-01	2.000000000000001221e-01	2.000000000000001221e-01	2.000000000000001221e-01	2.000000000000001221e-01	2.000000000000001221e-01	2.000000000000001221e-01	2.000000000000001221e-01	2.000000000000001221e-01	2.000000000000001221e-01	2.000000000000001221e-01	2.000000000000001221e-01	2.000000000000001221e-01	2.000000000000001221e-01	2.000000000000001221e-01	2.000000000000001221e-01	2.000000000000001221e-01
2.000000000000001221e-01	2.000000000000001221e-01	2.000000000000001221e-01	2.000000000000001221e-01	2.000000000000001221e-01	2.000000000000001221e-01	2.000000000000001221e-01	2.000000000000001221e-01	2.000000000000001221e-01	2.000000000000001221e-01	2.000000000000001221e-01	2.000000000000001221e-01	2.000000000000001221e-01	2.000000000000001221e-01	2.000000000000001221e-01	2.000000000000001221e-01	2.000000000000001221e-01	2.000000000000001221e-01	2.000000000000001221e-01	2.000000000000001221e-01	2.000000000000001221e-01	2.000000000000001221e-01	2.000000000000001221e-01	2.000000000000001221e-01	2.000000000000001221e-01	2.000000000000001221e-01	2.000000000000001221e-01	2.000000000000001221e-01	2.000000000000001221e-01	2.000000000000001221e-01	2.000000000000001221e-01	2.000000000000001221e-01	2.000000000000001221e-01	2.000000000000001221e-01	2.000000000000001221e-01	2.000000000000001221e-01	2.000000000000001221e-01	2.000000000000001221e-01	2.000000000000001221e-01	2.000000000000001221e-01	2.000000000000001221e-01	2.000000000000001221e-01	2.000000000000001221e-01	2.000000000000001221e-01	2.000000000000001221e-01	2.000000000000001221e-01	2.000000000000001221e-01	2.000000000000001221e-01	2.000000000000001221e-01	2.000000000000001221e-01
2.000000000000001221e-01	2.000000000000001221e-01	2.000000000000001221e-01	2.000000000000001221e-01	2.000000000000001221e-01	2.000000000000001221e-01	2.000000000000001221e-01	2.000000000000001221e-01	2.000000000000001221e-01	2.000000000000001221e-01	2.000000000000001221e-01	2.000000000000001221e-01	2.000000000000001221e-01	2.000000000000001221e-01	2.000000000000001221e-01	2.000000000000001221e-01	2.000000000000001221e-01	2.000000000000001221e-01	2.000000000000001221e-01	2.000000000000001221e-01	2.000000000000001221e-01	2.000000000000001221e-01	2.000000000000001221e-01	2.000000000000001221e-01	2.000000000000001221e-01	2.000000000000001221e-01	2.000000000000001221e-01	2.000000000000001221e-01	2.000000000000001221e-01	2.000000000000001221e-01	2.000000000000001221e-01	2.000000000000001221e-01	2.000000000000001221e-01	2.000000000000001221e-01	2.000000000000001221e-01	2.000000000000001221e-01	2.000000000000001221e-01	2.000000000000001221e-01	2.000000000000001221e-01	2.000000000000001221e-01	2.000000000000001221e-01	2.000000000000001221e-01	2.000000000000001221e-01	2.000000000000001221e-01	2.000000000000001221e-01	2.000000000000001221e-01	2.000000000000001221e-01	2.000000000000001221e-01	2.000000000000001221e-01	2.000000000000001221e-01
2.000000000000001221e-01	2.000000000000001221e-01	2.000000000000001221e-01	2.000000000000001221e-01	2.000000000000001221e-01	2.000000000000001221e-01	2.000000000000001221e-01	2.000000000000001221e-01	2.000000000000001221e-01	2.000000000000001221e-01	2.000000000000001221e-01	2.000000000000001221e-01	2.000000000000001221e-01	2.000000000000001221e-01	2.000000000000001221e-01	2.000000000000001221e-01	2.000000000000001221e-01	2.000000000000001221e-01	2.000000000000001221e-01	2.000000000000001221e-01	2.000000000000001221e-01	2.000000000000001221e-01	2.000000000000001221e-01	2.000000000000001221e-01	2.000000000000001221e-01	2.000000000000001221e-01	2.000000000000001221e-01	2.000000000000001221e-01	2.000000000000001221e-01	2.000000000000001221e-01	2.000000000000001221e-01	2.000000000000001221e-01	2.000000000000001221e-01	2.000000000000001221e-01	2.000000000000001221e-01	2.000000000000001221e-01	2.000000000000001221e-01	2.000000000000001221e-01	2.000000000000001221e-01	2.000000000000001221e-01	2.000000000000001221e-01	2.000000000000001221e-01	2.000000000000001221e-01	2.000000000000001221e-01	2.000000000000001221e-01	2.000000000000001221e-01	2.000000000000001221e-01	2.000000000000001221e-01	2.000000000000001221e-01	2.000000000000001221e-01
2.000000000000001221e-01	2.000000000000001221e-01	2.000000000000001221e-01	2.000000000000001221e-01	2.000000000000001221e-01	2.000000000000001221e-01	2.000000000000001221e-01	2.000000000000001221e-01	2.000000000000001221e-01	2.000000000000001221e-01	2.000000000000001221e-01	2.000000000000001221e-01	2.000000000000001221e-01	2.000000000000001221e-01	2.000000000000001221e-01	2.000000000000001221e-01	2.000000000000001221e-01	2.000000000000001221e-01	2.000000000000001221e-01	2.000000000000001221e-01	2.000000000000001221e-01	2.000000000000001221e-01	2.000000000000001221e-01	2.000000000000001221e-01	2.000000000000001221e-01	2.000000000000001221e-01	2.000000000000001221e-01	2.000000000000001221e-01	2.000000000000001221e-01	2.000000000000001221e-01	2.000000000000001221e-01	2.000000000000001221e-01	2.000000000000001221e-01	2.000000000000001221e-01	2.000000000000001221e-01	2.000000000000001221e-01	2.000000000000001221e-01	2.000000000000001221e-01	2.000000000000001221e-01	2.000000000000001221e-01	2.000000000000001221e-01	2.000000000000001221e-01	2.000000000000001221e-01	2.000000000000001221e-01	2.000000000000001221e-01	2.000000000000001221e-01	2.000000000000001221e-01	2.000000000000001221e-01	2.000000000000001221e-01	2.000000000000001221e-01
2.000000000000001221e-01	2.000000000000001221e-01	2.000000000000001221e-01	2.000000000000001221e-01	2.000000000000001221e-01	2.000000000000001221e-01	2.000000000000001221e-01	2.000000000000001221e-01	2.000000000000001221e-01	2.000000000000001221e-01	2.000000000000001221e-01	2.000000000000001221e-01	2.000000000000001221e-01	2.000000000000001221e-01	2.000000000000001221e-01	2.000000000000001221e-01	2.000000000000001221e-01	2.000000000000001221e-01	2.000000000000001221e-01	2.000000000000001221e-01	2.000000000000001221e-01	2.000000000000001221e-01	2.000000000000001221e-01	2.000000000000001221e-01	2.000000000000001221e-01	2.000000000000001221e-01	2.000000000000001221e-01	2.000000000000001221e-01	2.000000000000001221e-01	2.000000000000001221e-01	2.000000000000001221e-01	2.000000000000001221e-01	2.000000000000001221e-01	2.000000000000001221e-01	2.000000000000001221e-01	2.000000000000001221e-01	2.000000000000001221e-01	2.000000000000001221e-01	2.000000000000001221e-01	2.000000000000001221e-01	2.000000000000001221e-01	2.000000000000001221e-01	2.000000000000001221e-01	2.000000000000001221e-01	2.000000000000001221e-01	2.000000000000001221e-01	2.000000000000001221e-01	2.000000000000001221e-01	2.000000000000001221e-01	2.000000000000001221e-01
2.000000000000001221e-01	2.000000000000001221e-01	2.000000000000001221e-01	2.000000000000001221e-01	2.000000000000001221e-01	2.000000000000001221e-01	2.000000000000001221e-01	2.000000000000001221e-01	2.000000000000001221e-01	2.000000000000001221e-01	2.000000000000001221e-01	2.000000000000001221e-01	2.000000000000001221e-01	2.000000000000001221e-01	2.000000000000001221e-01	2.000000000000001221e-01	2.000000000000001221e-01	2.000000000000001221e-01	2.000000000000001221e-01	2.000000000000001221e-01	2.000000000000001221e-01	2.000000000000001221e-01	2.000000000000001221e-01	2.000000000000001221e-01	2.000000000000001221e-01	2.000000000000001221e-01	2.000000000000001221e-01	2.000000000000001221e-01	2.000000000000001221e-01	2.000000000000001221e-01	2.000000000000001221e-01	2.000000000000001221e-01	2.000000000000001221e-01	2.000000000000001221e-01	2.000000000000001221e-01	2.000000000000001221e-01	2.000000000000001221e-01	2.000000000000001221e-01	2.000000000000001221e-01	2.000000000000001221e-01	2.000000000000001221e-01	2.000000000000001221e-01	2.000000000000001221e-01	2.000000000000001221e-01	2.000000000000001221e-01	2.000000000000001221e-01	2.000000000000001221e-01	2.000000000000001221e-01	2.000000000000001221e-01	2.000000000000001221e-01
2.000000000000001221e-01	2.000000000000001221e-01	2.000000000000001221e-01	2.000000000000001221e-01	2.000000000000001221e-01	2.000000000000001221e-01	2.000000000000001221e-01	2.000000000000001221e-01	2.000000000000001221e-01	2.000000000000001221e-01	2.000000000000001221e-01	2.000000000000001221e-01	2.000000000000001221e-01	2.000000000000001221e-01	2.000000000000001221e-01	2.000000000000001221e-01	2.000000000000001221e-01	2.000000000000001221e-01	2.000000000000001221e-01	2.000000000000001221e-01	2.000000000000001221e-01	2.000000000000001221e-01	2.000000000000001221e-01	2.000000000000001221e-01	2.000000000000001221e-01	2.000000000000001221e-01	2.000000000000001221e-01	2.000000000000001221e-01	2.000000000000001221e-01	2.000000000000001221e-01	2.000000000000001221e-01	2.000000000000001221e-01	2.000000000000001221e-01	2.000000000000001221e-01	2.000000000000001221e-01	2.000000000000001221e-01	2.000000000000001221e-01	2.000000000000001221e-01	2.000000000000001221e-01	2.000000000000001221e-01	2.000000000000001221e-01	2.000000000000001221e-01	2.000000000000001221e-01	2.000000000000001221e-01	2.000000000000001221e-01	2.000000000000001221e-01	2.000000000000001221e-01	2.000000000000001221e-01	2.000000000000001221e-01	2.000000000000001221e-01
2.000000000000001221e-01	2.000000000000001221e-01	2.000000000000001221e-01	2.000000000000001221e-01	2.000000000000001221e-01	2.000000000000001221e-01	2.000000000000001221e-01	2.000000000000001221e-01	2.000000000000001221e-01	2.000000000000001221e-01	2.000000000000001221e-01	2.000000000000001221e-01	2.000000000000001221e-01	2.000000000000001221e-01	2.000000000000001221e-01	2.000000000000001221e-01	2.000000000000001221e-01	2.000000000000001221e-01	2.000000000000001221e-01	2.000000000000001221e-01	2.000000000000001221e-01	2.000000000000001221e-01	2.000000000000001221e-01	2.000000000000001221e-01	2.000000000000001221e-01	2.000000000000001221e-01	2.000000000000001221e-01	2.000000000000001221e-01	2.000000000000001221e-01	2.000000000000001221e-01	2.000000000000001221e-01	2.000000000000001221e-01	2.000000000000001221e-01	2.000000000000001221e-01	2.000000000000001221e-01	2.000000000000001221e-01	2.000000000000001221e-01	2.000000000000001221e-01	2.000000000000001221e-01	2.000000000000001221e-01	2.000000000000001221e-01	2.000000000000001221e-01	2.000000000000001221e-01	2.000000000000001221e-01	2.000000000000001221e-01	2.000000000000001221e-01	2.000000000000001221e-01	2.000000000000001221e-01	2.000000000000001221e-01	2.000000000000001221e-01
2.000000000000001221e-01	2.000000000000001221e-01	2.000000000000001221e-01	2.000000000000001221e-01	2.000000000000001221e-01	2.000000000000001221e-01	2.000000000000001221e-01	2.000000000000001221e-01	2.000000000000001221e-01	2.000000000000001221e-01	2.000000000000001221e-01	2.000000000000001221e-01	2.000000000000001221e-01	2.000000000000001221e-01	2.000000000000001221e-01	2.000000000000001221e-01	2.000000000000001221e-01	2.000000000000001221e-01	2.000000000000001221e-01	2.000000000000001221e-01	2.000000000000001221e-01	2.000000000000001221e-01	2.000000000000001221e-01	2.000000000000001221e-01	2.000000000000001221e-01	2.000000000000001221e-01	2.000000000000001221e-01	2.000000000000001221e-01	2.000000000000001221e-01	2.000000000000001221e-01	2.000000000000001221e-01	2.000000000000001221e-01	2.000000000000001221e-01	2.000000000000001221e-01	2.000000000000001221e-01	2.000000000000001221e-01	2.000000000000001221e-01	2.000000000000001221e-01	2.000000000000001221e-01	2.000000000000001221e-01	2.000000000000001221e-01	2.000000000000001221e-01	2.000000000000001221e-01	2.000000000000001221e-01	2.000000000000001221e-01	2.000000000000001221e-01	2.000000000000001221e-01	2.000000000000001221e-01	2.000000000000001221e-01	2.000000000000001221e-01
2.000000000000001221e-01	2.000000000000001221e-01	2.000000000000001221e-01	2.000000000000001221e-01	2.000000000000001221e-01	2.000000000000001221e-01	2.000000000000001221e-01	2.000000000000001221e-01	2.000000000000001221e-01	2.000000000000001221e-01	2.000000000000001221e-01	2.000000000000001221e-01	2.000000000000001221e-01	2.000000000000001221e-01	2.000000000000001221e-01	2.000000000000001221e-01	2.000000000000001221e-01	2.000000000000001221e-01	2.000000000000001221e-01	2.000000000000001221e-01	2.000000000000001221e-01	2.000000000000001221e-01	2.000000000000001221e-01	2.000000000000001221e-01	2.000000000000001221e-01	2.000000000000001221e-01	2.000000000000001221e-01	2.000000000000001221e-01	2.000000000000001221e-01	2.000000000000001221e-01	2.000000000000001221e-01	2.000000000000001221e-01	2.000000000000001221e-01	2.000000000000001221e-01	2.000000000000001221e-01	2.000000000000001221e-01	2.000000000000001221e-01	2.000000000000001221e-01	2.000000000000001221e-01	2.000000000000001221e-01	2.000000000000001221e-01	2.000000000000001221e-01	2.000000000000001221e-01	2.000000000000001221e-01	2.000000000000001221e-01	2.000000000000001221e-01	2.000000000000001221e-01	2.000000000000001221e-01	2.000000000000001221e-01	2.000000000000001221e-01
2.000000000000001221e-01	2.000000000000001221e-01	2.000000000000001221e-01	2.000000000000001221e-01	2.000000000000001221e-01	2.000000000000001221e-01	2.000000000000001221e-01	2.000000000000001221e-01	2.000000000000001221e-01	2.000000000000001221e-01	2.000000000000001221e-01	2.000000000000001221e-01	2.000000000000001221e-01	2.000000000000001221e-01	2.000000000000001221e-01	2.000000000000001221e-01	2.000000000000001221e-01	2.000000000000001221e-01	2.000000000000001221e-01	2.000000000000001221e-01	2.000000000000001221e-01	2.000000000000001221e-01	2.000000000000001221e-01	2.000000000000001221e-01	2.000000000000001221e-01	2.000000000000001221e-01	2.000000000000001221e-01	2.000000000000001221e-01	2.000000000000001221e-01	2.000000000000001221e-01	2.000000000000001221e-01	2.000000000000001221e-01	2.000000000000001221e-01	2.000000000000001221e-01	2.000000000000001221e-01	2.000000000000001221e-01	2.000000000000001221e-01	2.000000000000001221e-01	2.000000000000001221e-01	2.000000000000001221e-01	2.000000000000001221e-01	2.000000000000001221e-01	2.000000000000001221e-01	2.000000000000001221e-01	2.000000000000001221e-01	2.000000000000001221e-01	2.000000000000001221e-01	2.000000000000001221e-01	2.000000000000001221e-01	2.000000000000001221e-01
2.000000000000001221e-01	2.000000000000001221e-01	2.000000000000001221e-01	2.000000000000001221e-01	2.000000000000001221e-01	2.000000000000001221e-01	2.000000000000001221e-01	2.000000000000001221e-01	2.000000000000001221e-01	2.000000000000001221e-01	2.000000000000001221e-01	2.000000000000001221e-01	2.000000000000001221e-01	2.000000000000001221e-01	2.000000000000001221e-01	2.000000000000001221e-01	2.000000000000001221e-01	2.000000000000001221e-01	2.000000000000001221e-01	2.000000000000001221e-01	2.000000000000001221e-01	2.000000000000001221e-01	2.000000000000001221e-01	2.000000000000001221e-01	2.000000000000001221e-01	2.000000000000001221e-01	2.000000000000001221e-01	2.000000000000001221e-01	2.000000000000001221e-01	2.000000000000001221e-01	2.000000000000001221e-01	2.000000000000001221e-01	2.000000000000001221e-01	2.000000000000001221e-01	2.000000000000001221e-01	2.000000000000001221e-01	2.000000000000001221e-01	2.000000000000001221e-01	2.000000000000001221e-01	2.000000000000001221e-01	2.000000000000001221e-01	2.000000000000001221e-01	2.000000000000001221e-01	2.000000000000001221e-01	2.000000000000001221e-01	2.000000000000001221e-01	2.000000000000001221e-01	2.000000000000001221e-01	2.000000000000001221e-01	2.000000000000001221e-01
2.000000000000001221e-01	2.000000000000001221e-01	2.000000000000001221e-01	2.000000000000001221e-01	2.000000000000001221e-01	2.000000000000001221e-01	2.000000000000001221e-01	2.000000000000001221e-01	2.000000000000001221e-01	2.000000000000001221e-01	2.000000000000001221e-01	2.000000000000001221e-01	2.000000000000001221e-01	2.000000000000001221e-01	2.000000000000001221e-01	2.000000000000001221e-01	2.000000000000001221e-01	2.000000000000001221e-01	2.000000000000001221e-01	2.000000000000001221e-01	2.000000000000001221e-01	2.000000000000001221e-01	2.000000000000001221e-01	2.000000000000001221e-01	2.000000000000001221e-01	2.000000000000001221e-01	2.000000000000001221e-01	2.000000000000001221e-01	2.000000000000001221e-01	2.000000000000001221e-01	2.000000000000001221e-01	2.000000000000001221e-01	2.000000000000001221e-01	2.000000000000001221e-01	2.000000000000001221e-01	2.000000000000001221e-01	2.000000000000001221e-01	2.000000000000001221e-01	2.000000000000001221e-01	2.000000000000001221e-01	2.000000000000001221e-01	2.000000000000001221e-01	2.000000000000001221e-01	2.000000000000001221e-01	2.000000000000001221e-01	2.000000000000001221e-01	2.000000000000001221e-01	2.000000000000001221e-01	2.000000000000001221e-01	2.000000000000001221e-01
2.000000000000001221e-01	2.000000000000001221e-01	2.000000000000001221e-01	2.000000000000001221e-01	2.000000000000001221e-01	2.000000000000001221e-01	2.000000000000001221e-01	2.000000000000001221e-01	2.000000000000001221e-01	2.000000000000001221e-01	2.000000000000001221e-01	2.000000000000001221e-01	2.000000000000001221e-01	2.000000000000001221e-01	2.000000000000001221e-01	2.000000000000001221e-01	2.000000000000001221e-01	2.000000000000001221e-01	2.000000000000001221e-01	2.000000000000001221e-01	2.000000000000001221e-01	2.000000000000001221e-01	2.000000000000001221e-01	2.000000000000001221e-01	2.000000000000001221e-01	2.000000000000001221e-01	2.000000000000001221e-01	2.000000000000001221e-01	2.000000000000001221e-01	2.000000000000001221e-01	2.000000000000001221e-01	2.000000000000001221e-01	2.000000000000001221e-01	2.000000000000001221e-01	2.000000000000001221e-01	2.000000000000001221e-01	2.000000000000001221e-01	2.000000000000001221e-01	2.000000000000001221e-01	2.000000000000001221e-01	2.000000000000001221e-01	2.000000000000001221e-01	2.000000000000001221e-01	2.000000000000001221e-01	2.000000000000001221e-01	2.000000000000001221e-01	2.000000000000001221e-01	2.000000000000001221e-01	2.000000000000001221e-01	2.000000000000001221e-01
2.000000000000001221e-01	2.000000000000001221e-01	2.000000000000001221e-01	2.000000000000001221e-01	2.000000000000001221e-01	2.000000000000001221e-01	2.000000000000001221e-01	2.000000000000001221e-01	2.000000000000001221e-01	2.000000000000001221e-01	2.000000000000001221e-01	2.000000000000001221e-01	2.000000000000001221e-01	2.000000000000001221e-01	2.000000000000001221e-01	2.000000000000001221e-01	2.000000000000001221e-01	2.000000000000001221e-01	2.000000000000001221e-01	2.000000000000001221e-01	2.000000000000001221e-01	2.000000000000001221e-01	2.000000000000001221e-01	2.000000000000001221e-01	2.000000000000001221e-01	2.000000000000001221e-01	2.000000000000001221e-01	2.000000000000001221e-01	2.000000000000001221e-01	2.000000000000001221e-01	2.000000000000001221e-01	2.000000000000001221e-01	2.000000000000001221e-01	2.000000000000001221e-01	2.000000000000001221e-01	2.000000000000001221e-01	2.000000000000001221e-01	2.000000000000001221e-01	2.000000000000001221e-01	2.000000000000001221e-01	2.000000000000001221e-01	2.000000000000001221e-01	2.000000000000001221e-01	2.000000000000001221e-01	2.000000000000001221e-01	2.000000000000001221e-01	2.000000000000001221e-01	2.000000000000001221e-01	2.000000000000001221e-01	2.000000000000001221e-01
2.000000000000001221e-01	2.000000000000001221e-01	2.000000000000001221e-01	2.000000000000001221e-01	2.000000000000001221e-01	2.000000000000001221e-01	2.000000000000001221e-01	2.000000000000001221e-01	2.000000000000001221e-01	2.000000000000001221e-01	2.000000000000001221e-01	2.000000000000001221e-01	2.000000000000001221e-01	2.000000000000001221e-01	2.000000000000001221e-01	2.000000000000001221e-01	2.000000000000001221e-01	2.000000000000001221e-01	2.000000000000001221e-01	2.000000000000001221e-01	2.000000000000001221e-01	2.000000000000001221e-01	2.000000000000001221e-01	2.000000000000001221e-01	2.000000000000001221e-01	2.000000000000001221e-01	2.000000000000001221e-01	2.000000000000001221e-01	2.000000000000001221e-01	2.000000000000001221e-01	2.000000000000001221e-01	2.000000000000001221e-01	2.000000000000001221e-01	2.000000000000001221e-01	2.000000000000001221e-01	2.000000000000001221e-01	2.000000000000001221e-01	2.000000000000001221e-01	2.000000000000001221e-01	2.000000000000001221e-01	2.000000000000001221e-01	2.000000000000001221e-01	2.000000000000001221e-01	2.000000000000001221e-01	2.000000000000001221e-01	2.000000000000001221e-01	2.000000000000001221e-01	2.000000000000001221e-01	2.000000000000001221e-01	2.000000000000001221e-01
2.000000000000001221e-01	2.000000000000001221e-01	2.000000000000001221e-01	2.000000000000001221e-01	2.000000000000001221e-01	2.000000000000001221e-01	2.000000000000001221e-01	2.000000000000001221e-01	2.000000000000001221e-01	2.000000000000001221e-01	2.000000000000001221e-01	2.000000000000001221e-01	2.000000000000001221e-01	2.000000000000001221e-01	2.000000000000001221e-01	2.000000000000001221e-01	2.000000000000001221e-01	2.000000000000001221e-01	2.000000000000001221e-01	2.000000000000001221e-01	2.000000000000001221e-01	2.000000000000001221e-01	2.000000000000001221e-01	2.000000000000001221e-01	2.000000000000001221e-01	2.000000000000001221e-01	2.000000000000001221e-01	2.000000000000001221e-01	2.000000000000001221e-01	2.000000000000001221e-01	2.000000000000001221e-01	2.000000000000001221e-01	2.000000000000001221e-01	2.000000000000001221e-01	2.000000000000001221e-01	2.000000000000001221e-01	2.000000000000001221e-01	2.000000000000001221e-01	2.000000000000001221e-01	2.000000000000001221e-01	2.000000000000001221e-01	2.000000000000001221e-01	2.000000000000001221e-01	2.000000000000001221e-01	2.000000000000001221e-01	2.000000000000001221e-01	2.000000000000001221e-01	2.000000000000001221e-01	2.000000000000001221e-01	2.000000000000001221e-01
2.000000000000001221e-01	2.000000000000001221e-01	2.000000000000001221e-01	2.000000000000001221e-01	2.000000000000001221e-01	2.000000000000001221e-01	2.000000000000001221e-01	2.000000000000001221e-01	2.000000000000001221e-01	2.000000000000001221e-01	2.000000000000001221e-01	2.000000000000001221e-01	2.000000000000001221e-01	2.000000000000001221e-01	2.000000000000001221e-01	2.000000000000001221e-01	2.000000000000001221e-01	2.000000000000001221e-01	2.000000000000001221e-01	2.000000000000001221e-01	2.000000000000001221e-01	2.000000000000001221e-01	2.000000000000001221e-01	2.000000000000001221e-01	2.000000000000001221e-01	2.000000000000001221e-01	2.000000000000001221e-01	2.000000000000001221e-01	2.000000000000001221e-01	2.000000000000001221e-01	2.000000000000001221e-01	2.000000000000001221e-01	2.000000000000001221e-01	2.000000000000001221e-01	2.000000000000001221e-01	2.000000000000001221e-01	2.000000000000001221e-01	2.000000000000001221e-01	2.000000000000001221e-01	2.000000000000001221e-01	2.000000000000001221e-01	2.000000000000001221e-01	2.000000000000001221e-01	2.000000000000001221e-01	2.000000000000001221e-01	2.000000000000001221e-01	2.000000000000001221e-01	2.000000000000001221e-01	2.000000000000001221e-01	2.000000000000001221e-01
2.000000000000001221e-01	2.000000000000001221e-01	2.000000000000001221e-01	2.000000000000001221e-01	2.000000000000001221e-01	2.000000000000001221e-01	2.000000000000001221e-01	2.000000000000001221e-01	2.000000000000001221e-01	2.000000000000001221e-01	2.000000000000001221e-01	2.000000000000001221e-01	2.000000000000001221e-01	2.000000000000001221e-01	2.000000000000001221e-01	2.000000000000001221e-01	2.000000000000001221e-01	2.000000000000001221e-01	2.000000000000001221e-01	2.000000000000001221e-01	2.000000000000001221e-01	2.000000000000001221e-01	2.000000000000001221e-01	2.000000000000001221e-01	2.000000000000001221e-01	2.000000000000001221e-01	2.000000000000001221e-01	2.000000000000001221e-01	2.000000000000001221e-01	2.000000000000001221e-01	2.000000000000001221e-01	2.000000000000001221e-01	2.000000000000001221e-01	2.000000000000001221e-01	2.000000000000001221e-01	2.000000000000001221e-01	2.000000000000001221e-01	2.000000000000001221e-01	2.000000000000001221e-01	2.000000000000001221e-01	2.000000000000001221e-01	2.000000000000001221e-01	2.000000000000001221e-01	2.000000000000001221e-01	2.000000000000001221e-01	2.000000000000001221e-01	2.000000000000001221e-01	2.000000000000001221e-01	2.000000000000001221e-01	2.000000000000001221e-01
2.000000000000001221e-01	2.000000000000001221e-01	2.000000000000001221e-01	2.000000000000001221e-01	2.000000000000001221e-01	2.000000000000001221e-01	2.000000000000001221e-01	2.000000000000001221e-01	2.000000000000001221e-01	2.000000000000001221e-01	2.000000000000001221e-01	2.000000000000001221e-01	2.000000000000001221e-01	2.000000000000001221e-01	2.000000000000001221e-01	2.000000000000001221e-01	2.000000000000001221e-01	2.000000000000001221e-01	2.000000000000001221e-01	2.000000000000001221e-01	2.000000000000001221e-01	2.000000000000001221e-01	2.000000000000001221e-01	2.000000000000001221e-01	2.000000000000001221e-01	2.000000000000001221e-01	2.000000000000001221e-01	2.000000000000001221e-01	2.000000000000001221e-01	2.000000000000001221e-01	2.000000000000001221e-01	2.000000000000001221e-01	2.000000000000001221e-01	2.000000000000001221e-01	2.000000000000001221e-01	2.000000000000001221e-01	2.000000000000001221e-01	2.000000000000001221e-01	2.000000000000001221e-01	2.000000000000001221e-01	2.000000000000001221e-01	2.000000000000001221e-01	2.000000000000001221e-01	2.000000000000001221e-01	2.000000000000001221e-01	2.000000000000001221e-01	2.000000000000001221e-01	2.000000000000001221e-01	2.000000000000001221e-01	2.000000000000001221e-01
2.000000000000001221e-01	2.000000000000001221e-01	2.000000000000001221e-01	2.000000000000001221e-01	2.000000000000001221e-01	2.000000000000001221e-01	2.000000000000001221e-01	2.000000000000001221e-01	2.000000000000001221e-01	2.000000000000001221e-01	2.000000000000001221e-01	2.000000000000001221e-01	2.000000000000001221e-01	2.000000000000001221e-01	2.000000000000001221e-01	2.000000000000001221e-01	2.000000000000001221e-01	2.000000000000001221e-01	2.000000000000001221e-01	2.000000000000001221e-01	2.000000000000001221e-01	2.000000000000001221e-01	2.000000000000001221e-01	2.000000000000001221e-01	2.000000000000001221e-01	2.000000000000001221e-01	2.000000000000001221e-01	2.000000000000001221e-01	2.000000000000001221e-01	2.000000000000001221e-01	2.000000000000001221e-01	2.000000000000001221e-01	2.000000000000001221e-01	2.000000000000001221e-01	2.000000000000001221e-01	2.000000000000001221e-01	2.000000000000001221e-01	2.000000000000001221e-01	2.000000000000001221e-01	2.000000000000001221e-01	2.000000000000001221e-01	2.000000000000001221e-01	2.000000000000001221e-01	2.000000000000001221e-01	2.000000000000001221e-01	2.000000000000001221e-01	2.000000000000001221e-01	2.000000000000001221e-01	2.000000000000001221e-01	2.000000000000001221e-01
2.000000000000001221e-01	2.000000000000001221e-01	2.000000000000001221e-01	2.000000000000001221e-01	2.000000000000001221e-01	2.000000000000001221e-01	2.000000000000001221e-01	2.000000000000001221e-01	2.000000000000001221e-01	2.000000000000001221e-01	2.000000000000001221e-01	2.000000000000001221e-01	2.000000000000001221e-01	2.000000000000001221e-01	2.000000000000001221e-01	2.000000000000001221e-01	2.000000000000001221e-01	2.000000000000001221e-01	2.000000000000001221e-01	2.000000000000001221e-01	2.000000000000001221e-01	2.000000000000001221e-01	2.000000000000001221e-01	2.000000000000001221e-01	2.000000000000001221e-01	2.000000000000001221e-01	2.000000000000001221e-01	2.000000000000001221e-01	2.000000000000001221e-01	2.000000000000001221e-01	2.000000000000001221e-01	2.000000000000001221e-01	2.000000000000001221e-01	2.000000000000001221e-01	2.000000000000001221e-01	2.000000000000001221e-01	2.000000000000001221e-01	2.000000000000001221e-01	2.000000000000001221e-01	2.000000000000001221e-01	2.000000000000001221e-01	2.000000000000001221e-01	2.000000000000001221e-01	2.000000000000001221e-01	2.000000000000001221e-01	2.000000000000001221e-01	2.000000000000001221e-01	2.000000000000001221e-01	2.000000000000001221e-01	2.000000000000001221e-01
2.000000000000001221e-01	2.000000000000001221e-01	2.000000000000001221e-01	2.000000000000001221e-01	2.000000000000001221e-01	2.000000000000001221e-01	2.000000000000001221e-01	2.000000000000001221e-01	2.000000000000001221e-01	2.000000000000001221e-01	2.000000000000001221e-01	2.000000000000001221e-01	2.000000000000001221e-01	2.000000000000001221e-01	2.000000000000001221e-01	2.000000000000001221e-01	2.000000000000001221e-01	2.000000000000001221e-01	2.000000000000001221e-01	2.000000000000001221e-01	2.000000000000001221e-01	2.000000000000001221e-01	2.000000000000001221e-01	2.000000000000001221e-01	2.000000000000001221e-01	2.000000000000001221e-01	2.000000000000001221e-01	2.000000000000001221e-01	2.000000000000001221e-01	2.000000000000001221e-01	2.000000000000001221e-01	2.000000000000001221e-01	2.000000000000001221e-01	2.000000000000001221e-01	2.000000000000001221e-01	2.000000000000001221e-01	2.000000000000001221e-01	2.000000000000001221e-01	2.000000000000001221e-01	2.000000000000001221e-01	2.000000000000001221e-01	2.000000000000001221e-01	2.000000000000001221e-01	2.000000000000001221e-01	2.000000000000001221e-01	2.000000000000001221e-01	2.000000000000001221e-01	2.000000000000001221e-01	2.000000000000001221e-01	2.000000000000001221e-01
2.000000000000001221e-01	2.000000000000001221e-01	2.000000000000001221e-01	2.000000000000001221e-01	2.000000000000001221e-01	2.000000000000001221e-01	2.000000000000001221e-01	2.000000000000001221e-01	2.000000000000001221e-01	2.000000000000001221e-01	2.000000000000001221e-01	2.000000000000001221e-01	2.000000000000001221e-01	2.000000000000001221e-01	2.000000000000001221e-01	2.000000000000001221e-01	2.000000000000001221e-01	2.000000000000001221e-01	2.000000000000001221e-01	2.000000000000001221e-01	2.000000000000001221e-01	2.000000000000001221e-01	2.000000000000001221e-01	2.000000000000001221e-01	2.000000000000001221e-01	2.000000000000001221e-01	2.000000000000001221e-01	2.000000000000001221e-01	2.000000000000001221e-01	2.000000000000001221e-01	2.000000000000001221e-01	2.000000000000001221e-01	2.000000000000001221e-01	2.000000000000001221e-01	2.000000000000001221e-01	2.000000000000001221e-01	2.000000000000001221e-01	2.000000000000001221e-01	2.000000000000001221e-01	2.000000000000001221e-01	2.000000000000001221e-01	2.000000000000001221e-01	2.000000000000001221e-01	2.000000000000001221e-01	2.000000000000001221e-01	2.000000000000001221e-01	2.000000000000001221e-01	2.000000000000001221e-01	2.000000000000001221e-01	2.000000000000001221e-01
2.000000000000001221e-01	2.000000000000001221e-01	2.000000000000001221e-01	2.000000000000001221e-01	2.000000000000001221e-01	2.000000000000001221e-01	2.000000000000001221e-01	2.000000000000001221e-01	2.000000000000001221e-01	2.000000000000001221e-01	2.000000000000001221e-01	2.000000000000001221e-01	2.000000000000001221e-01	2.000000000000001221e-01	2.000000000000001221e-01	2.000000000000001221e-01	2.000000000000001221e-01	2.000000000000001221e-01	2.000000000000001221e-01	2.000000000000001221e-01	2.000000000000001221e-01	2.000000000000001221e-01	2.000000000000001221e-01	2.000000000000001221e-01	2.000000000000001221e-01	2.000000000000001221e-01	2.000000000000001221e-01	2.000000000000001221e-01	2.000000000000001221e-01	2.000000000000001221e-01	2.000000000000001221e-01	2.000000000000001221e-01	2.000000000000001221e-01	2.000000000000001221e-01	2.000000000000001221e-01	2.000000000000001221e-01	2.000000000000001221e-01	2.000000000000001221e-01	2.000000000000001221e-01	2.000000000000001221e-01	2.000000000000001221e-01	2.000000000000001221e-01	2.000000000000001221e-01	2.000000000000001221e-01	2.000000000000001221e-01	2.000000000000001221e-01	2.000000000000001221e-01	2.000000000000001221e-01	2.000000000000001221e-01	2.000000000000001221e-01
2.000000000000001221e-01	2.000000000000001221e-01	2.000000000000001221e-01	2.000000000000001221e-01	2.000000000000001221e-01	2.000000000000001221e-01	2.000000000000001221e-01	2.000000000000001221e-01	2.000000000000001221e-01	2.000000000000001221e-01	2.000000000000001221e-01	2.000000000000001221e-01	2.000000000000001221e-01	2.000000000000001221e-01	2.000000000000001221e-01	2.000000000000001221e-01	2.000000000000001221e-01	2.000000000000001221e-01	2.000000000000001221e-01	2.000000000000001221e-01	2.000000000000001221e-01	2.000000000000001221e-01	2.000000000000001221e-01	2.000000000000001221e-01	2.000000000000001221e-01	2.000000000000001221e-01	2.000000000000001221e-01	2.000000000000001221e-01	2.000000000000001221e-01	2.000000000000001221e-01	2.000000000000001221e-01	2.000000000000001221e-01	2.000000000000001221e-01	2.000000000000001221e-01	2.000000000000001221e-01	2.000000000000001221e-01	2.000000000000001221e-01	2.000000000000001221e-01	2.000000000000001221e-01	2.000000000000001221e-01	2.000000000000001221e-01	2.000000000000001221e-01	2.000000000000001221e-01	2.000000000000001221e-01	2.000000000000001221e-01	2.000000000000001221e-01	2.000000000000001221e-01	2.000000000000001221e-01	2.000000000000001221e-01	2.000000000000001221e-01
2.000000000000001221e-01	2.000000000000001221e-01	2.000000000000001221e-01	2.000000000000001221e-01	2.000000000000001221e-01	2.000000000000001221e-01	2.000000000000001221e-01	2.000000000000001221e-01	2.000000000000001221e-01	2.000000000000001221e-01	2.000000000000001221e-01	2.000000000000001221e-01	2.000000000000001221e-01	2.000000000000001221e-01	2.000000000000001221e-01	2.000000000000001221e-01	2.000000000000001221e-01	2.000000000000001221e-01	2.000000000000001221e-01	2.000000000000001221e-01	2.000000000000001221e-01	2.000000000000001221e-01	2.000000000000001221e-01	2.000000000000001221e-01	2.000000000000001221e-01	2.000000000000001221e-01	2.000000000000001221e-01	2.000000000000001221e-01	2.000000000000001221e-01	2.000000000000001221e-01	2.000000000000001221e-01	2.000000000000001221e-01	2.000000000000001221e-01	2.000000000000001221e-01	2.000000000000001221e-01	2.000000000000001221e-01	2.000000000000001221e-01	2.000000000000001221e-01	2.000000000000001221e-01	2.000000000000001221e-01	2.000000000000001221e-01	2.000000000000001221e-01	2.000000000000001221e-01	2.000000000000001221e-01	2.000000000000001221e-01	2.000000000000001221e-01	2.000000000000001221e-01	2.000000000000001221e-01	2.000000000000001221e-01	2.000000000000001221e-01
2.000000000000001221e-01	2.000000000000001221e-01	2.000000000000001221e-01	2.000000000000001221e-01	2.000000000000001221e-01	2.000000000000001221e-01	2.000000000000001221e-01	2.000000000000001221e-01	2.000000000000001221e-01	2.000000000000001221e-01	2.000000000000001221e-01	2.000000000000001221e-01	2.000000000000001221e-01	2.000000000000001221e-01	2.000000000000001221e-01	2.000000000000001221e-01	2.000000000000001221e-01	2.000000000000001221e-01	2.000000000000001221e-01	2.000000000000001221e-01	2.000000000000001221e-01	2.000000000000001221e-01	2.000000000000001221e-01	2.000000000000001221e-01	2.000000000000001221e-01	2.000000000000001221e-01	2.000000000000001221e-01	2.000000000000001221e-01	2.000000000000001221e-01	2.000000000000001221e-01	2.000000000000001221e-01	2.000000000000001221e-01	2.000000000000001221e-01	2.000000000000001221e-01	2.000000000000001221e-01	2.000000000000001221e-01	2.000000000000001221e-01	2.000000000000001221e-01	2.000000000000001221e-01	2.000000000000001221e-01	2.000000000000001221e-01	2.000000000000001221e-01	2.000000000000001221e-01	2.000000000000001221e-01	2.000000000000001221e-01	2.000000000000001221e-01	2.000000000000001221e-01	2.000000000000001221e-01	2.000000000000001221e-01	2.000000000000001221e-01
2.000000000000001221e-01	2.000000000000001221e-01	2.000000000000001221e-01	2.000000000000001221e-01	2.000000000000001221e-01	2.000000000000001221e-01	2.000000000000001221e-01	2.000000000000001221e-01	2.000000000000001221e-01	2.000000000000001221e-01	2.000000000000001221e-01	2.000000000000001221e-01	2.000000000000001221e-01	2.000000000000001221e-01	2.000000000000001221e-01	2.000000000000001221e-01	2.000000000000001221e-01	2.000000000000001221e-01	2.000000000000001221e-01	2.000000000000001221e-01	2.000000000000001221e-01	2.000000000000001221e-01	2.000000000000001221e-01	2.000000000000001221e-01	2.000000000000001221e-01	2.000000000000001221e-01	2.000000000000001221e-01	2.000000000000001221e-01	2.000000000000001221e-01	2.000000000000001221e-01	2.000000000000001221e-01	2.000000000000001221e-01	2.000000000000001221e-01	2.000000000000001221e-01	2.000000000000001221e-01	2.000000000000001221e-01	2.000000000000001221e-01	2.000000000000001221e-01	2.000000000000001221e-01	2.000000000000001221e-01	2.000000000000001221e-01	2.000000000000001221e-01	2.000000000000001221e-01	2.000000000000001221e-01	2.000000000000001221e-01	2.000000000000001221e-01	2.000000000000001221e-01	2.000000000000001221e-01	2.000000000000001221e-01	2.000000000000001221e-01
2.000000000000001221e-01	2.000000000000001221e-01	2.000000000000001221e-01	2.000000000000001221e-01	2.000000000000001221e-01	2.000000000000001221e-01	2.000000000000001221e-01	2.000000000000001221e-01	2.000000000000001221e-01	2.000000000000001221e-01	2.000000000000001221e-01	2.000000000000001221e-01	2.000000000000001221e-01	2.000000000000001221e-01	2.000000000000001221e-01	2.000000000000001221e-01	2.000000000000001221e-01	2.000000000000001221e-01	2.000000000000001221e-01	2.000000000000001221e-01	2.000000000000001221e-01	2.000000000000001221e-01	2.000000000000001221e-01	2.000000000000001221e-01	2.000000000000001221e-01	2.000000000000001221e-01	2.000000000000001221e-01	2.000000000000001221e-01	2.000000000000001221e-01	2.000000000000001221e-01	2.000000000000001221e-01	2.000000000000001221e-01	2.000000000000001221e-01	2.000000000000001221e-01	2.000000000000001221e-01	2.000000000000001221e-01	2.000000000000001221e-01	2.000000000000001221e-01	2.000000000000001221e-01	2.000000000000001221e-01	2.000000000000001221e-01	2.000000000000001221e-01	2.000000000000001221e-01	2.000000000000001221e-01	2.000000000000001221e-01	2.000000000000001221e-01	2.000000000000001221e-01	2.000000000000001221e-01	2.000000000000001221e-01	2.000000000000001221e-01
2.000000000000001221e-01	2.000000000000001221e-01	2.000000000000001221e-01	2.000000000000001221e-01	2.000000000000001221e-01	2.000000000000001221e-01	2.000000000000001221e-01	2.000000000000001221e-01	2.000000000000001221e-01	2.000000000000001221e-01	2.000000000000001221e-01	2.000000000000001221e-01	2.000000000000001221e-01	2.000000000000001221e-01	2.000000000000001221e-01	2.000000000000001221e-01	2.000000000000001221e-01	2.000000000000001221e-01	2.000000000000001221e-01	2.000000000000001221e-01	2.000000000000001221e-01	2.000000000000001221e-01	2.000000000000001221e-01	2.000000000000001221e-01	2.000000000000001221e-01	2.000000000000001221e-01	2.000000000000001221e-01	2.000000000000001221e-01	2.000000000000001221e-01	2.000000000000001221e-01	2.000000000000001221e-01	2.000000000000001221e-01	2.000000000000001221e-01	2.000000000000001221e-01	2.000000000000001221e-01	2.000000000000001221e-01	2.000000000000001221e-01	2.000000000000001221e-01	2.000000000000001221e-01	2.000000000000001221e-01	2.000000000000001221e-01	2.000000000000001221e-01	2.000000000000001221e-01	2.000000000000001221e-01	2.000000000000001221e-01	2.000000000000001221e-01	2.000000000000001221e-01	2.000000000000001221e-01	2.000000000000001221e-01	2.000000000000001221e-01
2.000000000000001221e-01	2.000000000000001221e-01	2.000000000000001221e-01	2.000000000000001221e-01	2.000000000000001221e-01	2.000000000000001221e-01	2.000000000000001221e-01	2.000000000000001221e-01	2.000000000000001221e-01	2.000000000000001221e-01	2.000000000000001221e-01	2.000000000000001221e-01	2.000000000000001221e-01	2.000000000000001221e-01	2.000000000000001221e-01	2.000000000000001221e-01	2.000000000000001221e-01	2.000000000000001221e-01	2.000000000000001221e-01	2.000000000000001221e-01	2.000000000000001221e-01	2.000000000000001221e-01	2.000000000000001221e-01	2.000000000000001221e-01	2.000000000000001221e-01	2.000000000000001221e-01	2.000000000000001221e-01	2.000000000000001221e-01	2.000000000000001221e-01	2.000000000000001221e-01	2.000000000000001221e-01	2.000000000000001221e-01	2.000000000000001221e-01	2.000000000000001221e-01	2.000000000000001221e-01	2.000000000000001221e-01	2.000000000000001221e-01	2.000000000000001221e-01	2.000000000000001221e-01	2.000000000000001221e-01	2.000000000000001221e-01	2.000000000000001221e-01	2.000000000000001221e-01	2.000000000000001221e-01	2.000000000000001221e-01	2.000000000000001221e-01	2.000000000000001221e-01	2.000000000000001221e-01	2.000000000000001221e-01	2.000000000000001221e-01
2.000000000000001221e-01	2.000000000000001221e-01	2.000000000000001221e-01	2.000000000000001221e-01	2.000000000000001221e-01	2.000000000000001221e-01	2.000000000000001221e-01	2.000000000000001221e-01	2.000000000000001221e-01	2.000000000000001221e-01	2.000000000000001221e-01	2.000000000000001221e-01	2.000000000000001221e-01	2.000000000000001221e-01	2.000000000000001221e-01	2.000000000000001221e-01	2.000000000000001221e-01	2.000000000000001221e-01	2.000000000000001221e-01	2.000000000000001221e-01	2.000000000000001221e-01	2.000000000000001221e-01	2.000000000000001221e-01	2.000000000000001221e-01	2.000000000000001221e-01	2.000000000000001221e-01	2.000000000000001221e-01	2.000000000000001221e-01	2.000000000000001221e-01	2.000000000000001221e-01	2.000000000000001221e-01	2.000000000000001221e-01	2.000000000000001221e-01	2.000000000000001221e-01	2.000000000000001221e-01	2.000000000000001221e-01	2.000000000000001221e-01	2.000000000000001221e-01	2.000000000000001221e-01	2.000000000000001221e-01	2.000000000000001221e-01	2.000000000000001221e-01	2.000000000000001221e-01	2.000000000000001221e-01	2.000000000000001221e-01	2.000000000000001221e-01	2.000000000000001221e-01	2.000000000000001221e-01	2.000000000000001221e-01	2.000000000000001221e-01
2.000000000000001221e-01	2.000000000000001221e-01	2.000000000000001221e-01	2.000000000000001221e-01	2.000000000000001221e-01	2.000000000000001221e-01	2.000000000000001221e-01	2.000000000000001221e-01	2.000000000000001221e-01	2.000000000000001221e-01	2.000000000000001221e-01	2.000000000000001221e-01	2.000000000000001221e-01	2.000000000000001221e-01	2.000000000000001221e-01	2.000000000000001221e-01	2.000000000000001221e-01	2.000000000000001221e-01	2.000000000000001221e-01	2.000000000000001221e-01	2.000000000000001221e-01	2.000000000000001221e-01	2.000000000000001221e-01	2.000000000000001221e-01	2.000000000000001221e-01	2.000000000000001221e-01	2.000000000000001221e-01	2.000000000000001221e-01	2.000000000000001221e-01	2.000000000000001221e-01	2.000000000000001221e-01	2.000000000000001221e-01	2.000000000000001221e-01	2.000000000000001221e-01	2.000000000000001221e-01	2.000000000000001221e-01	2.000000000000001221e-01	2.000000000000001221e-01	2.000000000000001221e-01	2.000000000000001221e-01	2.000000000000001221e-01	2.000000000000001221e-01	2.000000000000001221e-01	2.000000000000001221e-01	2.000000000000001221e-01	2.000000000000001221e-01	2.000000000000001221e-01	2.000000000000001221e-01	2.000000000000001221e-01	2.000000000000001221e-01
2.000000000000001221e-01	2.000000000000001221e-01	2.000000000000001221e-01	2.000000000000001221e-01	2.000000000000001221e-01	2.000000000000001221e-01	2.000000000000001221e-01	2.000000000000001221e-01	2.000000000000001221e-01	2.000000000000001221e-01	2.000000000000001221e-01	2.000000000000001221e-01	2.000000000000001221e-01	2.000000000000001221e-01	2.000000000000001221e-01	2.000000000000001221e-01	2.000000000000001221e-01	2.000000000000001221e-01	2.000000000000001221e-01	2.000000000000001221e-01	2.000000000000001221e-01	2.000000000000001221e-01	2.000000000000001221e-01	2.000000000000001221e-01	2.000000000000001221e-01	2.000000000000001221e-01	2.000000000000001221e-01	2.000000000000001221e-01	2.000000000000001221e-01	2.000000000000001221e-01	2.000000000000001221e-01	2.000000000000001221e-01	2.000000000000001221e-01	2.000000000000001221e-01	2.000000000000001221e-01	2.000000000000001221e-01	2.000000000000001221e-01	2.000000000000001221e-01	2.000000000000001221e-01	2.000000000000001221e-01	2.000000000000001221e-01	2.000000000000001221e-01	2.000000000000001221e-01	2.000000000000001221e-01	2.000000000000001221e-01	2.000000000000001221e-01	2.000000000000001221e-01	2.000000000000001221e-01	2.000000000000001221e-01	2.000000000000001221e-01
2.000000000000001221e-01	2.000000000000001221e-01	2.000000000000001221e-01	2.000000000000001221e-01	2.000000000000001221e-01	2.000000000000001221e-01	2.000000000000001221e-01	2.000000000000001221e-01	2.000000000000001221e-01	2.000000000000001221e-01	2.000000000000001221e-01	2.000000000000001221e-01	2.000000000000001221e-01	2.000000000000001221e-01	2.000000000000001221e-01	2.000000000000001221e-01	2.000000000000001221e-01	2.000000000000001221e-01	2.000000000000001221e-01	2.000000000000001221e-01	2.000000000000001221e-01	2.000000000000001221e-01	2.000000000000001221e-01	2.000000000000001221e-01	2.000000000000001221e-01	2.000000000000001221e-01	2.000000000000001221e-01	2.000000000000001221e-01	2.000000000000001221e-01	2.000000000000001221e-01	2.000000000000001221e-01	2.000000000000001221e-01	2.000000000000001221e-01	2.000000000000001221e-01	2.000000000000001221e-01	2.000000000000001221e-01	2.000000000000001221e-01	2.000000000000001221e-01	2.000000000000001221e-01	2.000000000000001221e-01	2.000000000000001221e-01	2.000000000000001221e-01	2.000000000000001221e-01	2.000000000000001221e-01	2.000000000000001221e-01	2.000000000000001221e-01	2.000000000000001221e-01	2.000000000000001221e-01	2.000000000000001221e-01	2.000000000000001221e-01
2.000000000000001221e-01	2.000000000000001221e-01	2.000000000000001221e-01	2.000000000000001221e-01	2.000000000000001221e-01	2.000000000000001221e-01	2.000000000000001221e-01	2.000000000000001221e-01	2.000000000000001221e-01	2.000000000000001221e-01	2.000000000000001221e-01	2.000000000000001221e-01	2.000000000000001221e-01	2.000000000000001221e-01	2.000000000000001221e-01	2.000000000000001221e-01	2.000000000000001221e-01	2.000000000000001221e-01	2.000000000000001221e-01	2.000000000000001221e-01	2.000000000000001221e-01	2.000000000000001221e-01	2.000000000000001221e-01	2.000000000000001221e-01	2.000000000000001221e-01	2.000000000000001221e-01	2.000000000000001221e-01	2.000000000000001221e-01	2.000000000000001221e-01	2.000000000000001221e-01	2.000000000000001221e-01	2.000000000000001221e-01	2.000000000000001221e-01	2.000000000000001221e-01	2.000000000000001221e-01	2.000000000000001221e-01	2.000000000000001221e-01	2.000000000000001221e-01	2.000000000000001221e-01	2.000000000000001221e-01	2.000000000000001221e-01	2.000000000000001221e-01	2.000000000000001221e-01	2.000000000000001221e-01	2.000000000000001221e-01	2.000000000000001221e-01	2.000000000000001221e-01	2.000000000000001221e-01	2.000000000000001221e-01	2.000000000000001221e-01
2.000000000000001221e-01	2.000000000000001221e-01	2.000000000000001221e-01	2.000000000000001221e-01	2.000000000000001221e-01	2.000000000000001221e-01	2.000000000000001221e-01	2.000000000000001221e-01	2.000000000000001221e-01	2.000000000000001221e-01	2.000000000000001221e-01	2.000000000000001221e-01	2.000000000000001221e-01	2.000000000000001221e-01	2.000000000000001221e-01	2.000000000000001221e-01	2.000000000000001221e-01	2.000000000000001221e-01	2.000000000000001221e-01	2.000000000000001221e-01	2.000000000000001221e-01	2.000000000000001221e-01	2.000000000000001221e-01	2.000000000000001221e-01	2.000000000000001221e-01	2.000000000000001221e-01	2.000000000000001221e-01	2.000000000000001221e-01	2.000000000000001221e-01	2.000000000000001221e-01	2.000000000000001221e-01	2.000000000000001221e-01	2.000000000000001221e-01	2.000000000000001221e-01	2.000000000000001221e-01	2.000000000000001221e-01	2.000000000000001221e-01	2.000000000000001221e-01	2.000000000000001221e-01	2.000000000000001221e-01	2.000000000000001221e-01	2.000000000000001221e-01	2.000000000000001221e-01	2.000000000000001221e-01	2.000000000000001221e-01	2.000000000000001221e-01	2.000000000000001221e-01	2.000000000000001221e-01	2.000000000000001221e-01	2.000000000000001221e-01
2.000000000000001221e-01	2.000000000000001221e-01	2.000000000000001221e-01	2.000000000000001221e-01	2.000000000000001221e-01	2.000000000000001221e-01	2.000000000000001221e-01	2.000000000000001221e-01	2.000000000000001221e-01	2.000000000000001221e-01	2.000000000000001221e-01	2.000000000000001221e-01	2.000000000000001221e-01	2.000000000000001221e-01	2.000000000000001221e-01	2.000000000000001221e-01	2.000000000000001221e-01	2.000000000000001221e-01	2.000000000000001221e-01	2.000000000000001221e-01	2.000000000000001221e-01	2.000000000000001221e-01	2.000000000000001221e-01	2.000000000000001221e-01	2.000000000000001221e-01	2.000000000000001221e-01	2.000000000000001221e-01	2.000000000000001221e-01	2.000000000000001221e-01	2.000000000000001221e-01	2.000000000000001221e-01	2.000000000000001221e-01	2.000000000000001221e-01	2.000000000000001221e-01	2.000000000000001221e-01	2.000000000000001221e-01	2.000000000000001221e-01	2.000000000000001221e-01	2.000000000000001221e-01	2.000000000000001221e-01	2.000000000000001221e-01	2.000000000000001221e-01	2.000000000000001221e-01	2.000000000000001221e-01	2.000000000000001221e-01	2.000000000000001221e-01	2.000000000000001221e-01	2.000000000000001221e-01	2.000000000000001221e-01	2.000000000000001221e-01
2.000000000000001221e-01	2.000000000000001221e-01	2.000000000000001221e-01	2.000000000000001221e-01	2.000000000000001221e-01	2.000000000000001221e-01	2.000000000000001221e-01	2.000000000000001221e-01	2.000000000000001221e-01	2.000000000000001221e-01	2.000000000000001221e-01	2.000000000000001221e-01	2.000000000000001221e-01	2.000000000000001221e-01	2.000000000000001221e-01	2.000000000000001221e-01	2.000000000000001221e-01	2.000000000000001221e-01	2.000000000000001221e-01	2.000000000000001221e-01	2.000000000000001221e-01	2.000000000000001221e-01	2.000000000000001221e-01	2.000000000000001221e-01	2.000000000000001221e-01	2.000000000000001221e-01	2.000000000000001221e-01	2.000000000000001221e-01	2.000000000000001221e-01	2.000000000000001221e-01	2.000000000000001221e-01	2.000000000000001221e-01	2.000000000000001221e-01	2.000000000000001221e-01	2.000000000000001221e-01	2.000000000000001221e-01	2.000000000000001221e-01	2.000000000000001221e-01	2.000000000000001221e-01	2.000000000000001221e-01	2.000000000000001221e-01	2.000000000000001221e-01	2.000000000000001221e-01	2.000000000000001221e-01	2.000000000000001221e-01	2.000000000000001221e-01	2.000000000000001221e-01	2.000000000000001221e-01	2.000000000000001221e-01	2.000000000000001221e-01
2.000000000000001221e-01	2.000000000000001221e-01	2.000000000000001221e-01	2.000000000000001221e-01	2.000000000000001221e-01	2.000000000000001221e-01	2.000000000000001221e-01	2.000000000000001221e-01	2.000000000000001221e-01	2.000000000000001221e-01	2.000000000000001221e-01	2.000000000000001221e-01	2.000000000000001221e-01	2.000000000000001221e-01	2.000000000000001221e-01	2.000000000000001221e-01	2.000000000000001221e-01	2.000000000000001221e-01	2.000000000000001221e-01	2.000000000000001221e-01	2.000000000000001221e-01	2.000000000000001221e-01	2.000000000000001221e-01	2.000000000000001221e-01	2.000000000000001221e-01	2.000000000000001221e-01	2.000000000000001221e-01	2.000000000000001221e-01	2.000000000000001221e-01	2.000000000000001221e-01	2.000000000000001221e-01	2.000000000000001221e-01	2.000000000000001221e-01	2.000000000000001221e-01	2.000000000000001221e-01	2.000000000000001221e-01	2.000000000000001221e-01	2.000000000000001221e-01	2.000000000000001221e-01	2.000000000000001221e-01	2.000000000000001221e-01	2.000000000000001221e-01	2.000000000000001221e-01	2.000000000000001221e-01	2.000000000000001221e-01	2.000000000000001221e-01	2.000000000000001221e-01	2.000000000000001221e-01	2.000000000000001221e-01	2.000000000000001221e-01
2.000000000000001221e-01	2.000000000000001221e-01	2.000000000000001221e-01	2.000000000000001221e-01	2.000000000000001221e-01	2.000000000000001221e-01	2.000000000000001221e-01	2.000000000000001221e-01	2.000000000000001221e-01	2.000000000000001221e-01	2.000000000000001221e-01	2.000000000000001221e-01	2.000000000000001221e-01	2.000000000000001221e-01	2.000000000000001221e-01	2.000000000000001221e-01	2.000000000000001221e-01	2.000000000000001221e-01	2.000000000000001221e-01	2.000000000000001221e-01	2.000000000000001221e-01	2.000000000000001221e-01	2.000000000000001221e-01	2.000000000000001221e-01	2.000000000000001221e-01	2.000000000000001221e-01	2.000000000000001221e-01	2.000000000000001221e-01	2.000000000000001221e-01	2.000000000000001221e-01	2.000000000000001221e-01	2.000000000000001221e-01	2.000000000000001221e-01	2.000000000000001221e-01	2.000000000000001221e-01	2.000000000000001221e-01	2.000000000000001221e-01	2.000000000000001221e-01	2.000000000000001221e-01	2.000000000000001221e-01	2.000000000000001221e-01	2.000000000000001221e-01	2.000000000000001221e-01	2.000000000000001221e-01	2.000000000000001221e-01	2.000000000000001221e-01	2.000000000000001221e-01	2.000000000000001221e-01	2.000000000000001221e-01	2.000000000000001221e-01
2.000000000000001221e-01	2.000000000000001221e-01	2.000000000000001221e-01	2.000000000000001221e-01	2.000000000000001221e-01	2.000000000000001221e-01	2.000000000000001221e-01	2.000000000000001221e-01	2.000000000000001221e-01	2.000000000000001221e-01	2.000000000000001221e-01	2.000000000000001221e-01	2.000000000000001221e-01	2.000000000000001221e-01	2.000000000000001221e-01	2.000000000000001221e-01	2.000000000000001221e-01	2.000000000000001221e-01	2.000000000000001221e-01	2.000000000000001221e-01	2.000000000000001221e-01	2.000000000000001221e-01	2.000000000000001221e-01	2.000000000000001221e-01	2.000000000000001221e-01	2.000000000000001221e-01	2.000000000000001221e-01	2.000000000000001221e-01	2.000000000000001221e-01	2.000000000000001221e-01	2.000000000000001221e-01	2.000000000000001221e-01	2.000000000000001221e-01	2.000000000000001221e-01	2.000000000000001221e-01	2.000000000000001221e-01	2.000000000000001221e-01	2.000000000000001221e-01	2.000000000000001221e-01	2.000000000000001221e-01	2.000000000000001221e-01	2.000000000000001221e-01	2.000000000000001221e-01	2.000000000000001221e-01	2.000000000000001221e-01	2.000000000000001221e-01	2.000000000000001221e-01	2.000000000000001221e-01	2.000000000000001221e-01	2.000000000000001221e-01
2.000000000000001221e-01	2.000000000000001221e-01	2.000000000000001221e-01	2.000000000000001221e-01	2.000000000000001221e-01	2.000000000000001221e-01	2.000000000000001221e-01	2.000000000000001221e-01	2.000000000000001221e-01	2.000000000000001221e-01	2.000000000000001221e-01	2.000000000000001221e-01	2.000000000000001221e-01	2.000000000000001221e-01	2.000000000000001221e-01	2.000000000000001221e-01	2.000000000000001221e-01	2.000000000000001221e-01	2.000000000000001221e-01	2.000000000000001221e-01	2.000000000000001221e-01	2.000000000000001221e-01	2.000000000000001221e-01	2.000000000000001221e-01	2.000000000000001221e-01	2.000000000000001221e-01	2.000000000000001221e-01	2.000000000000001221e-01	2.000000000000001221e-01	2.000000000000001221e-01	2.000000000000001221e-01	2.000000000000001221e-01	2.000000000000001221e-01	2.000000000000001221e-01	2.000000000000001221e-01	2.000000000000001221e-01	2.000000000000001221e-01	2.000000000000001221e-01	2.000000000000001221e-01	2.000000000000001221e-01	2.000000000000001221e-01	2.000000000000001221e-01	2.000000000000001221e-01	2.000000000000001221e-01	2.000000000000001221e-01	2.000000000000001221e-01	2.000000000000001221e-01	2.000000000000001221e-01	2.000000000000001221e-01	2.000000000000001221e-01
2.000000000000001221e-01	2.000000000000001221e-01	2.000000000000001221e-01	2.000000000000001221e-01	2.000000000000001221e-01	2.000000000000001221e-01	2.000000000000001221e-01	2.000000000000001221e-01	2.000000000000001221e-01	2.000000000000001221e-01	2.000000000000001221e-01	2.000000000000001221e-01	2.000000000000001221e-01	2.000000000000001221e-01	2.000000000000001221e-01	2.000000000000001221e-01	2.000000000000001221e-01	2.000000000000001221e-01	2.000000000000001221e-01	2.000000000000001221e-01	2.000000000000001221e-01	2.000000000000001221e-01	2.000000000000001221e-01	2.000000000000001221e-01	2.000000000000001221e-01	2.000000000000001221e-01	2.000000000000001221e-01	2.000000000000001221e-01	2.000000000000001221e-01	2.000000000000001221e-01	2.000000000000001221e-01	2.000000000000001221e-01	2.000000000000001221e-01	2.000000000000001221e-01	2.000000000000001221e-01	2.000000000000001221e-01	2.000000000000001221e-01	2.000000000000001221e-01	2.000000000000001221e-01	2.000000000000001221e-01	2.000000000000001221e-01	2.000000000000001221e-01	2.000000000000001221e-01	2.000000000000001221e-01	2.000000000000001221e-01	2.000000000000001221e-01	2.000000000000001221e-01	2.000000000000001221e-01	2.000000000000001221e-01	2.000000000000001221e-01
2.000000000000001221e-01	2.000000000000001221e-01	2.000000000000001221e-01	2.000000000000001221e-01	2.000000000000001221e-01	2.000000000000001221e-01	2.000000000000001221e-01	2.000000000000001221e-01	2.000000000000001221e-01	2.000000000000001221e-01	2.000000000000001221e-01	2.000000000000001221e-01	2.000000000000001221e-01	2.000000000000001221e-01	2.000000000000001221e-01	2.000000000000001221e-01	2.000000000000001221e-01	2.000000000000001221e-01	2.000000000000001221e-01	2.000000000000001221e-01	2.000000000000001221e-01	2.000000000000001221e-01	2.000000000000001221e-01	2.000000000000001221e-01	2.000000000000001221e-01	2.000000000000001221e-01	2.000000000000001221e-01	2.000000000000001221e-01	2.000000000000001221e-01	2.000000000000001221e-01	2.000000000000001221e-01	2.000000000000001221e-01	2.000000000000001221e-01	2.000000000000001221e-01	2.000000000000001221e-01	2.000000000000001221e-01	2.000000000000001221e-01	2.000000000000001221e-01	2.000000000000001221e-01	2.000000000000001221e-01	2.000000000000001221e-01	2.000000000000001221e-01	2.000000000000001221e-01	2.000000000000001221e-01	2.000000000000001221e-01	2.000000000000001221e-01	2.000000000000001221e-01	2.000000000000001221e-01	2.000000000000001221e-01	2.000000000000001221e-01
2.000000000000001221e-01	2.000000000000001221e-01	2.000000000000001221e-01	2.000000000000001221e-01	2.000000000000001221e-01	2.000000000000001221e-01	2.000000000000001221e-01	2.000000000000001221e-01	2.000000000000001221e-01	2.000000000000001221e-01	2.000000000000001221e-01	2.000000000000001221e-01	2.000000000000001221e-01	2.000000000000001221e-01	2.000000000000001221e-01	2.000000000000001221e-01	2.000000000000001221e-01	2.000000000000001221e-01	2.000000000000001221e-01	2.000000000000001221e-01	2.000000000000001221e-01	2.000000000000001221e-01	2.000000000000001221e-01	2.000000000000001221e-01	2.000000000000001221e-01	2.000000000000001221e-01	2.000000000000001221e-01	2.000000000000001221e-01	2.000000000000001221e-01	2.000000000000001221e-01	2.000000000000001221e-01	2.000000000000001221e-01	2.000000000000001221e-01	2.000000000000001221e-01	2.000000000000001221e-01	2.000000000000001221e-01	2.000000000000001221e-01	2.000000000000001221e-01	2.000000000000001221e-01	2.000000000000001221e-01	2.000000000000001221e-01	2.000000000000001221e-01	2.000000000000001221e-01	2.000000000000001221e-01	2.000000000000001221e-01	2.000000000000001221e-01	2.000000000000001221e-01	2.000000000000001221e-01	2.000000000000001221e-01	2.000000000000001221e-01
2.000000000000001221e-01	2.000000000000001221e-01	2.000000000000001221e-01	2.000000000000001221e-01	2.000000000000001221e-01	2.000000000000001221e-01	2.000000000000001221e-01	2.000000000000001221e-01	2.000000000000001221e-01	2.000000000000001221e-01	2.000000000000001221e-01	2.000000000000001221e-01	2.000000000000001221e-01	2.000000000000001221e-01	2.000000000000001221e-01	2.000000000000001221e-01	2.000000000000001221e-01	2.000000000000001221e-01	2.000000000000001221e-01	2.000000000000001221e-01	2.000000000000001221e-01	2.000000000000001221e-01	2.000000000000001221e-01	2.000000000000001221e-01	2.000000000000001221e-01	2.000000000000001221e-01	2.000000000000001221e-01	2.000000000000001221e-01	2.000000000000001221e-01	2.000000000000001221e-01	2.000000000000001221e-01	2.000000000000001221e-01	2.000000000000001221e-01	2.000000000000001221e-01	2.000000000000001221e-01	2.000000000000001221e-01	2.000000000000001221e-01	2.000000000000001221e-01	2.000000000000001221e-01	2.000000000000001221e-01	2.000000000000001221e-01	2.000000000000001221e-01	2.000000000000001221e-01	2.000000000000001221e-01	2.000000000000001221e-01	2.000000000000001221e-01	2.000000000000001221e-01	2.000000000000001221e-01	2.000000000000001221e-01	2.000000000000001221e-01
2.000000000000001221e-01	2.000000000000001221e-01	2.000000000000001221e-01	2.000000000000001221e-01	2.000000000000001221e-01	2.000000000000001221e-01	2.000000000000001221e-01	2.000000000000001221e-01	2.000000000000001221e-01	2.000000000000001221e-01	2.000000000000001221e-01	2.000000000000001221e-01	2.000000000000001221e-01	2.000000000000001221e-01	2.000000000000001221e-01	2.000000000000001221e-01	2.000000000000001221e-01	2.000000000000001221e-01	2.000000000000001221e-01	2.000000000000001221e-01	2.000000000000001221e-01	2.000000000000001221e-01	2.000000000000001221e-01	2.000000000000001221e-01	2.000000000000001221e-01	2.000000000000001221e-01	2.000000000000001221e-01	2.000000000000001221e-01	2.000000000000001221e-01	2.000000000000001221e-01	2.000000000000001221e-01	2.000000000000001221e-01	2.000000000000001221e-01	2.000000000000001221e-01	2.000000000000001221e-01	2.000000000000001221e-01	2.000000000000001221e-01	2.000000000000001221e-01	2.000000000000001221e-01	2.000000000000001221e-01	2.000000000000001221e-01	2.000000000000001221e-01	2.000000000000001221e-01	2.000000000000001221e-01	2.000000000000001221e-01	2.000000000000001221e-01	2.000000000000001221e-01	2.000000000000001221e-01	2.000000000000001221e-01	2.000000000000001221e-01
2.000000000000001221e-01	2.000000000000001221e-01	2.000000000000001221e-01	2.000000000000001221e-01	2.000000000000001221e-01	2.000000000000001221e-01	2.000000000000001221e-01	2.000000000000001221e-01	2.000000000000001221e-01	2.000000000000001221e-01	2.000000000000001221e-01	2.000000000000001221e-01	2.000000000000001221e-01	2.000000000000001221e-01	2.000000000000001221e-01	2.000000000000001221e-01	2.000000000000001221e-01	2.000000000000001221e-01	2.000000000000001221e-01	2.000000000000001221e-01	2.000000000000001221e-01	2.000000000000001221e-01	2.000000000000001221e-01	2.000000000000001221e-01	2.000000000000001221e-01	2.000000000000001221e-01	2.000000000000001221e-01	2.000000000000001221e-01	2.000000000000001221e-01	2.000000000000001221e-01	2.000000000000001221e-01	2.000000000000001221e-01	2.000000000000001221e-01	2.000000000000001221e-01	2.000000000000001221e-01	2.000000000000001221e-01	2.000000000000001221e-01	2.000000000000001221e-01	2.000000000000001221e-01	2.000000000000001221e-01	2.000000000000001221e-01	2.000000000000001221e-01	2.000000000000001221e-01	2.000000000000001221e-01	2.000000000000001221e-01	2.000000000000001221e-01	2.000000000000001221e-01	2.000000000000001221e-01	2.000000000000001221e-01	2.000000000000001221e-01
2.000000000000001221e-01	2.000000000000001221e-01	2.000000000000001221e-01	2.000000000000001221e-01	2.000000000000001221e-01	2.000000000000001221e-01	2.000000000000001221e-01	2.000000000000001221e-01	2.000000000000001221e-01	2.000000000000001221e-01	2.000000000000001221e-01	2.000000000000001221e-01	2.000000000000001221e-01	2.000000000000001221e-01	2.000000000000001221e-01	2.000000000000001221e-01	2.000000000000001221e-01	2.000000000000001221e-01	2.000000000000001221e-01	2.000000000000001221e-01	2.000000000000001221e-01	2.000000000000001221e-01	2.000000000000001221e-01	2.000000000000001221e-01	2.000000000000001221e-01	2.000000000000001221e-01	2.000000000000001221e-01	2.000000000000001221e-01	2.000000000000001221e-01	2.000000000000001221e-01	2.000000000000001221e-01	2.000000000000001221e-01	2.000000000000001221e-01	2.000000000000001221e-01	2.000000000000001221e-01	2.000000000000001221e-01	2.000000000000001221e-01	2.000000000000001221e-01	2.000000000000001221e-01	2.000000000000001221e-01	2.000000000000001221e-01	2.000000000000001221e-01	2.000000000000001221e-01	2.000000000000001221e-01	2.000000000000001221e-01	2.000000000000001221e-01	2.000000000000001221e-01	2.000000000000001221e-01	2.000000000000001221e-01	2.000000000000001221e-01
2.000000000000001221e-01	2.000000000000001221e-01	2.000000000000001221e-01	2.000000000000001221e-01	2.000000000000001221e-01	2.000000000000001221e-01	2.000000000000001221e-01	2.000000000000001221e-01	2.000000000000001221e-01	2.000000000000001221e-01	2.000000000000001221e-01	2.000000000000001221e-01	2.000000000000001221e-01	2.000000000000001221e-01	2.000000000000001221e-01	2.000000000000001221e-01	2.000000000000001221e-01	2.000000000000001221e-01	2.000000000000001221e-01	2.000000000000001221e-01	2.000000000000001221e-01	2.000000000000001221e-01	2.000000000000001221e-01	2.000000000000001221e-01	2.000000000000001221e-01	2.000000000000001221e-01	2.000000000000001221e-01	2.000000000000001221e-01	2.000000000000001221e-01	2.000000000000001221e-01	2.000000000000001221e-01	2.000000000000001221e-01	2.000000000000001221e-01	2.000000000000001221e-01	2.000000000000001221e-01	2.000000000000001221e-01	2.000000000000001221e-01	2.000000000000001221e-01	2.000000000000001221e-01	2.000000000000001221e-01	2.000000000000001221e-01	2.000000000000001221e-01	2.000000000000001221e-01	2.000000000000001221e-01	2.000000000000001221e-01	2.000000000000001221e-01	2.000000000000001221e-01	2.000000000000001221e-01	2.000000000000001221e-01	2.000000000000001221e-01
2.000000000000001221e-01	2.000000000000001221e-01	2.000000000000001221e-01	2.000000000000001221e-01	2.000000000000001221e-01	2.000000000000001221e-01	2.000000000000001221e-01	2.000000000000001221e-01	2.000000000000001221e-01	2.000000000000001221e-01	2.000000000000001221e-01	2.000000000000001221e-01	2.000000000000001221e-01	2.000000000000001221e-01	2.000000000000001221e-01	2.000000000000001221e-01	2.000000000000001221e-01	2.000000000000001221e-01	2.000000000000001221e-01	2.000000000000001221e-01	2.000000000000001221e-01	2.000000000000001221e-01	2.000000000000001221e-01	2.000000000000001221e-01	2.000000000000001221e-01	2.000000000000001221e-01	2.000000000000001221e-01	2.000000000000001221e-01	2.000000000000001221e-01	2.000000000000001221e-01	2.000000000000001221e-01	2.000000000000001221e-01	2.000000000000001221e-01	2.000000000000001221e-01	2.000000000000001221e-01	2.000000000000001221e-01	2.000000000000001221e-01	2.000000000000001221e-01	2.000000000000001221e-01	2.000000000000001221e-01	2.000000000000001221e-01	2.000000000000001221e-01	2.000000000000001221e-01	2.000000000000001221e-01	2.000000000000001221e-01	2.000000000000001221e-01	2.000000000000001221e-01	2.000000000000001221e-01	2.000000000000001221e-01	2.000000000000001221e-01
2.000000000000001221e-01	2.000000000000001221e-01	2.000000000000001221e-01	2.000000000000001221e-01	2.000000000000001221e-01	2.000000000000001221e-01	2.000000000000001221e-01	2.000000000000001221e-01	2.000000000000001221e-01	2.000000000000001221e-01	2.000000000000001221e-01	2.000000000000001221e-01	2.000000000000001221e-01	2.000000000000001221e-01	2.000000000000001221e-01	2.000000000000001221e-01	2.000000000000001221e-01	2.000000000000001221e-01	2.000000000000001221e-01	2.000000000000001221e-01	2.000000000000001221e-01	2.000000000000001221e-01	2.000000000000001221e-01	2.000000000000001221e-01	2.000000000000001221e-01	2.000000000000001221e-01	2.000000000000001221e-01	2.000000000000001221e-01	2.000000000000001221e-01	2.000000000000001221e-01	2.000000000000001221e-01	2.000000000000001221e-01	2.000000000000001221e-01	2.000000000000001221e-01	2.000000000000001221e-01	2.000000000000001221e-01	2.000000000000001221e-01	2.000000000000001221e-01	2.000000000000001221e-01	2.000000000000001221e-01	2.000000000000001221e-01	2.000000000000001221e-01	2.000000000000001221e-01	2.000000000000001221e-01	2.000000000000001221e-01	2.000000000000001221e-01	2.000000000000001221e-01	2.000000000000001221e-01	2.000000000000001221e-01	2.000000000000001221e-01
2.000000000000001221e-01	2.000000000000001221e-01	2.000000000000001221e-01	2.000000000000001221e-01	2.000000000000001221e-01	2.000000000000001221e-01	2.000000000000001221e-01	2.000000000000001221e-01	2.000000000000001221e-01	2.000000000000001221e-01	2.000000000000001221e-01	2.000000000000001221e-01	2.000000000000001221e-01	2.000000000000001221e-01	2.000000000000001221e-01	2.000000000000001221e-01	2.000000000000001221e-01	2.000000000000001221e-01	2.000000000000001221e-01	2.000000000000001221e-01	2.000000000000001221e-01	2.000000000000001221e-01	2.000000000000001221e-01	2.000000000000001221e-01	2.000000000000001221e-01	2.000000000000001221e-01	2.000000000000001221e-01	2.000000000000001221e-01	2.000000000000001221e-01	2.000000000000001221e-01	2.000000000000001221e-01	2.000000000000001221e-01	2.000000000000001221e-01	2.000000000000001221e-01	2.000000000000001221e-01	2.000000000000001221e-01	2.000000000000001221e-01	2.000000000000001221e-01	2.000000000000001221e-01	2.000000000000001221e-01	2.000000000000001221e-01	2.000000000000001221e-01	2.000000000000001221e-01	2.000000000000001221e-01	2.000000000000001221e-01	2.000000000000001221e-01	2.000000000000001221e-01	2.000000000000001221e-01	2.000000000000001221e-01	2.000000000000001221e-01
2.000000000000001221e-01	2.000000000000001221e-01	2.000000000000001221e-01	2.000000000000001221e-01	2.000000000000001221e-01	2.000000000000001221e-01	2.000000000000001221e-01	2.000000000000001221e-01	2.000000000000001221e-01	2.000000000000001221e-01	2.000000000000001221e-01	2.000000000000001221e-01	2.000000000000001221e-01	2.000000000000001221e-01	2.000000000000001221e-01	2.000000000000001221e-01	2.000000000000001221e-01	2.000000000000001221e-01	2.000000000000001221e-01	2.000000000000001221e-01	2.000000000000001221e-01	2.000000000000001221e-01	2.000000000000001221e-01	2.000000000000001221e-01	2.000000000000001221e-01	2.000000000000001221e-01	2.000000000000001221e-01	2.000000000000001221e-01	2.000000000000001221e-01	2.000000000000001221e-01	2.000000000000001221e-01	2.000000000000001221e-01	2.000000000000001221e-01	2.000000000000001221e-01	2.000000000000001221e-01	2.000000000000001221e-01	2.000000000000001221e-01	2.000000000000001221e-01	2.000000000000001221e-01	2.000000000000001221e-01	2.000000000000001221e-01	2.000000000000001221e-01	2.000000000000001221e-01	2.000000000000001221e-01	2.000000000000001221e-01	2.000000000000001221e-01	2.000000000000001221e-01	2.000000000000001221e-01	2.000000000000001221e-01	2.000000000000001221e-01
2.000000000000001221e-01	2.000000000000001221e-01	2.000000000000001221e-01	2.000000000000001221e-01	2.000000000000001221e-01	2.000000000000001221e-01	2.000000000000001221e-01	2.000000000000001221e-01	2.000000000000001221e-01	2.000000000000001221e-01	2.000000000000001221e-01	2.000000000000001221e-01	2.000000000000001221e-01	2.000000000000001221e-01	2.000000000000001221e-01	2.000000000000001221e-01	2.000000000000001221e-01	2.000000000000001221e-01	2.000000000000001221e-01	2.000000000000001221e-01	2.000000000000001221e-01	2.000000000000001221e-01	2.000000000000001221e-01	2.000000000000001221e-01	2.000000000000001221e-01	2.000000000000001221e-01	2.000000000000001221e-01	2.000000000000001221e-01	2.000000000000001221e-01	2.000000000000001221e-01	2.000000000000001221e-01	2.000000000000001221e-01	2.000000000000001221e-01	2.000000000000001221e-01	2.000000000000001221e-01	2.000000000000001221e-01	2.000000000000001221e-01	2.000000000000001221e-01	2.000000000000001221e-01	2.000000000000001221e-01	2.000000000000001221e-01	2.000000000000001221e-01	2.000000000000001221e-01	2.000000000000001221e-01	2.000000000000001221e-01	2.000000000000001221e-01	2.000000000000001221e-01	2.000000000000001221e-01	2.000000000000001221e-01	2.000000000000001221e-01
2.000000000000001221e-01	2.000000000000001221e-01	2.000000000000001221e-01	2.000000000000001221e-01	2.000000000000001221e-01	2.000000000000001221e-01	2.000000000000001221e-01	2.000000000000001221e-01	2.000000000000001221e-01	2.000000000000001221e-01	2.000000000000001221e-01	2.000000000000001221e-01	2.000000000000001221e-01	2.000000000000001221e-01	2.000000000000001221e-01	2.000000000000001221e-01	2.000000000000001221e-01	2.000000000000001221e-01	2.000000000000001221e-01	2.000000000000001221e-01	2.000000000000001221e-01	2.000000000000001221e-01	2.000000000000001221e-01	2.000000000000001221e-01	2.000000000000001221e-01	2.000000000000001221e-01	2.000000000000001221e-01	2.000000000000001221e-01	2.000000000000001221e-01	2.000000000000001221e-01	2.000000000000001221e-01	2.000000000000001221e-01	2.000000000000001221e-01	2.000000000000001221e-01	2.000000000000001221e-01	2.000000000000001221e-01	2.000000000000001221e-01	2.000000000000001221e-01	2.000000000000001221e-01	2.000000000000001221e-01	2.000000000000001221e-01	2.000000000000001221e-01	2.000000000000001221e-01	2.000000000000001221e-01	2.000000000000001221e-01	2.000000000000001221e-01	2.000000000000001221e-01	2.000000000000001221e-01	2.000000000000001221e-01	2.000000000000001221e-01
2.000000000000001221e-01	2.000000000000001221e-01	2.000000000000001221e-01	2.000000000000001221e-01	2.000000000000001221e-01	2.000000000000001221e-01	2.000000000000001221e-01	2.000000000000001221e-01	2.000000000000001221e-01	2.000000000000001221e-01	2.000000000000001221e-01	2.000000000000001221e-01	2.000000000000001221e-01	2.000000000000001221e-01	2.000000000000001221e-01	2.000000000000001221e-01	2.000000000000001221e-01	2.000000000000001221e-01	2.000000000000001221e-01	2.000000000000001221e-01	2.000000000000001221e-01	2.000000000000001221e-01	2.000000000000001221e-01	2.000000000000001221e-01	2.000000000000001221e-01	2.000000000000001221e-01	2.000000000000001221e-01	2.000000000000001221e-01	2.000000000000001221e-01	2.000000000000001221e-01	2.000000000000001221e-01	2.000000000000001221e-01	2.000000000000001221e-01	2.000000000000001221e-01	2.000000000000001221e-01	2.000000000000001221e-01	2.000000000000001221e-01	2.000000000000001221e-01	2.000000000000001221e-01	2.000000000000001221e-01	2.000000000000001221e-01	2.000000000000001221e-01	2.000000000000001221e-01	2.000000000000001221e-01	2.000000000000001221e-01	2.000000000000001221e-01	2.000000000000001221e-01	2.000000000000001221e-01	2.000000000000001221e-01	2.000000000000001221e-01
2.000000000000001221e-01	2.000000000000001221e-01	2.000000000000001221e-01	2.000000000000001221e-01	2.000000000000001221e-01	2.000000000000001221e-01	2.000000000000001221e-01	2.000000000000001221e-01	2.000000000000001221e-01	2.000000000000001221e-01	2.000000000000001221e-01	2.000000000000001221e-01	2.000000000000001221e-01	2.000000000000001221e-01	2.000000000000001221e-01	2.000000000000001221e-01	2.000000000000001221e-01	2.000000000000001221e-01	2.000000000000001221e-01	2.000000000000001221e-01	2.000000000000001221e-01	2.000000000000001221e-01	2.000000000000001221e-01	2.000000000000001221e-01	2.000000000000001221e-01	2.000000000000001221e-01	2.000000000000001221e-01	2.000000000000001221e-01	2.000000000000001221e-01	2.000000000000001221e-01	2.000000000000001221e-01	2.000000000000001221e-01	2.000000000000001221e-01	2.000000000000001221e-01	2.000000000000001221e-01	2.000000000000001221e-01	2.000000000000001221e-01	2.000000000000001221e-01	2.000000000000001221e-01	2.000000000000001221e-01	2.000000000000001221e-01	2.000000000000001221e-01	2.000000000000001221e-01	2.000000000000001221e-01	2.000000000000001221e-01	2.000000000000001221e-01	2.000000000000001221e-01	2.000000000000001221e-01	2.000000000000001221e-01	2.000000000000001221e-01
2.000000000000001221e-01	2.000000000000001221e-01	2.000000000000001221e-01	2.000000000000001221e-01	2.000000000000001221e-01	2.000000000000001221e-01	2.000000000000001221e-01	2.000000000000001221e-01	2.000000000000001221e-01	2.000000000000001221e-01	2.000000000000001221e-01	2.000000000000001221e-01	2.000000000000001221e-01	2.000000000000001221e-01	2.000000000000001221e-01	2.000000000000001221e-01	2.000000000000001221e-01	2.000000000000001221e-01	2.000000000000001221e-01	2.000000000000001221e-01	2.000000000000001221e-01	2.000000000000001221e-01	2.000000000000001221e-01	2.000000000000001221e-01	2.000000000000001221e-01	2.000000000000001221e-01	2.000000000000001221e-01	2.000000000000001221e-01	2.000000000000001221e-01	2.000000000000001221e-01	2.000000000000001221e-01	2.000000000000001221e-01	2.000000000000001221e-01	2.000000000000001221e-01	2.000000000000001221e-01	2.000000000000001221e-01	2.000000000000001221e-01	2.000000000000001221e-01	2.000000000000001221e-01	2.000000000000001221e-01	2.000000000000001221e-01	2.000000000000001221e-01	2.000000000000001221e-01	2.000000000000001221e-01	2.000000000000001221e-01	2.000000000000001221e-01	2.000000000000001221e-01	2.000000000000001221e-01	2.000000000000001221e-01	2.000000000000001221e-01
2.000000000000001221e-01	2.000000000000001221e-01	2.000000000000001221e-01	2.000000000000001221e-01	2.000000000000001221e-01	2.000000000000001221e-01	2.000000000000001221e-01	2.000000000000001221e-01	2.000000000000001221e-01	2.000000000000001221e-01	2.000000000000001221e-01	2.000000000000001221e-01	2.000000000000001221e-01	2.000000000000001221e-01	2.000000000000001221e-01	2.000000000000001221e-01	2.000000000000001221e-01	2.000000000000001221e-01	2.000000000000001221e-01	2.000000000000001221e-01	2.000000000000001221e-01	2.000000000000001221e-01	2.000000000000001221e-01	2.000000000000001221e-01	2.000000000000001221e-01	2.000000000000001221e-01	2.000000000000001221e-01	2.000000000000001221e-01	2.000000000000001221e-01	2.000000000000001221e-01	2.000000000000001221e-01	2.000000000000001221e-01	2.000000000000001221e-01	2.000000000000001221e-01	2.000000000000001221e-01	2.000000000000001221e-01	2.000000000000001221e-01	2.000000000000001221e-01	2.000000000000001221e-01	2.000000000000001221e-01	2.000000000000001221e-01	2.000000000000001221e-01	2.000000000000001221e-01	2.000000000000001221e-01	2.000000000000001221e-01	2.000000000000001221e-01	2.000000000000001221e-01	2.000000000000001221e-01	2.000000000000001221e-01	2.000000000000001221e-01
2.000000000000001221e-01	2.000000000000001221e-01	2.000000000000001221e-01	2.000000000000001221e-01	2.000000000000001221e-01	2.000000000000001221e-01	2.000000000000001221e-01	2.000000000000001221e-01	2.000000000000001221e-01	2.000000000000001221e-01	2.000000000000001221e-01	2.000000000000001221e-01	2.000000000000001221e-01	2.000000000000001221e-01	2.000000000000001221e-01	2.000000000000001221e-01	2.000000000000001221e-01	2.000000000000001221e-01	2.000000000000001221e-01	2.000000000000001221e-01	2.000000000000001221e-01	2.000000000000001221e-01	2.000000000000001221e-01	2.000000000000001221e-01	2.000000000000001221e-01	2.000000000000001221e-01	2.000000000000001221e-01	2.000000000000001221e-01	2.000000000000001221e-01	2.000000000000001221e-01	2.000000000000001221e-01	2.000000000000001221e-01	2.000000000000001221e-01	2.000000000000001221e-01	2.000000000000001221e-01	2.000000000000001221e-01	2.000000000000001221e-01	2.000000000000001221e-01	2.000000000000001221e-01	2.000000000000001221e-01	2.000000000000001221e-01	2.000000000000001221e-01	2.000000000000001221e-01	2.000000000000001221e-01	2.000000000000001221e-01	2.000000000000001221e-01	2.000000000000001221e-01	2.000000000000001221e-01	2.000000000000001221e-01	2.000000000000001221e-01
2.000000000000001221e-01	2.000000000000001221e-01	2.000000000000001221e-01	2.000000000000001221e-01	2.000000000000001221e-01	2.000000000000001221e-01	2.000000000000001221e-01	2.000000000000001221e-01	2.000000000000001221e-01	2.000000000000001221e-01	2.000000000000001221e-01	2.000000000000001221e-01	2.000000000000001221e-01	2.000000000000001221e-01	2.000000000000001221e-01	2.000000000000001221e-01	2.000000000000001221e-01	2.000000000000001221e-01	2.000000000000001221e-01	2.000000000000001221e-01	2.000000000000001221e-01	2.000000000000001221e-01	2.000000000000001221e-01	2.000000000000001221e-01	2.000000000000001221e-01	2.000000000000001221e-01	2.000000000000001221e-01	2.000000000000001221e-01	2.000000000000001221e-01	2.000000000000001221e-01	2.000000000000001221e-01	2.000000000000001221e-01	2.000000000000001221e-01	2.000000000000001221e-01	2.000000000000001221e-01	2.000000000000001221e-01	2.000000000000001221e-01	2.000000000000001221e-01	2.000000000000001221e-01	2.000000000000001221e-01	2.000000000000001221e-01	2.000000000000001221e-01	2.000000000000001221e-01	2.000000000000001221e-01	2.000000000000001221e-01	2.000000000000001221e-01	2.000000000000001221e-01	2.000000000000001221e-01	2.000000000000001221e-01	2.000000000000001221e-01
2.000000000000001221e-01	2.000000000000001221e-01	2.000000000000001221e-01	2.000000000000001221e-01	2.000000000000001221e-01	2.000000000000001221e-01	2.000000000000001221e-01	2.000000000000001221e-01	2.000000000000001221e-01	2.000000000000001221e-01	2.000000000000001221e-01	2.000000000000001221e-01	2.000000000000001221e-01	2.000000000000001221e-01	2.000000000000001221e-01	2.000000000000001221e-01	2.000000000000001221e-01	2.000000000000001221e-01	2.000000000000001221e-01	2.000000000000001221e-01	2.000000000000001221e-01	2.000000000000001221e-01	2.000000000000001221e-01	2.000000000000001221e-01	2.000000000000001221e-01	2.000000000000001221e-01	2.000000000000001221e-01	2.000000000000001221e-01	2.000000000000001221e-01	2.000000000000001221e-01	2.000000000000001221e-01	2.000000000000001221e-01	2.000000000000001221e-01	2.000000000000001221e-01	2.000000000000001221e-01	2.000000000000001221e-01	2.000000000000001221e-01	2.000000000000001221e-01	2.000000000000001221e-01	2.000000000000001221e-01	2.000000000000001221e-01	2.000000000000001221e-01	2.000000000000001221e-01	2.000000000000001221e-01	2.000000000000001221e-01	2.000000000000001221e-01	2.000000000000001221e-01	2.000000000000001221e-01	2.000000000000001221e-01	2.000000000000001221e-01
2.000000000000001221e-01	2.000000000000001221e-01	2.000000000000001221e-01	2.000000000000001221e-01	2.000000000000001221e-01	2.000000000000001221e-01	2.000000000000001221e-01	2.000000000000001221e-01	2.000000000000001221e-01	2.000000000000001221e-01	2.000000000000001221e-01	2.000000000000001221e-01	2.000000000000001221e-01	2.000000000000001221e-01	2.000000000000001221e-01	2.000000000000001221e-01	2.000000000000001221e-01	2.000000000000001221e-01	2.000000000000001221e-01	2.000000000000001221e-01	2.000000000000001221e-01	2.000000000000001221e-01	2.000000000000001221e-01	2.000000000000001221e-01	2.000000000000001221e-01	2.000000000000001221e-01	2.000000000000001221e-01	2.000000000000001221e-01	2.000000000000001221e-01	2.000000000000001221e-01	2.000000000000001221e-01	2.000000000000001221e-01	2.000000000000001221e-01	2.000000000000001221e-01	2.000000000000001221e-01	2.000000000000001221e-01	2.000000000000001221e-01	2.000000000000001221e-01	2.000000000000001221e-01	2.000000000000001221e-01	2.000000000000001221e-01	2.000000000000001221e-01	2.000000000000001221e-01	2.000000000000001221e-01	2.000000000000001221e-01	2.000000000000001221e-01	2.000000000000001221e-01	2.000000000000001221e-01	2.000000000000001221e-01	2.000000000000001221e-01
2.000000000000001221e-01	2.000000000000001221e-01	2.000000000000001221e-01	2.000000000000001221e-01	2.000000000000001221e-01	2.000000000000001221e-01	2.000000000000001221e-01	2.000000000000001221e-01	2.000000000000001221e-01	2.000000000000001221e-01	2.000000000000001221e-01	2.000000000000001221e-01	2.000000000000001221e-01	2.000000000000001221e-01	2.000000000000001221e-01	2.000000000000001221e-01	2.000000000000001221e-01	2.000000000000001221e-01	2.000000000000001221e-01	2.000000000000001221e-01	2.000000000000001221e-01	2.000000000000001221e-01	2.000000000000001221e-01	2.000000000000001221e-01	2.000000000000001221e-01	2.000000000000001221e-01	2.000000000000001221e-01	2.000000000000001221e-01	2.000000000000001221e-01	2.000000000000001221e-01	2.000000000000001221e-01	2.000000000000001221e-01	2.000000000000001221e-01	2.000000000000001221e-01	2.000000000000001221e-01	2.000000000000001221e-01	2.000000000000001221e-01	2.000000000000001221e-01	2.000000000000001221e-01	2.000000000000001221e-01	2.000000000000001221e-01	2.000000000000001221e-01	2.000000000000001221e-01	2.000000000000001221e-01	2.000000000000001221e-01	2.000000000000001221e-01	2.000000000000001221e-01	2.000000000000001221e-01	2.000000000000001221e-01	2.000000000000001221e-01
2.000000000000001221e-01	2.000000000000001221e-01	2.000000000000001221e-01	2.000000000000001221e-01	2.000000000000001221e-01	2.000000000000001221e-01	2.000000000000001221e-01	2.000000000000001221e-01	2.000000000000001221e-01	2.000000000000001221e-01	2.000000000000001221e-01	2.000000000000001221e-01	2.000000000000001221e-01	2.000000000000001221e-01	2.000000000000001221e-01	2.000000000000001221e-01	2.000000000000001221e-01	2.000000000000001221e-01	2.000000000000001221e-01	2.000000000000001221e-01	2.000000000000001221e-01	2.000000000000001221e-01	2.000000000000001221e-01	2.000000000000001221e-01	2.000000000000001221e-01	2.000000000000001221e-01	2.000000000000001221e-01	2.000000000000001221e-01	2.000000000000001221e-01	2.000000000000001221e-01	2.000000000000001221e-01	2.000000000000001221e-01	2.000000000000001221e-01	2.000000000000001221e-01	2.000000000000001221e-01	2.000000000000001221e-01	2.000000000000001221e-01	2.000000000000001221e-01	2.000000000000001221e-01	2.000000000000001221e-01	2.000000000000001221e-01	2.000000000000001221e-01	2.000000000000001221e-01	2.000000000000001221e-01	2.000000000000001221e-01	2.000000000000001221e-01	2.000000000000001221e-01	2.000000000000001221e-01	2.000000000000001221e-01	2.000000000000001221e-01
2.000000000000001221e-01	2.000000000000001221e-01	2.000000000000001221e-01	2.000000000000001221e-01	2.000000000000001221e-01	2.000000000000001221e-01	2.000000000000001221e-01	2.000000000000001221e-01	2.000000000000001221e-01	2.000000000000001221e-01	2.000000000000001221e-01	2.000000000000001221e-01	2.000000000000001221e-01	2.000000000000001221e-01	2.000000000000001221e-01	2.000000000000001221e-01	2.000000000000001221e-01	2.000000000000001221e-01	2.000000000000001221e-01	2.000000000000001221e-01	2.000000000000001221e-01	2.000000000000001221e-01	2.000000000000001221e-01	2.000000000000001221e-01	2.000000000000001221e-01	2.000000000000001221e-01	2.000000000000001221e-01	2.000000000000001221e-01	2.000000000000001221e-01	2.000000000000001221e-01	2.000000000000001221e-01	2.000000000000001221e-01	2.000000000000001221e-01	2.000000000000001221e-01	2.000000000000001221e-01	2.000000000000001221e-01	2.000000000000001221e-01	2.000000000000001221e-01	2.000000000000001221e-01	2.000000000000001221e-01	2.000000000000001221e-01	2.000000000000001221e-01	2.000000000000001221e-01	2.000000000000001221e-01	2.000000000000001221e-01	2.000000000000001221e-01	2.000000000000001221e-01	2.000000000000001221e-01	2.000000000000001221e-01	2.000000000000001221e-01
2.000000000000001221e-01	2.000000000000001221e-01	2.000000000000001221e-01	2.000000000000001221e-01	2.000000000000001221e-01	2.000000000000001221e-01	2.000000000000001221e-01	2.000000000000001221e-01	2.000000000000001221e-01	2.000000000000001221e-01	2.000000000000001221e-01	2.000000000000001221e-01	2.000000000000001221e-01	2.000000000000001221e-01	2.000000000000001221e-01	2.000000000000001221e-01	2.000000000000001221e-01	2.000000000000001221e-01	2.000000000000001221e-01	2.000000000000001221e-01	2.000000000000001221e-01	2.000000000000001221e-01	2.000000000000001221e-01	2.000000000000001221e-01	2.000000000000001221e-01	2.000000000000001221e-01	2.000000000000001221e-01	2.000000000000001221e-01	2.000000000000001221e-01	2.000000000000001221e-01	2.000000000000001221e-01	2.000000000000001221e-01	2.000000000000001221e-01	2.000000000000001221e-01	2.000000000000001221e-01	2.000000000000001221e-01	2.000000000000001221e-01	2.000000000000001221e-01	2.000000000000001221e-01	2.000000000000001221e-01	2.000000000000001221e-01	2.000000000000001221e-01	2.000000000000001221e-01	2.000000000000001221e-01	2.000000000000001221e-01	2.000000000000001221e-01	2.000000000000001221e-01	2.000000000000001221e-01	2.000000000000001221e-01	2.000000000000001221e-01
2.000000000000001221e-01	2.000000000000001221e-01	2.000000000000001221e-01	2.000000000000001221e-01	2.000000000000001221e-01	2.000000000000001221e-01	2.000000000000001221e-01	2.000000000000001221e-01	2.000000000000001221e-01	2.000000000000001221e-01	2.000000000000001221e-01	2.000000000000001221e-01	2.000000000000001221e-01	2.000000000000001221e-01	2.000000000000001221e-01	2.000000000000001221e-01	2.000000000000001221e-01	2.000000000000001221e-01	2.000000000000001221e-01	2.000000000000001221e-01	2.000000000000001221e-01	2.000000000000001221e-01	2.000000000000001221e-01	2.000000000000001221e-01	2.000000000000001221e-01	2.000000000000001221e-01	2.000000000000001221e-01	2.000000000000001221e-01	2.000000000000001221e-01	2.000000000000001221e-01	2.000000000000001221e-01	2.000000000000001221e-01	2.000000000000001221e-01	2.000000000000001221e-01	2.000000000000001221e-01	2.000000000000001221e-01	2.000000000000001221e-01	2.000000000000001221e-01	2.000000000000001221e-01	2.000000000000001221e-01	2.000000000000001221e-01	2.000000000000001221e-01	2.000000000000001221e-01	2.000000000000001221e-01	2.000000000000001221e-01	2.000000000000001221e-01	2.000000000000001221e-01	2.000000000000001221e-01	2.000000000000001221e-01	2.000000000000001221e-01
2.000000000000001221e-01	2.000000000000001221e-01	2.000000000000001221e-01	2.000000000000001221e-01	2.000000000000001221e-01	2.000000000000001221e-01	2.000000000000001221e-01	2.000000000000001221e-01	2.000000000000001221e-01	2.000000000000001221e-01	2.000000000000001221e-01	2.000000000000001221e-01	2.000000000000001221e-01	2.000000000000001221e-01	2.000000000000001221e-01	2.000000000000001221e-01	2.000000000000001221e-01	2.000000000000001221e-01	2.000000000000001221e-01	2.000000000000001221e-01	2.000000000000001221e-01	2.000000000000001221e-01	2.000000000000001221e-01	2.000000000000001221e-01	2.000000000000001221e-01	2.000000000000001221e-01	2.000000000000001221e-01	2.000000000000001221e-01	2.000000000000001221e-01	2.000000000000001221e-01	2.000000000000001221e-01	2.000000000000001221e-01	2.000000000000001221e-01	2.000000000000001221e-01	2.000000000000001221e-01	2.000000000000001221e-01	2.000000000000001221e-01	2.000000000000001221e-01	2.000000000000001221e-01	2.000000000000001221e-01	2.000000000000001221e-01	2.000000000000001221e-01	2.000000000000001221e-01	2.000000000000001221e-01	2.000000000000001221e-01	2.000000000000001221e-01	2.000000000000001221e-01	2.000000000000001221e-01	2.000000000000001221e-01	2.000000000000001221e-01
2.000000000000001221e-01	2.000000000000001221e-01	2.000000000000001221e-01	2.000000000000001221e-01	2.000000000000001221e-01	2.000000000000001221e-01	2.000000000000001221e-01	2.000000000000001221e-01	2.000000000000001221e-01	2.000000000000001221e-01	2.000000000000001221e-01	2.000000000000001221e-01	2.000000000000001221e-01	2.000000000000001221e-01	2.000000000000001221e-01	2.000000000000001221e-01	2.000000000000001221e-01	2.000000000000001221e-01	2.000000000000001221e-01	2.000000000000001221e-01	2.000000000000001221e-01	2.000000000000001221e-01	2.000000000000001221e-01	2.000000000000001221e-01	2.000000000000001221e-01	2.000000000000001221e-01	2.000000000000001221e-01	2.000000000000001221e-01	2.000000000000001221e-01	2.000000000000001221e-01	2.000000000000001221e-01	2.000000000000001221e-01	2.000000000000001221e-01	2.000000000000001221e-01	2.000000000000001221e-01	2.000000000000001221e-01	2.000000000000001221e-01	2.000000000000001221e-01	2.000000000000001221e-01	2.000000000000001221e-01	2.000000000000001221e-01	2.000000000000001221e-01	2.000000000000001221e-01	2.000000000000001221e-01	2.000000000000001221e-01	2.000000000000001221e-01	2.000000000000001221e-01	2.000000000000001221e-01	2.000000000000001221e-01	2.000000000000001221e-01
2.000000000000001221e-01	2.000000000000001221e-01	2.000000000000001221e-01	2.000000000000001221e-01	2.000000000000001221e-01	2.000000000000001221e-01	2.000000000000001221e-01	2.000000000000001221e-01	2.000000000000001221e-01	2.000000000000001221e-01	2.000000000000001221e-01	2.000000000000001221e-01	2.000000000000001221e-01	2.000000000000001221e-01	2.000000000000001221e-01	2.000000000000001221e-01	2.000000000000001221e-01	2.000000000000001221e-01	2.000000000000001221e-01	2.000000000000001221e-01	2.000000000000001221e-01	2.000000000000001221e-01	2.000000000000001221e-01	2.000000000000001221e-01	2.000000000000001221e-01	2.000000000000001221e-01	2.000000000000001221e-01	2.000000000000001221e-01	2.000000000000001221e-01	2.000000000000001221e-01	2.000000000000001221e-01	2.000000000000001221e-01	2.000000000000001221e-01	2.000000000000001221e-01	2.000000000000001221e-01	2.000000000000001221e-01	2.000000000000001221e-01	2.000000000000001221e-01	2.000000000000001221e-01	2.000000000000001221e-01	2.000000000000001221e-01	2.000000000000001221e-01	2.000000000000001221e-01	2.000000000000001221e-01	2.000000000000001221e-01	2.000000000000001221e-01	2.000000000000001221e-01	2.000000000000001221e-01	2.000000000000001221e-01	2.000000000000001221e-01
2.000000000000001221e-01	2.000000000000001221e-01	2.000000000000001221e-01	2.000000000000001221e-01	2.000000000000001221e-01	2.000000000000001221e-01	2.000000000000001221e-01	2.000000000000001221e-01	2.000000000000001221e-01	2.000000000000001221e-01	2.000000000000001221e-01	2.000000000000001221e-01	2.000000000000001221e-01	2.000000000000001221e-01	2.000000000000001221e-01	2.000000000000001221e-01	2.000000000000001221e-01	2.000000000000001221e-01	2.000000000000001221e-01	2.000000000000001221e-01	2.000000000000001221e-01	2.000000000000001221e-01	2.000000000000001221e-01	2.000000000000001221e-01	2.000000000000001221e-01	2.000000000000001221e-01	2.000000000000001221e-01	2.000000000000001221e-01	2.000000000000001221e-01	2.000000000000001221e-01	2.000000000000001221e-01	2.000000000000001221e-01	2.000000000000001221e-01	2.000000000000001221e-01	2.000000000000001221e-01	2.000000000000001221e-01	2.000000000000001221e-01	2.000000000000001221e-01	2.000000000000001221e-01	2.000000000000001221e-01	2.000000000000001221e-01	2.000000000000001221e-01	2.000000000000001221e-01	2.000000000000001221e-01	2.000000000000001221e-01	2.000000000000001221e-01	2.000000000000001221e-01	2.000000000000001221e-01	2.000000000000001221e-01	2.000000000000001221e-01
2.000000000000001221e-01	2.000000000000001221e-01	2.000000000000001221e-01	2.000000000000001221e-01	2.000000000000001221e-01	2.000000000000001221e-01	2.000000000000001221e-01	2.000000000000001221e-01	2.000000000000001221e-01	2.000000000000001221e-01	2.000000000000001221e-01	2.000000000000001221e-01	2.000000000000001221e-01	2.000000000000001221e-01	2.000000000000001221e-01	2.000000000000001221e-01	2.000000000000001221e-01	2.000000000000001221e-01	2.000000000000001221e-01	2.000000000000001221e-01	2.000000000000001221e-01	2.000000000000001221e-01	2.000000000000001221e-01	2.000000000000001221e-01	2.000000000000001221e-01	2.000000000000001221e-01	2.000000000000001221e-01	2.000000000000001221e-01	2.000000000000001221e-01	2.000000000000001221e-01	2.000000000000001221e-01	2.000000000000001221e-01	2.000000000000001221e-01	2.000000000000001221e-01	2.000000000000001221e-01	2.000000000000001221e-01	2.000000000000001221e-01	2.000000000000001221e-01	2.000000000000001221e-01	2.000000000000001221e-01	2.000000000000001221e-01	2.000000000000001221e-01	2.000000000000001221e-01	2.000000000000001221e-01	2.000000000000001221e-01	2.000000000000001221e-01	2.000000000000001221e-01	2.000000000000001221e-01	2.000000000000001221e-01	2.000000000000001221e-01
2.000000000000001221e-01	2.000000000000001221e-01	2.000000000000001221e-01	2.000000000000001221e-01	2.000000000000001221e-01	2.000000000000001221e-01	2.000000000000001221e-01	2.000000000000001221e-01	2.000000000000001221e-01	2.000000000000001221e-01	2.000000000000001221e-01	2.000000000000001221e-01	2.000000000000001221e-01	2.000000000000001221e-01	2.000000000000001221e-01	2.000000000000001221e-01	2.000000000000001221e-01	2.000000000000001221e-01	2.000000000000001221e-01	2.000000000000001221e-01	2.000000000000001221e-01	2.000000000000001221e-01	2.000000000000001221e-01	2.000000000000001221e-01	2.000000000000001221e-01	2.000000000000001221e-01	2.000000000000001221e-01	2.000000000000001221e-01	2.000000000000001221e-01	2.000000000000001221e-01	2.000000000000001221e-01	2.000000000000001221e-01	2.000000000000001221e-01	2.000000000000001221e-01	2.000000000000001221e-01	2.000000000000001221e-01	2.000000000000001221e-01	2.000000000000001221e-01	2.000000000000001221e-01	2.000000000000001221e-01	2.000000000000001221e-01	2.000000000000001221e-01	2.000000000000001221e-01	2.000000000000001221e-01	2.000000000000001221e-01	2.000000000000001221e-01	2.000000000000001221e-01	2.000000000000001221e-01	2.000000000000001221e-01	2.000000000000001221e-01
2.000000000000001221e-01	2.000000000000001221e-01	2.000000000000001221e-01	2.000000000000001221e-01	2.000000000000001221e-01	2.000000000000001221e-01	2.000000000000001221e-01	2.000000000000001221e-01	2.000000000000001221e-01	2.000000000000001221e-01	2.000000000000001221e-01	2.000000000000001221e-01	2.000000000000001221e-01	2.000000000000001221e-01	2.000000000000001221e-01	2.000000000000001221e-01	2.000000000000001221e-01	2.000000000000001221e-01	2.000000000000001221e-01	2.000000000000001221e-01	2.000000000000001221e-01	2.000000000000001221e-01	2.000000000000001221e-01	2.000000000000001221e-01	2.000000000000001221e-01	2.000000000000001221e-01	2.000000000000001221e-01	2.000000000000001221e-01	2.000000000000001221e-01	2.000000000000001221e-01	2.000000000000001221e-01	2.000000000000001221e-01	2.000000000000001221e-01	2.000000000000001221e-01	2.000000000000001221e-01	2.000000000000001221e-01	2.000000000000001221e-01	2.000000000000001221e-01	2.000000000000001221e-01	2.000000000000001221e-01	2.000000000000001221e-01	2.000000000000001221e-01	2.000000000000001221e-01	2.000000000000001221e-01	2.000000000000001221e-01	2.000000000000001221e-01	2.000000000000001221e-01	2.000000000000001221e-01	2.000000000000001221e-01	2.000000000000001221e-01
2.000000000000001221e-01	2.000000000000001221e-01	2.000000000000001221e-01	2.000000000000001221e-01	2.000000000000001221e-01	2.000000000000001221e-01	2.000000000000001221e-01	2.000000000000001221e-01	2.000000000000001221e-01	2.000000000000001221e-01	2.000000000000001221e-01	2.000000000000001221e-01	2.000000000000001221e-01	2.000000000000001221e-01	2.000000000000001221e-01	2.000000000000001221e-01	2.000000000000001221e-01	2.000000000000001221e-01	2.000000000000001221e-01	2.000000000000001221e-01	2.000000000000001221e-01	2.000000000000001221e-01	2.000000000000001221e-01	2.000000000000001221e-01	2.000000000000001221e-01	2.000000000000001221e-01	2.000000000000001221e-01	2.000000000000001221e-01	2.000000000000001221e-01	2.000000000000001221e-01	2.000000000000001221e-01	2.000000000000001221e-01	2.000000000000001221e-01	2.000000000000001221e-01	2.000000000000001221e-01	2.000000000000001221e-01	2.000000000000001221e-01	2.000000000000001221e-01	2.000000000000001221e-01	2.000000000000001221e-01	2.000000000000001221e-01	2.000000000000001221e-01	2.000000000000001221e-01	2.000000000000001221e-01	2.000000000000001221e-01	2.000000000000001221e-01	2.000000000000001221e-01	2.000000000000001221e-01	2.000000000000001221e-01	2.000000000000001221e-01
2.000000000000001221e-01	2.000000000000001221e-01	2.000000000000001221e-01	2.000000000000001221e-01	2.000000000000001221e-01	2.000000000000001221e-01	2.000000000000001221e-01	2.000000000000001221e-01	2.000000000000001221e-01	2.000000000000001221e-01	2.000000000000001221e-01	2.000000000000001221e-01	2.000000000000001221e-01	2.000000000000001221e-01	2.000000000000001221e-01	2.000000000000001221e-01	2.000000000000001221e-01	2.000000000000001221e-01	2.000000000000001221e-01	2.000000000000001221e-01	2.000000000000001221e-01	2.000000000000001221e-01	2.000000000000001221e-01	2.000000000000001221e-01	2.000000000000001221e-01	2.000000000000001221e-01	2.000000000000001221e-01	2.000000000000001221e-01	2.000000000000001221e-01	2.000000000000001221e-01	2.000000000000001221e-01	2.000000000000001221e-01	2.000000000000001221e-01	2.000000000000001221e-01	2.000000000000001221e-01	2.000000000000001221e-01	2.000000000000001221e-01	2.000000000000001221e-01	2.000000000000001221e-01	2.000000000000001221e-01	2.000000000000001221e-01	2.000000000000001221e-01	2.000000000000001221e-01	2.000000000000001221e-01	2.000000000000001221e-01	2.000000000000001221e-01	2.000000000000001221e-01	2.000000000000001221e-01	2.000000000000001221e-01	2.000000000000001221e-01
2.000000000000001221e-01	2.000000000000001221e-01	2.000000000000001221e-01	2.000000000000001221e-01	2.000000000000001221e-01	2.000000000000001221e-01	2.000000000000001221e-01	2.000000000000001221e-01	2.000000000000001221e-01	2.000000000000001221e-01	2.000000000000001221e-01	2.000000000000001221e-01	2.000000000000001221e-01	2.000000000000001221e-01	2.000000000000001221e-01	2.000000000000001221e-01	2.000000000000001221e-01	2.000000000000001221e-01	2.000000000000001221e-01	2.000000000000001221e-01	2.000000000000001221e-01	2.000000000000001221e-01	2.000000000000001221e-01	2.000000000000001221e-01	2.000000000000001221e-01	2.000000000000001221e-01	2.000000000000001221e-01	2.000000000000001221e-01	2.000000000000001221e-01	2.000000000000001221e-01	2.000000000000001221e-01	2.000000000000001221e-01	2.000000000000001221e-01	2.000000000000001221e-01	2.000000000000001221e-01	2.000000000000001221e-01	2.000000000000001221e-01	2.000000000000001221e-01	2.000000000000001221e-01	2.000000000000001221e-01	2.000000000000001221e-01	2.000000000000001221e-01	2.000000000000001221e-01	2.000000000000001221e-01	2.000000000000001221e-01	2.000000000000001221e-01	2.000000000000001221e-01	2.000000000000001221e-01	2.000000000000001221e-01	2.000000000000001221e-01
2.000000000000001221e-01	2.000000000000001221e-01	2.000000000000001221e-01	2.000000000000001221e-01	2.000000000000001221e-01	2.000000000000001221e-01	2.000000000000001221e-01	2.000000000000001221e-01	2.000000000000001221e-01	2.000000000000001221e-01	2.000000000000001221e-01	2.000000000000001221e-01	2.000000000000001221e-01	2.000000000000001221e-01	2.000000000000001221e-01	2.000000000000001221e-01	2.000000000000001221e-01	2.000000000000001221e-01	2.000000000000001221e-01	2.000000000000001221e-01	2.000000000000001221e-01	2.000000000000001221e-01	2.000000000000001221e-01	2.000000000000001221e-01	2.000000000000001221e-01	2.000000000000001221e-01	2.000000000000001221e-01	2.000000000000001221e-01	2.000000000000001221e-01	2.000000000000001221e-01	2.000000000000001221e-01	2.000000000000001221e-01	2.000000000000001221e-01	2.000000000000001221e-01	2.000000000000001221e-01	2.000000000000001221e-01	2.000000000000001221e-01	2.000000000000001221e-01	2.000000000000001221e-01	2.000000000000001221e-01	2.000000000000001221e-01	2.000000000000001221e-01	2.000000000000001221e-01	2.000000000000001221e-01	2.000000000000001221e-01	2.000000000000001221e-01	2.000000000000001221e-01	2.000000000000001221e-01	2.000000000000001221e-01	2.000000000000001221e-01
2.000000000000001221e-01	2.000000000000001221e-01	2.000000000000001221e-01	2.000000000000001221e-01	2.000000000000001221e-01	2.000000000000001221e-01	2.000000000000001221e-01	2.000000000000001221e-01	2.000000000000001221e-01	2.000000000000001221e-01	2.000000000000001221e-01	2.000000000000001221e-01	2.000000000000001221e-01	2.000000000000001221e-01	2.000000000000001221e-01	2.000000000000001221e-01	2.000000000000001221e-01	2.000000000000001221e-01	2.000000000000001221e-01	2.000000000000001221e-01	2.000000000000001221e-01	2.000000000000001221e-01	2.000000000000001221e-01	2.000000000000001221e-01	2.000000000000001221e-01	2.000000000000001221e-01	2.000000000000001221e-01	2.000000000000001221e-01	2.000000000000001221e-01	2.000000000000001221e-01	2.000000000000001221e-01	2.000000000000001221e-01	2.000000000000001221e-01	2.000000000000001221e-01	2.000000000000001221e-01	2.000000000000001221e-01	2.000000000000001221e-01	2.000000000000001221e-01	2.000000000000001221e-01	2.000000000000001221e-01	2.000000000000001221e-01	2.000000000000001221e-01	2.000000000000001221e-01	2.000000000000001221e-01	2.000000000000001221e-01	2.000000000000001221e-01	2.000000000000001221e-01	2.000000000000001221e-01	2.000000000000001221e-01	2.000000000000001221e-01
2.000000000000001221e-01	2.000000000000001221e-01	2.000000000000001221e-01	2.000000000000001221e-01	2.000000000000001221e-01	2.000000000000001221e-01	2.000000000000001221e-01	2.000000000000001221e-01	2.000000000000001221e-01	2.000000000000001221e-01	2.000000000000001221e-01	2.000000000000001221e-01	2.000000000000001221e-01	2.000000000000001221e-01	2.000000000000001221e-01	2.000000000000001221e-01	2.000000000000001221e-01	2.000000000000001221e-01	2.000000000000001221e-01	2.000000000000001221e-01	2.000000000000001221e-01	2.000000000000001221e-01	2.000000000000001221e-01	2.000000000000001221e-01	2.000000000000001221e-01	2.000000000000001221e-01	2.000000000000001221e-01	2.000000000000001221e-01	2.000000000000001221e-01	2.000000000000001221e-01	2.000000000000001221e-01	2.000000000000001221e-01	2.000000000000001221e-01	2.000000000000001221e-01	2.000000000000001221e-01	2.000000000000001221e-01	2.000000000000001221e-01	2.000000000000001221e-01	2.000000000000001221e-01	2.000000000000001221e-01	2.000000000000001221e-01	2.000000000000001221e-01	2.000000000000001221e-01	2.000000000000001221e-01	2.000000000000001221e-01	2.000000000000001221e-01	2.000000000000001221e-01	2.000000000000001221e-01	2.000000000000001221e-01	2.000000000000001221e-01
2.000000000000001221e-01	2.000000000000001221e-01	2.000000000000001221e-01	2.000000000000001221e-01	2.000000000000001221e-01	2.000000000000001221e-01	2.000000000000001221e-01	2.000000000000001221e-01	2.000000000000001221e-01	2.000000000000001221e-01	2.000000000000001221e-01	2.000000000000001221e-01	2.000000000000001221e-01	2.000000000000001221e-01	2.000000000000001221e-01	2.000000000000001221e-01	2.000000000000001221e-01	2.000000000000001221e-01	2.000000000000001221e-01	2.000000000000001221e-01	2.000000000000001221e-01	2.000000000000001221e-01	2.000000000000001221e-01	2.000000000000001221e-01	2.000000000000001221e-01	2.000000000000001221e-01	2.000000000000001221e-01	2.000000000000001221e-01	2.000000000000001221e-01	2.000000000000001221e-01	2.000000000000001221e-01	2.000000000000001221e-01	2.000000000000001221e-01	2.000000000000001221e-01	2.000000000000001221e-01	2.000000000000001221e-01	2.000000000000001221e-01	2.000000000000001221e-01	2.000000000000001221e-01	2.000000000000001221e-01	2.000000000000001221e-01	2.000000000000001221e-01	2.000000000000001221e-01	2.000000000000001221e-01	2.000000000000001221e-01	2.000000000000001221e-01	2.000000000000001221e-01	2.000000000000001221e-01	2.000000000000001221e-01	2.000000000000001221e-01
2.000000000000001221e-01	2.000000000000001221e-01	2.000000000000001221e-01	2.000000000000001221e-01	2.000000000000001221e-01	2.000000000000001221e-01	2.000000000000001221e-01	2.000000000000001221e-01	2.000000000000001221e-01	2.000000000000001221e-01	2.000000000000001221e-01	2.000000000000001221e-01	2.000000000000001221e-01	2.000000000000001221e-01	2.000000000000001221e-01	2.000000000000001221e-01	2.000000000000001221e-01	2.000000000000001221e-01	2.000000000000001221e-01	2.000000000000001221e-01	2.000000000000001221e-01	2.000000000000001221e-01	2.000000000000001221e-01	2.000000000000001221e-01	2.000000000000001221e-01	2.000000000000001221e-01	2.000000000000001221e-01	2.000000000000001221e-01	2.000000000000001221e-01	2.000000000000001221e-01	2.000000000000001221e-01	2.000000000000001221e-01	2.000000000000001221e-01	2.000000000000001221e-01	2.000000000000001221e-01	2.000000000000001221e-01	2.000000000000001221e-01	2.000000000000001221e-01	2.000000000000001221e-01	2.000000000000001221e-01	2.000000000000001221e-01	2.000000000000001221e-01	2.000000000000001221e-01	2.000000000000001221e-01	2.000000000000001221e-01	2.000000000000001221e-01	2.000000000000001221e-01	2.000000000000001221e-01	2.000000000000001221e-01	2.000000000000001221e-01
2.000000000000001221e-01	2.000000000000001221e-01	2.000000000000001221e-01	2.000000000000001221e-01	2.000000000000001221e-01	2.000000000000001221e-01	2.000000000000001221e-01	2.000000000000001221e-01	2.000000000000001221e-01	2.000000000000001221e-01	2.000000000000001221e-01	2.000000000000001221e-01	2.000000000000001221e-01	2.000000000000001221e-01	2.000000000000001221e-01	2.000000000000001221e-01	2.000000000000001221e-01	2.000000000000001221e-01	2.000000000000001221e-01	2.000000000000001221e-01	2.000000000000001221e-01	2.000000000000001221e-01	2.000000000000001221e-01	2.000000000000001221e-01	2.000000000000001221e-01	2.000000000000001221e-01	2.000000000000001221e-01	2.000000000000001221e-01	2.000000000000001221e-01	2.000000000000001221e-01	2.000000000000001221e-01	2.000000000000001221e-01	2.000000000000001221e-01	2.000000000000001221e-01	2.000000000000001221e-01	2.000000000000001221e-01	2.000000000000001221e-01	2.000000000000001221e-01	2.000000000000001221e-01	2.000000000000001221e-01	2.000000000000001221e-01	2.000000000000001221e-01	2.000000000000001221e-01	2.000000000000001221e-01	2.000000000000001221e-01	2.000000000000001221e-01	2.000000000000001221e-01	2.000000000000001221e-01	2.000000000000001221e-01	2.000000000000001221e-01
2.000000000000001221e-01	2.000000000000001221e-01	2.000000000000001221e-01	2.000000000000001221e-01	2.000000000000001221e-01	2.000000000000001221e-01	2.000000000000001221e-01	2.000000000000001221e-01	2.000000000000001221e-01	2.000000000000001221e-01	2.000000000000001221e-01	2.000000000000001221e-01	2.000000000000001221e-01	2.000000000000001221e-01	2.000000000000001221e-01	2.000000000000001221e-01	2.000000000000001221e-01	2.000000000000001221e-01	2.000000000000001221e-01	2.000000000000001221e-01	2.000000000000001221e-01	2.000000000000001221e-01	2.000000000000001221e-01	2.000000000000001221e-01	2.000000000000001221e-01	2.000000000000001221e-01	2.000000000000001221e-01	2.000000000000001221e-01	2.000000000000001221e-01	2.000000000000001221e-01	2.000000000000001221e-01	2.000000000000001221e-01	2.000000000000001221e-01	2.000000000000001221e-01	2.000000000000001221e-01	2.000000000000001221e-01	2.000000000000001221e-01	2.000000000000001221e-01	2.000000000000001221e-01	2.000000000000001221e-01	2.000000000000001221e-01	2.000000000000001221e-01	2.000000000000001221e-01	2.000000000000001221e-01	2.000000000000001221e-01	2.000000000000001221e-01	2.000000000000001221e-01	2.000000000000001221e-01	2.000000000000001221e-01	2.000000000000001221e-01
2.000000000000001221e-01	2.000000000000001221e-01	2.000000000000001221e-01	2.000000000000001221e-01	2.000000000000001221e-01	2.000000000000001221e-01	2.000000000000001221e-01	2.000000000000001221e-01	2.000000000000001221e-01	2.000000000000001221e-01	2.000000000000001221e-01	2.000000000000001221e-01	2.000000000000001221e-01	2.000000000000001221e-01	2.000000000000001221e-01	2.000000000000001221e-01	2.000000000000001221e-01	2.000000000000001221e-01	2.000000000000001221e-01	2.000000000000001221e-01	2.000000000000001221e-01	2.000000000000001221e-01	2.000000000000001221e-01	2.000000000000001221e-01	2.000000000000001221e-01	2.000000000000001221e-01	2.000000000000001221e-01	2.000000000000001221e-01	2.000000000000001221e-01	2.000000000000001221e-01	2.000000000000001221e-01	2.000000000000001221e-01	2.000000000000001221e-01	2.000000000000001221e-01	2.000000000000001221e-01	2.000000000000001221e-01	2.000000000000001221e-01	2.000000000000001221e-01	2.000000000000001221e-01	2.000000000000001221e-01	2.000000000000001221e-01	2.000000000000001221e-01	2.000000000000001221e-01	2.000000000000001221e-01	2.000000000000001221e-01	2.000000000000001221e-01	2.000000000000001221e-01	2.000000000000001221e-01	2.000000000000001221e-01	2.000000000000001221e-01
2.000000000000001221e-01	2.000000000000001221e-01	2.000000000000001221e-01	2.000000000000001221e-01	2.000000000000001221e-01	2.000000000000001221e-01	2.000000000000001221e-01	2.000000000000001221e-01	2.000000000000001221e-01	2.000000000000001221e-01	2.000000000000001221e-01	2.000000000000001221e-01	2.000000000000001221e-01	2.000000000000001221e-01	2.000000000000001221e-01	2.000000000000001221e-01	2.000000000000001221e-01	2.000000000000001221e-01	2.000000000000001221e-01	2.000000000000001221e-01	2.000000000000001221e-01	2.000000000000001221e-01	2.000000000000001221e-01	2.000000000000001221e-01	2.000000000000001221e-01	2.000000000000001221e-01	2.000000000000001221e-01	2.000000000000001221e-01	2.000000000000001221e-01	2.000000000000001221e-01	2.000000000000001221e-01	2.000000000000001221e-01	2.000000000000001221e-01	2.000000000000001221e-01	2.000000000000001221e-01	2.000000000000001221e-01	2.000000000000001221e-01	2.000000000000001221e-01	2.000000000000001221e-01	2.000000000000001221e-01	2.000000000000001221e-01	2.000000000000001221e-01	2.000000000000001221e-01	2.000000000000001221e-01	2.000000000000001221e-01	2.000000000000001221e-01	2.000000000000001221e-01	2.000000000000001221e-01	2.000000000000001221e-01	2.000000000000001221e-01
2.000000000000001221e-01	2.000000000000001221e-01	2.000000000000001221e-01	2.000000000000001221e-01	2.000000000000001221e-01	2.000000000000001221e-01	2.000000000000001221e-01	2.000000000000001221e-01	2.000000000000001221e-01	2.000000000000001221e-01	2.000000000000001221e-01	2.000000000000001221e-01	2.000000000000001221e-01	2.000000000000001221e-01	2.000000000000001221e-01	2.000000000000001221e-01	2.000000000000001221e-01	2.000000000000001221e-01	2.000000000000001221e-01	2.000000000000001221e-01	2.000000000000001221e-01	2.000000000000001221e-01	2.000000000000001221e-01	2.000000000000001221e-01	2.000000000000001221e-01	2.000000000000001221e-01	2.000000000000001221e-01	2.000000000000001221e-01	2.000000000000001221e-01	2.000000000000001221e-01	2.000000000000001221e-01	2.000000000000001221e-01	2.000000000000001221e-01	2.000000000000001221e-01	2.000000000000001221e-01	2.000000000000001221e-01	2.000000000000001221e-01	2.000000000000001221e-01	2.000000000000001221e-01	2.000000000000001221e-01	2.000000000000001221e-01	2.000000000000001221e-01	2.000000000000001221e-01	2.000000000000001221e-01	2.000000000000001221e-01	2.000000000000001221e-01	2.000000000000001221e-01	2.000000000000001221e-01	2.000000000000001221e-01	2.000000000000001221e-01
2.000000000000001221e-01	2.000000000000001221e-01	2.000000000000001221e-01	2.000000000000001221e-01	2.000000000000001221e-01	2.000000000000001221e-01	2.000000000000001221e-01	2.000000000000001221e-01	2.000000000000001221e-01	2.000000000000001221e-01	2.000000000000001221e-01	2.000000000000001221e-01	2.000000000000001221e-01	2.000000000000001221e-01	2.000000000000001221e-01	2.000000000000001221e-01	2.000000000000001221e-01	2.000000000000001221e-01	2.000000000000001221e-01	2.000000000000001221e-01	2.000000000000001221e-01	2.000000000000001221e-01	2.000000000000001221e-01	2.000000000000001221e-01	2.000000000000001221e-01	2.000000000000001221e-01	2.000000000000001221e-01	2.000000000000001221e-01	2.000000000000001221e-01	2.000000000000001221e-01	2.000000000000001221e-01	2.000000000000001221e-01	2.000000000000001221e-01	2.000000000000001221e-01	2.000000000000001221e-01	2.000000000000001221e-01	2.000000000000001221e-01	2.000000000000001221e-01	2.000000000000001221e-01	2.000000000000001221e-01	2.000000000000001221e-01	2.000000000000001221e-01	2.000000000000001221e-01	2.000000000000001221e-01	2.000000000000001221e-01	2.000000000000001221e-01	2.000000000000001221e-01	2.000000000000001221e-01	2.000000000000001221e-01	2.000000000000001221e-01
2.000000000000001221e-01	2.000000000000001221e-01	2.000000000000001221e-01	2.000000000000001221e-01	2.000000000000001221e-01	2.000000000000001221e-01	2.000000000000001221e-01	2.000000000000001221e-01	2.000000000000001221e-01	2.000000000000001221e-01	2.000000000000001221e-01	2.000000000000001221e-01	2.000000000000001221e-01	2.000000000000001221e-01	2.000000000000001221e-01	2.000000000000001221e-01	2.000000000000001221e-01	2.000000000000001221e-01	2.000000000000001221e-01	2.000000000000001221e-01	2.000000000000001221e-01	2.000000000000001221e-01	2.000000000000001221e-01	2.000000000000001221e-01	2.000000000000001221e-01	2.000000000000001221e-01	2.000000000000001221e-01	2.000000000000001221e-01	2.000000000000001221e-01	2.000000000000001221e-01	2.000000000000001221e-01	2.000000000000001221e-01	2.000000000000001221e-01	2.000000000000001221e-01	2.000000000000001221e-01	2.000000000000001221e-01	2.000000000000001221e-01	2.000000000000001221e-01	2.000000000000001221e-01	2.000000000000001221e-01	2.000000000000001221e-01	2.000000000000001221e-01	2.000000000000001221e-01	2.000000000000001221e-01	2.000000000000001221e-01	2.000000000000001221e-01	2.000000000000001221e-01	2.000000000000001221e-01	2.000000000000001221e-01	2.000000000000001221e-01
2.000000000000001221e-01	2.000000000000001221e-01	2.000000000000001221e-01	2.000000000000001221e-01	2.000000000000001221e-01	2.000000000000001221e-01	2.000000000000001221e-01	2.000000000000001221e-01	2.000000000000001221e-01	2.000000000000001221e-01	2.000000000000001221e-01	2.000000000000001221e-01	2.000000000000001221e-01	2.000000000000001221e-01	2.000000000000001221e-01	2.000000000000001221e-01	2.000000000000001221e-01	2.000000000000001221e-01	2.000000000000001221e-01	2.000000000000001221e-01	2.000000000000001221e-01	2.000000000000001221e-01	2.000000000000001221e-01	2.000000000000001221e-01	2.000000000000001221e-01	2.000000000000001221e-01	2.000000000000001221e-01	2.000000000000001221e-01	2.000000000000001221e-01	2.000000000000001221e-01	2.000000000000001221e-01	2.000000000000001221e-01	2.000000000000001221e-01	2.000000000000001221e-01	2.000000000000001221e-01	2.000000000000001221e-01	2.000000000000001221e-01	2.000000000000001221e-01	2.000000000000001221e-01	2.000000000000001221e-01	2.000000000000001221e-01	2.000000000000001221e-01	2.000000000000001221e-01	2.000000000000001221e-01	2.000000000000001221e-01	2.000000000000001221e-01	2.000000000000001221e-01	2.000000000000001221e-01	2.000000000000001221e-01	2.000000000000001221e-01
2.000000000000001221e-01	2.000000000000001221e-01	2.000000000000001221e-01	2.000000000000001221e-01	2.000000000000001221e-01	2.000000000000001221e-01	2.000000000000001221e-01	2.000000000000001221e-01	2.000000000000001221e-01	2.000000000000001221e-01	2.000000000000001221e-01	2.000000000000001221e-01	2.000000000000001221e-01	2.000000000000001221e-01	2.000000000000001221e-01	2.000000000000001221e-01	2.000000000000001221e-01	2.000000000000001221e-01	2.000000000000001221e-01	2.000000000000001221e-01	2.000000000000001221e-01	2.000000000000001221e-01	2.000000000000001221e-01	2.000000000000001221e-01	2.000000000000001221e-01	2.000000000000001221e-01	2.000000000000001221e-01	2.000000000000001221e-01	2.000000000000001221e-01	2.000000000000001221e-01	2.000000000000001221e-01	2.000000000000001221e-01	2.000000000000001221e-01	2.000000000000001221e-01	2.000000000000001221e-01	2.000000000000001221e-01	2.000000000000001221e-01	2.000000000000001221e-01	2.000000000000001221e-01	2.000000000000001221e-01	2.000000000000001221e-01	2.000000000000001221e-01	2.000000000000001221e-01	2.000000000000001221e-01	2.000000000000001221e-01	2.000000000000001221e-01	2.000000000000001221e-01	2.000000000000001221e-01	2.000000000000001221e-01	2.000000000000001221e-01
2.000000000000001221e-01	2.000000000000001221e-01	2.000000000000001221e-01	2.000000000000001221e-01	2.000000000000001221e-01	2.000000000000001221e-01	2.000000000000001221e-01	2.000000000000001221e-01	2.000000000000001221e-01	2.000000000000001221e-01	2.000000000000001221e-01	2.000000000000001221e-01	2.000000000000001221e-01	2.000000000000001221e-01	2.000000000000001221e-01	2.000000000000001221e-01	2.000000000000001221e-01	2.000000000000001221e-01	2.000000000000001221e-01	2.000000000000001221e-01	2.000000000000001221e-01	2.000000000000001221e-01	2.000000000000001221e-01	2.000000000000001221e-01	2.000000000000001221e-01	2.000000000000001221e-01	2.000000000000001221e-01	2.000000000000001221e-01	2.000000000000001221e-01	2.000000000000001221e-01	2.000000000000001221e-01	2.000000000000001221e-01	2.000000000000001221e-01	2.000000000000001221e-01	2.000000000000001221e-01	2.000000000000001221e-01	2.000000000000001221e-01	2.000000000000001221e-01	2.000000000000001221e-01	2.000000000000001221e-01	2.000000000000001221e-01	2.000000000000001221e-01	2.000000000000001221e-01	2.000000000000001221e-01	2.000000000000001221e-01	2.000000000000001221e-01	2.000000000000001221e-01	2.000000000000001221e-01	2.000000000000001221e-01	2.000000000000001221e-01
2.000000000000001221e-01	2.000000000000001221e-01	2.000000000000001221e-01	2.000000000000001221e-01	2.000000000000001221e-01	2.000000000000001221e-01	2.000000000000001221e-01	2.000000000000001221e-01	2.000000000000001221e-01	2.000000000000001221e-01	2.000000000000001221e-01	2.000000000000001221e-01	2.000000000000001221e-01	2.000000000000001221e-01	2.000000000000001221e-01	2.000000000000001221e-01	2.000000000000001221e-01	2.000000000000001221e-01	2.000000000000001221e-01	2.000000000000001221e-01	2.000000000000001221e-01	2.000000000000001221e-01	2.000000000000001221e-01	2.000000000000001221e-01	2.000000000000001221e-01	2.000000000000001221e-01	2.000000000000001221e-01	2.000000000000001221e-01	2.000000000000001221e-01	2.000000000000001221e-01	2.000000000000001221e-01	2.000000000000001221e-01	2.000000000000001221e-01	2.000000000000001221e-01	2.000000000000001221e-01	2.000000000000001221e-01	2.000000000000001221e-01	2.000000000000001221e-01	2.000000000000001221e-01	2.000000000000001221e-01	2.000000000000001221e-01	2.000000000000001221e-01	2.000000000000001221e-01	2.000000000000001221e-01	2.000000000000001221e-01	2.000000000000001221e-01	2.000000000000001221e-01	2.000000000000001221e-01	2.000000000000001221e-01	2.000000000000001221e-01
2.000000000000001221e-01	2.000000000000001221e-01	2.000000000000001221e-01	2.000000000000001221e-01	2.000000000000001221e-01	2.000000000000001221e-01	2.000000000000001221e-01	2.000000000000001221e-01	2.000000000000001221e-01	2.000000000000001221e-01	2.000000000000001221e-01	2.000000000000001221e-01	2.000000000000001221e-01	2.000000000000001221e-01	2.000000000000001221e-01	2.000000000000001221e-01	2.000000000000001221e-01	2.000000000000001221e-01	2.000000000000001221e-01	2.000000000000001221e-01	2.000000000000001221e-01	2.000000000000001221e-01	2.000000000000001221e-01	2.000000000000001221e-01	2.000000000000001221e-01	2.000000000000001221e-01	2.000000000000001221e-01	2.000000000000001221e-01	2.000000000000001221e-01	2.000000000000001221e-01	2.000000000000001221e-01	2.000000000000001221e-01	2.000000000000001221e-01	2.000000000000001221e-01	2.000000000000001221e-01	2.000000000000001221e-01	2.000000000000001221e-01	2.000000000000001221e-01	2.000000000000001221e-01	2.000000000000001221e-01	2.000000000000001221e-01	2.000000000000001221e-01	2.000000000000001221e-01	2.000000000000001221e-01	2.000000000000001221e-01	2.000000000000001221e-01	2.000000000000001221e-01	2.000000000000001221e-01	2.000000000000001221e-01	2.000000000000001221e-01
2.000000000000001221e-01	2.000000000000001221e-01	2.000000000000001221e-01	2.000000000000001221e-01	2.000000000000001221e-01	2.000000000000001221e-01	2.000000000000001221e-01	2.000000000000001221e-01	2.000000000000001221e-01	2.000000000000001221e-01	2.000000000000001221e-01	2.000000000000001221e-01	2.000000000000001221e-01	2.000000000000001221e-01	2.000000000000001221e-01	2.000000000000001221e-01	2.000000000000001221e-01	2.000000000000001221e-01	2.000000000000001221e-01	2.000000000000001221e-01	2.000000000000001221e-01	2.000000000000001221e-01	2.000000000000001221e-01	2.000000000000001221e-01	2.000000000000001221e-01	2.000000000000001221e-01	2.000000000000001221e-01	2.000000000000001221e-01	2.000000000000001221e-01	2.000000000000001221e-01	2.000000000000001221e-01	2.000000000000001221e-01	2.000000000000001221e-01	2.000000000000001221e-01	2.000000000000001221e-01	2.000000000000001221e-01	2.000000000000001221e-01	2.000000000000001221e-01	2.000000000000001221e-01	2.000000000000001221e-01	2.000000000000001221e-01	2.000000000000001221e-01	2.000000000000001221e-01	2.000000000000001221e-01	2.000000000000001221e-01	2.000000000000001221e-01	2.000000000000001221e-01	2.000000000000001221e-01	2.000000000000001221e-01	2.000000000000001221e-01
2.000000000000001221e-01	2.000000000000001221e-01	2.000000000000001221e-01	2.000000000000001221e-01	2.000000000000001221e-01	2.000000000000001221e-01	2.000000000000001221e-01	2.000000000000001221e-01	2.000000000000001221e-01	2.000000000000001221e-01	2.000000000000001221e-01	2.000000000000001221e-01	2.000000000000001221e-01	2.000000000000001221e-01	2.000000000000001221e-01	2.000000000000001221e-01	2.000000000000001221e-01	2.000000000000001221e-01	2.000000000000001221e-01	2.000000000000001221e-01	2.000000000000001221e-01	2.000000000000001221e-01	2.000000000000001221e-01	2.000000000000001221e-01	2.000000000000001221e-01	2.000000000000001221e-01	2.000000000000001221e-01	2.000000000000001221e-01	2.000000000000001221e-01	2.000000000000001221e-01	2.000000000000001221e-01	2.000000000000001221e-01	2.000000000000001221e-01	2.000000000000001221e-01	2.000000000000001221e-01	2.000000000000001221e-01	2.000000000000001221e-01	2.000000000000001221e-01	2.000000000000001221e-01	2.000000000000001221e-01	2.000000000000001221e-01	2.000000000000001221e-01	2.000000000000001221e-01	2.000000000000001221e-01	2.000000000000001221e-01	2.000000000000001221e-01	2.000000000000001221e-01	2.000000000000001221e-01	2.000000000000001221e-01	2.000000000000001221e-01
2.000000000000001221e-01	2.000000000000001221e-01	2.000000000000001221e-01	2.000000000000001221e-01	2.000000000000001221e-01	2.000000000000001221e-01	2.000000000000001221e-01	2.000000000000001221e-01	2.000000000000001221e-01	2.000000000000001221e-01	2.000000000000001221e-01	2.000000000000001221e-01	2.000000000000001221e-01	2.000000000000001221e-01	2.000000000000001221e-01	2.000000000000001221e-01	2.000000000000001221e-01	2.000000000000001221e-01	2.000000000000001221e-01	2.000000000000001221e-01	2.000000000000001221e-01	2.000000000000001221e-01	2.000000000000001221e-01	2.000000000000001221e-01	2.000000000000001221e-01	2.000000000000001221e-01	2.000000000000001221e-01	2.000000000000001221e-01	2.000000000000001221e-01	2.000000000000001221e-01	2.000000000000001221e-01	2.000000000000001221e-01	2.000000000000001221e-01	2.000000000000001221e-01	2.000000000000001221e-01	2.000000000000001221e-01	2.000000000000001221e-01	2.000000000000001221e-01	2.000000000000001221e-01	2.000000000000001221e-01	2.000000000000001221e-01	2.000000000000001221e-01	2.000000000000001221e-01	2.000000000000001221e-01	2.000000000000001221e-01	2.000000000000001221e-01	2.000000000000001221e-01	2.000000000000001221e-01	2.000000000000001221e-01	2.000000000000001221e-01
2.000000000000001221e-01	2.000000000000001221e-01	2.000000000000001221e-01	2.000000000000001221e-01	2.000000000000001221e-01	2.000000000000001221e-01	2.000000000000001221e-01	2.000000000000001221e-01	2.000000000000001221e-01	2.000000000000001221e-01	2.000000000000001221e-01	2.000000000000001221e-01	2.000000000000001221e-01	2.000000000000001221e-01	2.000000000000001221e-01	2.000000000000001221e-01	2.000000000000001221e-01	2.000000000000001221e-01	2.000000000000001221e-01	2.000000000000001221e-01	2.000000000000001221e-01	2.000000000000001221e-01	2.000000000000001221e-01	2.000000000000001221e-01	2.000000000000001221e-01	2.000000000000001221e-01	2.000000000000001221e-01	2.000000000000001221e-01	2.000000000000001221e-01	2.000000000000001221e-01	2.000000000000001221e-01	2.000000000000001221e-01	2.000000000000001221e-01	2.000000000000001221e-01	2.000000000000001221e-01	2.000000000000001221e-01	2.000000000000001221e-01	2.000000000000001221e-01	2.000000000000001221e-01	2.000000000000001221e-01	2.000000000000001221e-01	2.000000000000001221e-01	2.000000000000001221e-01	2.000000000000001221e-01	2.000000000000001221e-01	2.000000000000001221e-01	2.000000000000001221e-01	2.000000000000001221e-01	2.000000000000001221e-01	2.000000000000001221e-01
2.000000000000001221e-01	2.000000000000001221e-01	2.000000000000001221e-01	2.000000000000001221e-01	2.000000000000001221e-01	2.000000000000001221e-01	2.000000000000001221e-01	2.000000000000001221e-01	2.000000000000001221e-01	2.000000000000001221e-01	2.000000000000001221e-01	2.000000000000001221e-01	2.000000000000001221e-01	2.000000000000001221e-01	2.000000000000001221e-01	2.000000000000001221e-01	2.000000000000001221e-01	2.000000000000001221e-01	2.000000000000001221e-01	2.000000000000001221e-01	2.000000000000001221e-01	2.000000000000001221e-01	2.000000000000001221e-01	2.000000000000001221e-01	2.000000000000001221e-01	2.000000000000001221e-01	2.000000000000001221e-01	2.000000000000001221e-01	2.000000000000001221e-01	2.000000000000001221e-01	2.000000000000001221e-01	2.000000000000001221e-01	2.000000000000001221e-01	2.000000000000001221e-01	2.000000000000001221e-01	2.000000000000001221e-01	2.000000000000001221e-01	2.000000000000001221e-01	2.000000000000001221e-01	2.000000000000001221e-01	2.000000000000001221e-01	2.000000000000001221e-01	2.000000000000001221e-01	2.000000000000001221e-01	2.000000000000001221e-01	2.000000000000001221e-01	2.000000000000001221e-01	2.000000000000001221e-01	2.000000000000001221e-01	2.000000000000001221e-01
2.000000000000001221e-01	2.000000000000001221e-01	2.000000000000001221e-01	2.000000000000001221e-01	2.000000000000001221e-01	2.000000000000001221e-01	2.000000000000001221e-01	2.000000000000001221e-01	2.000000000000001221e-01	2.000000000000001221e-01	2.000000000000001221e-01	2.000000000000001221e-01	2.000000000000001221e-01	2.000000000000001221e-01	2.000000000000001221e-01	2.000000000000001221e-01	2.000000000000001221e-01	2.000000000000001221e-01	2.000000000000001221e-01	2.000000000000001221e-01	2.000000000000001221e-01	2.000000000000001221e-01	2.000000000000001221e-01	2.000000000000001221e-01	2.000000000000001221e-01	2.000000000000001221e-01	2.000000000000001221e-01	2.000000000000001221e-01	2.000000000000001221e-01	2.000000000000001221e-01	2.000000000000001221e-01	2.000000000000001221e-01	2.000000000000001221e-01	2.000000000000001221e-01	2.000000000000001221e-01	2.000000000000001221e-01	2.000000000000001221e-01	2.000000000000001221e-01	2.000000000000001221e-01	2.000000000000001221e-01	2.000000000000001221e-01	2.000000000000001221e-01	2.000000000000001221e-01	2.000000000000001221e-01	2.000000000000001221e-01	2.000000000000001221e-01	2.000000000000001221e-01	2.000000000000001221e-01	2.000000000000001221e-01	2.000000000000001221e-01
2.000000000000001221e-01	2.000000000000001221e-01	2.000000000000001221e-01	2.000000000000001221e-01	2.000000000000001221e-01	2.000000000000001221e-01	2.000000000000001221e-01	2.000000000000001221e-01	2.000000000000001221e-01	2.000000000000001221e-01	2.000000000000001221e-01	2.000000000000001221e-01	2.000000000000001221e-01	2.000000000000001221e-01	2.000000000000001221e-01	2.000000000000001221e-01	2.000000000000001221e-01	2.000000000000001221e-01	2.000000000000001221e-01	2.000000000000001221e-01	2.000000000000001221e-01	2.000000000000001221e-01	2.000000000000001221e-01	2.000000000000001221e-01	2.000000000000001221e-01	2.000000000000001221e-01	2.000000000000001221e-01	2.000000000000001221e-01	2.000000000000001221e-01	2.000000000000001221e-01	2.000000000000001221e-01	2.000000000000001221e-01	2.000000000000001221e-01	2.000000000000001221e-01	2.000000000000001221e-01	2.000000000000001221e-01	2.000000000000001221e-01	2.000000000000001221e-01	2.000000000000001221e-01	2.000000000000001221e-01	2.000000000000001221e-01	2.000000000000001221e-01	2.000000000000001221e-01	2.000000000000001221e-01	2.000000000000001221e-01	2.000000000000001221e-01	2.000000000000001221e-01	2.000000000000001221e-01	2.000000000000001221e-01	2.000000000000001221e-01
2.000000000000001221e-01	2.000000000000001221e-01	2.000000000000001221e-01	2.000000000000001221e-01	2.000000000000001221e-01	2.000000000000001221e-01	2.000000000000001221e-01	2.000000000000001221e-01	2.000000000000001221e-01	2.000000000000001221e-01	2.000000000000001221e-01	2.000000000000001221e-01	2.000000000000001221e-01	2.000000000000001221e-01	2.000000000000001221e-01	2.000000000000001221e-01	2.000000000000001221e-01	2.000000000000001221e-01	2.000000000000001221e-01	2.000000000000001221e-01	2.000000000000001221e-01	2.000000000000001221e-01	2.000000000000001221e-01	2.000000000000001221e-01	2.000000000000001221e-01	2.000000000000001221e-01	2.000000000000001221e-01	2.000000000000001221e-01	2.000000000000001221e-01	2.000000000000001221e-01	2.000000000000001221e-01	2.000000000000001221e-01	2.000000000000001221e-01	2.000000000000001221e-01	2.000000000000001221e-01	2.000000000000001221e-01	2.000000000000001221e-01	2.000000000000001221e-01	2.000000000000001221e-01	2.000000000000001221e-01	2.000000000000001221e-01	2.000000000000001221e-01	2.000000000000001221e-01	2.000000000000001221e-01	2.000000000000001221e-01	2.000000000000001221e-01	2.000000000000001221e-01	2.000000000000001221e-01	2.000000000000001221e-01	2.000000000000001221e-01
2.000000000000001221e-01	2.000000000000001221e-01	2.000000000000001221e-01	2.000000000000001221e-01	2.000000000000001221e-01	2.000000000000001221e-01	2.000000000000001221e-01	2.000000000000001221e-01	2.000000000000001221e-01	2.000000000000001221e-01	2.000000000000001221e-01	2.000000000000001221e-01	2.000000000000001221e-01	2.000000000000001221e-01	2.000000000000001221e-01	2.000000000000001221e-01	2.000000000000001221e-01	2.000000000000001221e-01	2.000000000000001221e-01	2.000000000000001221e-01	2.000000000000001221e-01	2.000000000000001221e-01	2.000000000000001221e-01	2.000000000000001221e-01	2.000000000000001221e-01	2.000000000000001221e-01	2.000000000000001221e-01	2.000000000000001221e-01	2.000000000000001221e-01	2.000000000000001221e-01	2.000000000000001221e-01	2.000000000000001221e-01	2.000000000000001221e-01	2.000000000000001221e-01	2.000000000000001221e-01	2.000000000000001221e-01	2.000000000000001221e-01	2.000000000000001221e-01	2.000000000000001221e-01	2.000000000000001221e-01	2.000000000000001221e-01	2.000000000000001221e-01	2.000000000000001221e-01	2.000000000000001221e-01	2.000000000000001221e-01	2.000000000000001221e-01	2.000000000000001221e-01	2.000000000000001221e-01	2.000000000000001221e-01	2.000000000000001221e-01
2.000000000000001221e-01	2.000000000000001221e-01	2.000000000000001221e-01	2.000000000000001221e-01	2.000000000000001221e-01	2.000000000000001221e-01	2.000000000000001221e-01	2.000000000000001221e-01	2.000000000000001221e-01	2.000000000000001221e-01	2.000000000000001221e-01	2.000000000000001221e-01	2.000000000000001221e-01	2.000000000000001221e-01	2.000000000000001221e-01	2.000000000000001221e-01	2.000000000000001221e-01	2.000000000000001221e-01	2.000000000000001221e-01	2.000000000000001221e-01	2.000000000000001221e-01	2.000000000000001221e-01	2.000000000000001221e-01	2.000000000000001221e-01	2.000000000000001221e-01	2.000000000000001221e-01	2.000000000000001221e-01	2.000000000000001221e-01	2.000000000000001221e-01	2.000000000000001221e-01	2.000000000000001221e-01	2.000000000000001221e-01	2.000000000000001221e-01	2.000000000000001221e-01	2.000000000000001221e-01	2.000000000000001221e-01	2.000000000000001221e-01	2.000000000000001221e-01	2.000000000000001221e-01	2.000000000000001221e-01	2.000000000000001221e-01	2.000000000000001221e-01	2.000000000000001221e-01	2.000000000000001221e-01	2.000000000000001221e-01	2.000000000000001221e-01	2.000000000000001221e-01	2.000000000000001221e-01	2.000000000000001221e-01	2.000000000000001221e-01
2.000000000000001221e-01	2.000000000000001221e-01	2.000000000000001221e-01	2.000000000000001221e-01	2.000000000000001221e-01	2.000000000000001221e-01	2.000000000000001221e-01	2.000000000000001221e-01	2.000000000000001221e-01	2.000000000000001221e-01	2.000000000000001221e-01	2.000000000000001221e-01	2.000000000000001221e-01	2.000000000000001221e-01	2.000000000000001221e-01	2.000000000000001221e-01	2.000000000000001221e-01	2.000000000000001221e-01	2.000000000000001221e-01	2.000000000000001221e-01	2.000000000000001221e-01	2.000000000000001221e-01	2.000000000000001221e-01	2.000000000000001221e-01	2.000000000000001221e-01	2.000000000000001221e-01	2.000000000000001221e-01	2.000000000000001221e-01	2.000000000000001221e-01	2.000000000000001221e-01	2.000000000000001221e-01	2.000000000000001221e-01	2.000000000000001221e-01	2.000000000000001221e-01	2.000000000000001221e-01	2.000000000000001221e-01	2.000000000000001221e-01	2.000000000000001221e-01	2.000000000000001221e-01	2.000000000000001221e-01	2.000000000000001221e-01	2.000000000000001221e-01	2.000000000000001221e-01	2.000000000000001221e-01	2.000000000000001221e-01	2.000000000000001221e-01	2.000000000000001221e-01	2.000000000000001221e-01	2.000000000000001221e-01	2.000000000000001221e-01
2.000000000000001221e-01	2.000000000000001221e-01	2.000000000000001221e-01	2.000000000000001221e-01	2.000000000000001221e-01	2.000000000000001221e-01	2.000000000000001221e-01	2.000000000000001221e-01	2.000000000000001221e-01	2.000000000000001221e-01	2.000000000000001221e-01	2.000000000000001221e-01	2.000000000000001221e-01	2.000000000000001221e-01	2.000000000000001221e-01	2.000000000000001221e-01	2.000000000000001221e-01	2.000000000000001221e-01	2.000000000000001221e-01	2.000000000000001221e-01	2.000000000000001221e-01	2.000000000000001221e-01	2.000000000000001221e-01	2.000000000000001221e-01	2.000000000000001221e-01	2.000000000000001221e-01	2.000000000000001221e-01	2.000000000000001221e-01	2.000000000000001221e-01	2.000000000000001221e-01	2.000000000000001221e-01	2.000000000000001221e-01	2.000000000000001221e-01	2.000000000000001221e-01	2.000000000000001221e-01	2.000000000000001221e-01	2.000000000000001221e-01	2.000000000000001221e-01	2.000000000000001221e-01	2.000000000000001221e-01	2.000000000000001221e-01	2.000000000000001221e-01	2.000000000000001221e-01	2.000000000000001221e-01	2.000000000000001221e-01	2.000000000000001221e-01	2.000000000000001221e-01	2.000000000000001221e-01	2.000000000000001221e-01	2.000000000000001221e-01
2.000000000000001221e-01	2.000000000000001221e-01	2.000000000000001221e-01	2.000000000000001221e-01	2.000000000000001221e-01	2.000000000000001221e-01	2.000000000000001221e-01	2.000000000000001221e-01	2.000000000000001221e-01	2.000000000000001221e-01	2.000000000000001221e-01	2.000000000000001221e-01	2.000000000000001221e-01	2.000000000000001221e-01	2.000000000000001221e-01	2.000000000000001221e-01	2.000000000000001221e-01	2.000000000000001221e-01	2.000000000000001221e-01	2.000000000000001221e-01	2.000000000000001221e-01	2.000000000000001221e-01	2.000000000000001221e-01	2.000000000000001221e-01	2.000000000000001221e-01	2.000000000000001221e-01	2.000000000000001221e-01	2.000000000000001221e-01	2.000000000000001221e-01	2.000000000000001221e-01	2.000000000000001221e-01	2.000000000000001221e-01	2.000000000000001221e-01	2.000000000000001221e-01	2.000000000000001221e-01	2.000000000000001221e-01	2.000000000000001221e-01	2.000000000000001221e-01	2.000000000000001221e-01	2.000000000000001221e-01	2.000000000000001221e-01	2.000000000000001221e-01	2.000000000000001221e-01	2.000000000000001221e-01	2.000000000000001221e-01	2.000000000000001221e-01	2.000000000000001221e-01	2.000000000000001221e-01	2.000000000000001221e-01	2.000000000000001221e-01
2.000000000000001221e-01	2.000000000000001221e-01	2.000000000000001221e-01	2.000000000000001221e-01	2.000000000000001221e-01	2.000000000000001221e-01	2.000000000000001221e-01	2.000000000000001221e-01	2.000000000000001221e-01	2.000000000000001221e-01	2.000000000000001221e-01	2.000000000000001221e-01	2.000000000000001221e-01	2.000000000000001221e-01	2.000000000000001221e-01	2.000000000000001221e-01	2.000000000000001221e-01	2.000000000000001221e-01	2.000000000000001221e-01	2.000000000000001221e-01	2.000000000000001221e-01	2.000000000000001221e-01	2.000000000000001221e-01	2.000000000000001221e-01	2.000000000000001221e-01	2.000000000000001221e-01	2.000000000000001221e-01	2.000000000000001221e-01	2.000000000000001221e-01	2.000000000000001221e-01	2.000000000000001221e-01	2.000000000000001221e-01	2.000000000000001221e-01	2.000000000000001221e-01	2.000000000000001221e-01	2.000000000000001221e-01	2.000000000000001221e-01	2.000000000000001221e-01	2.000000000000001221e-01	2.000000000000001221e-01	2.000000000000001221e-01	2.000000000000001221e-01	2.000000000000001221e-01	2.000000000000001221e-01	2.000000000000001221e-01	2.000000000000001221e-01	2.000000000000001221e-01	2.000000000000001221e-01	2.000000000000001221e-01	2.000000000000001221e-01
2.000000000000001221e-01	2.000000000000001221e-01	2.000000000000001221e-01	2.000000000000001221e-01	2.000000000000001221e-01	2.000000000000001221e-01	2.000000000000001221e-01	2.000000000000001221e-01	2.000000000000001221e-01	2.000000000000001221e-01	2.000000000000001221e-01	2.000000000000001221e-01	2.000000000000001221e-01	2.000000000000001221e-01	2.000000000000001221e-01	2.000000000000001221e-01	2.000000000000001221e-01	2.000000000000001221e-01	2.000000000000001221e-01	2.000000000000001221e-01	2.000000000000001221e-01	2.000000000000001221e-01	2.000000000000001221e-01	2.000000000000001221e-01	2.000000000000001221e-01	2.000000000000001221e-01	2.000000000000001221e-01	2.000000000000001221e-01	2.000000000000001221e-01	2.000000000000001221e-01	2.000000000000001221e-01	2.000000000000001221e-01	2.000000000000001221e-01	2.000000000000001221e-01	2.000000000000001221e-01	2.000000000000001221e-01	2.000000000000001221e-01	2.000000000000001221e-01	2.000000000000001221e-01	2.000000000000001221e-01	2.000000000000001221e-01	2.000000000000001221e-01	2.000000000000001221e-01	2.000000000000001221e-01	2.000000000000001221e-01	2.000000000000001221e-01	2.000000000000001221e-01	2.000000000000001221e-01	2.000000000000001221e-01	2.000000000000001221e-01
2.000000000000001221e-01	2.000000000000001221e-01	2.000000000000001221e-01	2.000000000000001221e-01	2.000000000000001221e-01	2.000000000000001221e-01	2.000000000000001221e-01	2.000000000000001221e-01	2.000000000000001221e-01	2.000000000000001221e-01	2.000000000000001221e-01	2.000000000000001221e-01	2.000000000000001221e-01	2.000000000000001221e-01	2.000000000000001221e-01	2.000000000000001221e-01	2.000000000000001221e-01	2.000000000000001221e-01	2.000000000000001221e-01	2.000000000000001221e-01	2.000000000000001221e-01	2.000000000000001221e-01	2.000000000000001221e-01	2.000000000000001221e-01	2.000000000000001221e-01	2.000000000000001221e-01	2.000000000000001221e-01	2.000000000000001221e-01	2.000000000000001221e-01	2.000000000000001221e-01	2.000000000000001221e-01	2.000000000000001221e-01	2.000000000000001221e-01	2.000000000000001221e-01	2.000000000000001221e-01	2.000000000000001221e-01	2.000000000000001221e-01	2.000000000000001221e-01	2.000000000000001221e-01	2.000000000000001221e-01	2.000000000000001221e-01	2.000000000000001221e-01	2.000000000000001221e-01	2.000000000000001221e-01	2.000000000000001221e-01	2.000000000000001221e-01	2.000000000000001221e-01	2.000000000000001221e-01	2.000000000000001221e-01	2.000000000000001221e-01
2.000000000000001221e-01	2.000000000000001221e-01	2.000000000000001221e-01	2.000000000000001221e-01	2.000000000000001221e-01	2.000000000000001221e-01	2.000000000000001221e-01	2.000000000000001221e-01	2.000000000000001221e-01	2.000000000000001221e-01	2.000000000000001221e-01	2.000000000000001221e-01	2.000000000000001221e-01	2.000000000000001221e-01	2.000000000000001221e-01	2.000000000000001221e-01	2.000000000000001221e-01	2.000000000000001221e-01	2.000000000000001221e-01	2.000000000000001221e-01	2.000000000000001221e-01	2.000000000000001221e-01	2.000000000000001221e-01	2.000000000000001221e-01	2.000000000000001221e-01	2.000000000000001221e-01	2.000000000000001221e-01	2.000000000000001221e-01	2.000000000000001221e-01	2.000000000000001221e-01	2.000000000000001221e-01	2.000000000000001221e-01	2.000000000000001221e-01	2.000000000000001221e-01	2.000000000000001221e-01	2.000000000000001221e-01	2.000000000000001221e-01	2.000000000000001221e-01	2.000000000000001221e-01	2.000000000000001221e-01	2.000000000000001221e-01	2.000000000000001221e-01	2.000000000000001221e-01	2.000000000000001221e-01	2.000000000000001221e-01	2.000000000000001221e-01	2.000000000000001221e-01	2.000000000000001221e-01	2.000000000000001221e-01	2.000000000000001221e-01
2.000000000000001221e-01	2.000000000000001221e-01	2.000000000000001221e-01	2.000000000000001221e-01	2.000000000000001221e-01	2.000000000000001221e-01	2.000000000000001221e-01	2.000000000000001221e-01	2.000000000000001221e-01	2.000000000000001221e-01	2.000000000000001221e-01	2.000000000000001221e-01	2.000000000000001221e-01	2.000000000000001221e-01	2.000000000000001221e-01	2.000000000000001221e-01	2.000000000000001221e-01	2.000000000000001221e-01	2.000000000000001221e-01	2.000000000000001221e-01	2.000000000000001221e-01	2.000000000000001221e-01	2.000000000000001221e-01	2.000000000000001221e-01	2.000000000000001221e-01	2.000000000000001221e-01	2.000000000000001221e-01	2.000000000000001221e-01	2.000000000000001221e-01	2.000000000000001221e-01	2.000000000000001221e-01	2.000000000000001221e-01	2.000000000000001221e-01	2.000000000000001221e-01	2.000000000000001221e-01	2.000000000000001221e-01	2.000000000000001221e-01	2.000000000000001221e-01	2.000000000000001221e-01	2.000000000000001221e-01	2.000000000000001221e-01	2.000000000000001221e-01	2.000000000000001221e-01	2.000000000000001221e-01	2.000000000000001221e-01	2.000000000000001221e-01	2.000000000000001221e-01	2.000000000000001221e-01	2.000000000000001221e-01	2.000000000000001221e-01
2.000000000000001221e-01	2.000000000000001221e-01	2.000000000000001221e-01	2.000000000000001221e-01	2.000000000000001221e-01	2.000000000000001221e-01	2.000000000000001221e-01	2.000000000000001221e-01	2.000000000000001221e-01	2.000000000000001221e-01	2.000000000000001221e-01	2.000000000000001221e-01	2.000000000000001221e-01	2.000000000000001221e-01	2.000000000000001221e-01	2.000000000000001221e-01	2.000000000000001221e-01	2.000000000000001221e-01	2.000000000000001221e-01	2.000000000000001221e-01	2.000000000000001221e-01	2.000000000000001221e-01	2.000000000000001221e-01	2.000000000000001221e-01	2.000000000000001221e-01	2.000000000000001221e-01	2.000000000000001221e-01	2.000000000000001221e-01	2.000000000000001221e-01	2.000000000000001221e-01	2.000000000000001221e-01	2.000000000000001221e-01	2.000000000000001221e-01	2.000000000000001221e-01	2.000000000000001221e-01	2.000000000000001221e-01	2.000000000000001221e-01	2.000000000000001221e-01	2.000000000000001221e-01	2.000000000000001221e-01	2.000000000000001221e-01	2.000000000000001221e-01	2.000000000000001221e-01	2.000000000000001221e-01	2.000000000000001221e-01	2.000000000000001221e-01	2.000000000000001221e-01	2.000000000000001221e-01	2.000000000000001221e-01	2.000000000000001221e-01
2.000000000000001221e-01	2.000000000000001221e-01	2.000000000000001221e-01	2.000000000000001221e-01	2.000000000000001221e-01	2.000000000000001221e-01	2.000000000000001221e-01	2.000000000000001221e-01	2.000000000000001221e-01	2.000000000000001221e-01	2.000000000000001221e-01	2.000000000000001221e-01	2.000000000000001221e-01	2.000000000000001221e-01	2.000000000000001221e-01	2.000000000000001221e-01	2.000000000000001221e-01	2.000000000000001221e-01	2.000000000000001221e-01	2.000000000000001221e-01	2.000000000000001221e-01	2.000000000000001221e-01	2.000000000000001221e-01	2.000000000000001221e-01	2.000000000000001221e-01	2.000000000000001221e-01	2.000000000000001221e-01	2.000000000000001221e-01	2.000000000000001221e-01	2.000000000000001221e-01	2.000000000000001221e-01	2.000000000000001221e-01	2.000000000000001221e-01	2.000000000000001221e-01	2.000000000000001221e-01	2.000000000000001221e-01	2.000000000000001221e-01	2.000000000000001221e-01	2.000000000000001221e-01	2.000000000000001221e-01	2.000000000000001221e-01	2.000000000000001221e-01	2.000000000000001221e-01	2.000000000000001221e-01	2.000000000000001221e-01	2.000000000000001221e-01	2.000000000000001221e-01	2.000000000000001221e-01	2.000000000000001221e-01	2.000000000000001221e-01
2.000000000000001221e-01	2.000000000000001221e-01	2.000000000000001221e-01	2.000000000000001221e-01	2.000000000000001221e-01	2.000000000000001221e-01	2.000000000000001221e-01	2.000000000000001221e-01	2.000000000000001221e-01	2.000000000000001221e-01	2.000000000000001221e-01	2.000000000000001221e-01	2.000000000000001221e-01	2.000000000000001221e-01	2.000000000000001221e-01	2.000000000000001221e-01	2.000000000000001221e-01	2.000000000000001221e-01	2.000000000000001221e-01	2.000000000000001221e-01	2.000000000000001221e-01	2.000000000000001221e-01	2.000000000000001221e-01	2.000000000000001221e-01	2.000000000000001221e-01	2.000000000000001221e-01	2.000000000000001221e-01	2.000000000000001221e-01	2.000000000000001221e-01	2.000000000000001221e-01	2.000000000000001221e-01	2.000000000000001221e-01	2.000000000000001221e-01	2.000000000000001221e-01	2.000000000000001221e-01	2.000000000000001221e-01	2.000000000000001221e-01	2.000000000000001221e-01	2.000000000000001221e-01	2.000000000000001221e-01	2.000000000000001221e-01	2.000000000000001221e-01	2.000000000000001221e-01	2.000000000000001221e-01	2.000000000000001221e-01	2.000000000000001221e-01	2.000000000000001221e-01	2.000000000000001221e-01	2.000000000000001221e-01	2.000000000000001221e-01
2.000000000000001221e-01	2.000000000000001221e-01	2.000000000000001221e-01	2.000000000000001221e-01	2.000000000000001221e-01	2.000000000000001221e-01	2.000000000000001221e-01	2.000000000000001221e-01	2.000000000000001221e-01	2.000000000000001221e-01	2.000000000000001221e-01	2.000000000000001221e-01	2.000000000000001221e-01	2.000000000000001221e-01	2.000000000000001221e-01	2.000000000000001221e-01	2.000000000000001221e-01	2.000000000000001221e-01	2.000000000000001221e-01	2.000000000000001221e-01	2.000000000000001221e-01	2.000000000000001221e-01	2.000000000000001221e-01	2.000000000000001221e-01	2.000000000000001221e-01	2.000000000000001221e-01	2.000000000000001221e-01	2.000000000000001221e-01	2.000000000000001221e-01	2.000000000000001221e-01	2.000000000000001221e-01	2.000000000000001221e-01	2.000000000000001221e-01	2.000000000000001221e-01	2.000000000000001221e-01	2.000000000000001221e-01	2.000000000000001221e-01	2.000000000000001221e-01	2.000000000000001221e-01	2.000000000000001221e-01	2.000000000000001221e-01	2.000000000000001221e-01	2.000000000000001221e-01	2.000000000000001221e-01	2.000000000000001221e-01	2.000000000000001221e-01	2.000000000000001221e-01	2.000000000000001221e-01	2.000000000000001221e-01	2.000000000000001221e-01
2.000000000000001221e-01	2.000000000000001221e-01	2.000000000000001221e-01	2.000000000000001221e-01	2.000000000000001221e-01	2.000000000000001221e-01	2.000000000000001221e-01	2.000000000000001221e-01	2.000000000000001221e-01	2.000000000000001221e-01	2.000000000000001221e-01	2.000000000000001221e-01	2.000000000000001221e-01	2.000000000000001221e-01	2.000000000000001221e-01	2.000000000000001221e-01	2.000000000000001221e-01	2.000000000000001221e-01	2.000000000000001221e-01	2.000000000000001221e-01	2.000000000000001221e-01	2.000000000000001221e-01	2.000000000000001221e-01	2.000000000000001221e-01	2.000000000000001221e-01	2.000000000000001221e-01	2.000000000000001221e-01	2.000000000000001221e-01	2.000000000000001221e-01	2.000000000000001221e-01	2.000000000000001221e-01	2.000000000000001221e-01	2.000000000000001221e-01	2.000000000000001221e-01	2.000000000000001221e-01	2.000000000000001221e-01	2.000000000000001221e-01	2.000000000000001221e-01	2.000000000000001221e-01	2.000000000000001221e-01	2.000000000000001221e-01	2.000000000000001221e-01	2.000000000000001221e-01	2.000000000000001221e-01	2.000000000000001221e-01	2.000000000000001221e-01	2.000000000000001221e-01	2.000000000000001221e-01	2.000000000000001221e-01	2.000000000000001221e-01
2.000000000000001221e-01	2.000000000000001221e-01	2.000000000000001221e-01	2.000000000000001221e-01	2.000000000000001221e-01	2.000000000000001221e-01	2.000000000000001221e-01	2.000000000000001221e-01	2.000000000000001221e-01	2.000000000000001221e-01	2.000000000000001221e-01	2.000000000000001221e-01	2.000000000000001221e-01	2.000000000000001221e-01	2.000000000000001221e-01	2.000000000000001221e-01	2.000000000000001221e-01	2.000000000000001221e-01	2.000000000000001221e-01	2.000000000000001221e-01	2.000000000000001221e-01	2.000000000000001221e-01	2.000000000000001221e-01	2.000000000000001221e-01	2.000000000000001221e-01	2.000000000000001221e-01	2.000000000000001221e-01	2.000000000000001221e-01	2.000000000000001221e-01	2.000000000000001221e-01	2.000000000000001221e-01	2.000000000000001221e-01	2.000000000000001221e-01	2.000000000000001221e-01	2.000000000000001221e-01	2.000000000000001221e-01	2.000000000000001221e-01	2.000000000000001221e-01	2.000000000000001221e-01	2.000000000000001221e-01	2.000000000000001221e-01	2.000000000000001221e-01	2.000000000000001221e-01	2.000000000000001221e-01	2.000000000000001221e-01	2.000000000000001221e-01	2.000000000000001221e-01	2.000000000000001221e-01	2.000000000000001221e-01	2.000000000000001221e-01
2.000000000000001221e-01	2.000000000000001221e-01	2.000000000000001221e-01	2.000000000000001221e-01	2.000000000000001221e-01	2.000000000000001221e-01	2.000000000000001221e-01	2.000000000000001221e-01	2.000000000000001221e-01	2.000000000000001221e-01	2.000000000000001221e-01	2.000000000000001221e-01	2.000000000000001221e-01	2.000000000000001221e-01	2.000000000000001221e-01	2.000000000000001221e-01	2.000000000000001221e-01	2.000000000000001221e-01	2.000000000000001221e-01	2.000000000000001221e-01	2.000000000000001221e-01	2.000000000000001221e-01	2.000000000000001221e-01	2.000000000000001221e-01	2.000000000000001221e-01	2.000000000000001221e-01	2.000000000000001221e-01	2.000000000000001221e-01	2.000000000000001221e-01	2.000000000000001221e-01	2.000000000000001221e-01	2.000000000000001221e-01	2.000000000000001221e-01	2.000000000000001221e-01	2.000000000000001221e-01	2.000000000000001221e-01	2.000000000000001221e-01	2.000000000000001221e-01	2.000000000000001221e-01	2.000000000000001221e-01	2.000000000000001221e-01	2.000000000000001221e-01	2.000000000000001221e-01	2.000000000000001221e-01	2.000000000000001221e-01	2.000000000000001221e-01	2.000000000000001221e-01	2.000000000000001221e-01	2.000000000000001221e-01	2.000000000000001221e-01
2.000000000000001221e-01	2.000000000000001221e-01	2.000000000000001221e-01	2.000000000000001221e-01	2.000000000000001221e-01	2.000000000000001221e-01	2.000000000000001221e-01	2.000000000000001221e-01	2.000000000000001221e-01	2.000000000000001221e-01	2.000000000000001221e-01	2.000000000000001221e-01	2.000000000000001221e-01	2.000000000000001221e-01	2.000000000000001221e-01	2.000000000000001221e-01	2.000000000000001221e-01	2.000000000000001221e-01	2.000000000000001221e-01	2.000000000000001221e-01	2.000000000000001221e-01	2.000000000000001221e-01	2.000000000000001221e-01	2.000000000000001221e-01	2.000000000000001221e-01	2.000000000000001221e-01	2.000000000000001221e-01	2.000000000000001221e-01	2.000000000000001221e-01	2.000000000000001221e-01	2.000000000000001221e-01	2.000000000000001221e-01	2.000000000000001221e-01	2.000000000000001221e-01	2.000000000000001221e-01	2.000000000000001221e-01	2.000000000000001221e-01	2.000000000000001221e-01	2.000000000000001221e-01	2.000000000000001221e-01	2.000000000000001221e-01	2.000000000000001221e-01	2.000000000000001221e-01	2.000000000000001221e-01	2.000000000000001221e-01	2.000000000000001221e-01	2.000000000000001221e-01	2.000000000000001221e-01	2.000000000000001221e-01	2.000000000000001221e-01
2.000000000000001221e-01	2.000000000000001221e-01	2.000000000000001221e-01	2.000000000000001221e-01	2.000000000000001221e-01	2.000000000000001221e-01	2.000000000000001221e-01	2.000000000000001221e-01	2.000000000000001221e-01	2.000000000000001221e-01	2.000000000000001221e-01	2.000000000000001221e-01	2.000000000000001221e-01	2.000000000000001221e-01	2.000000000000001221e-01	2.000000000000001221e-01	2.000000000000001221e-01	2.000000000000001221e-01	2.000000000000001221e-01	2.000000000000001221e-01	2.000000000000001221e-01	2.000000000000001221e-01	2.000000000000001221e-01	2.000000000000001221e-01	2.000000000000001221e-01	2.000000000000001221e-01	2.000000000000001221e-01	2.000000000000001221e-01	2.000000000000001221e-01	2.000000000000001221e-01	2.000000000000001221e-01	2.000000000000001221e-01	2.000000000000001221e-01	2.000000000000001221e-01	2.000000000000001221e-01	2.000000000000001221e-01	2.000000000000001221e-01	2.000000000000001221e-01	2.000000000000001221e-01	2.000000000000001221e-01	2.000000000000001221e-01	2.000000000000001221e-01	2.000000000000001221e-01	2.000000000000001221e-01	2.000000000000001221e-01	2.000000000000001221e-01	2.000000000000001221e-01	2.000000000000001221e-01	2.000000000000001221e-01	2.000000000000001221e-01
2.000000000000001221e-01	2.000000000000001221e-01	2.000000000000001221e-01	2.000000000000001221e-01	2.000000000000001221e-01	2.000000000000001221e-01	2.000000000000001221e-01	2.000000000000001221e-01	2.000000000000001221e-01	2.000000000000001221e-01	2.000000000000001221e-01	2.000000000000001221e-01	2.000000000000001221e-01	2.000000000000001221e-01	2.000000000000001221e-01	2.000000000000001221e-01	2.000000000000001221e-01	2.000000000000001221e-01	2.000000000000001221e-01	2.000000000000001221e-01	2.000000000000001221e-01	2.000000000000001221e-01	2.000000000000001221e-01	2.000000000000001221e-01	2.000000000000001221e-01	2.000000000000001221e-01	2.000000000000001221e-01	2.000000000000001221e-01	2.000000000000001221e-01	2.000000000000001221e-01	2.000000000000001221e-01	2.000000000000001221e-01	2.000000000000001221e-01	2.000000000000001221e-01	2.000000000000001221e-01	2.000000000000001221e-01	2.000000000000001221e-01	2.000000000000001221e-01	2.000000000000001221e-01	2.000000000000001221e-01	2.000000000000001221e-01	2.000000000000001221e-01	2.000000000000001221e-01	2.000000000000001221e-01	2.000000000000001221e-01	2.000000000000001221e-01	2.000000000000001221e-01	2.000000000000001221e-01	2.000000000000001221e-01	2.000000000000001221e-01
2.000000000000001221e-01	2.000000000000001221e-01	2.000000000000001221e-01	2.000000000000001221e-01	2.000000000000001221e-01	2.000000000000001221e-01	2.000000000000001221e-01	2.000000000000001221e-01	2.000000000000001221e-01	2.000000000000001221e-01	2.000000000000001221e-01	2.000000000000001221e-01	2.000000000000001221e-01	2.000000000000001221e-01	2.000000000000001221e-01	2.000000000000001221e-01	2.000000000000001221e-01	2.000000000000001221e-01	2.000000000000001221e-01	2.000000000000001221e-01	2.000000000000001221e-01	2.000000000000001221e-01	2.000000000000001221e-01	2.000000000000001221e-01	2.000000000000001221e-01	2.000000000000001221e-01	2.000000000000001221e-01	2.000000000000001221e-01	2.000000000000001221e-01	2.000000000000001221e-01	2.000000000000001221e-01	2.000000000000001221e-01	2.000000000000001221e-01	2.000000000000001221e-01	2.000000000000001221e-01	2.000000000000001221e-01	2.000000000000001221e-01	2.000000000000001221e-01	2.000000000000001221e-01	2.000000000000001221e-01	2.000000000000001221e-01	2.000000000000001221e-01	2.000000000000001221e-01	2.000000000000001221e-01	2.000000000000001221e-01	2.000000000000001221e-01	2.000000000000001221e-01	2.000000000000001221e-01	2.000000000000001221e-01	2.000000000000001221e-01
2.000000000000001221e-01	2.000000000000001221e-01	2.000000000000001221e-01	2.000000000000001221e-01	2.000000000000001221e-01	2.000000000000001221e-01	2.000000000000001221e-01	2.000000000000001221e-01	2.000000000000001221e-01	2.000000000000001221e-01	2.000000000000001221e-01	2.000000000000001221e-01	2.000000000000001221e-01	2.000000000000001221e-01	2.000000000000001221e-01	2.000000000000001221e-01	2.000000000000001221e-01	2.000000000000001221e-01	2.000000000000001221e-01	2.000000000000001221e-01	2.000000000000001221e-01	2.000000000000001221e-01	2.000000000000001221e-01	2.000000000000001221e-01	2.000000000000001221e-01	2.000000000000001221e-01	2.000000000000001221e-01	2.000000000000001221e-01	2.000000000000001221e-01	2.000000000000001221e-01	2.000000000000001221e-01	2.000000000000001221e-01	2.000000000000001221e-01	2.000000000000001221e-01	2.000000000000001221e-01	2.000000000000001221e-01	2.000000000000001221e-01	2.000000000000001221e-01	2.000000000000001221e-01	2.000000000000001221e-01	2.000000000000001221e-01	2.000000000000001221e-01	2.000000000000001221e-01	2.000000000000001221e-01	2.000000000000001221e-01	2.000000000000001221e-01	2.000000000000001221e-01	2.000000000000001221e-01	2.000000000000001221e-01	2.000000000000001221e-01
2.000000000000001221e-01	2.000000000000001221e-01	2.000000000000001221e-01	2.000000000000001221e-01	2.000000000000001221e-01	2.000000000000001221e-01	2.000000000000001221e-01	2.000000000000001221e-01	2.000000000000001221e-01	2.000000000000001221e-01	2.000000000000001221e-01	2.000000000000001221e-01	2.000000000000001221e-01	2.000000000000001221e-01	2.000000000000001221e-01	2.000000000000001221e-01	2.000000000000001221e-01	2.000000000000001221e-01	2.000000000000001221e-01	2.000000000000001221e-01	2.000000000000001221e-01	2.000000000000001221e-01	2.000000000000001221e-01	2.000000000000001221e-01	2.000000000000001221e-01	2.000000000000001221e-01	2.000000000000001221e-01	2.000000000000001221e-01	2.000000000000001221e-01	2.000000000000001221e-01	2.000000000000001221e-01	2.000000000000001221e-01	2.000000000000001221e-01	2.000000000000001221e-01	2.000000000000001221e-01	2.000000000000001221e-01	2.000000000000001221e-01	2.000000000000001221e-01	2.000000000000001221e-01	2.000000000000001221e-01	2.000000000000001221e-01	2.000000000000001221e-01	2.000000000000001221e-01	2.000000000000001221e-01	2.000000000000001221e-01	2.000000000000001221e-01	2.000000000000001221e-01	2.000000000000001221e-01	2.000000000000001221e-01	2.000000000000001221e-01
2.000000000000001221e-01	2.000000000000001221e-01	2.000000000000001221e-01	2.000000000000001221e-01	2.000000000000001221e-01	2.000000000000001221e-01	2.000000000000001221e-01	2.000000000000001221e-01	2.000000000000001221e-01	2.000000000000001221e-01	2.000000000000001221e-01	2.000000000000001221e-01	2.000000000000001221e-01	2.000000000000001221e-01	2.000000000000001221e-01	2.000000000000001221e-01	2.000000000000001221e-01	2.000000000000001221e-01	2.000000000000001221e-01	2.000000000000001221e-01	2.000000000000001221e-01	2.000000000000001221e-01	2.000000000000001221e-01	2.000000000000001221e-01	2.000000000000001221e-01	2.000000000000001221e-01	2.000000000000001221e-01	2.000000000000001221e-01	2.000000000000001221e-01	2.000000000000001221e-01	2.000000000000001221e-01	2.000000000000001221e-01	2.000000000000001221e-01	2.000000000000001221e-01	2.000000000000001221e-01	2.000000000000001221e-01	2.000000000000001221e-01	2.000000000000001221e-01	2.000000000000001221e-01	2.000000000000001221e-01	2.000000000000001221e-01	2.000000000000001221e-01	2.000000000000001221e-01	2.000000000000001221e-01	2.000000000000001221e-01	2.000000000000001221e-01	2.000000000000001221e-01	2.000000000000001221e-01	2.000000000000001221e-01	2.000000000000001221e-01
2.000000000000001221e-01	2.000000000000001221e-01	2.000000000000001221e-01	2.000000000000001221e-01	2.000000000000001221e-01	2.000000000000001221e-01	2.000000000000001221e-01	2.000000000000001221e-01	2.000000000000001221e-01	2.000000000000001221e-01	2.000000000000001221e-01	2.000000000000001221e-01	2.000000000000001221e-01	2.000000000000001221e-01	2.000000000000001221e-01	2.000000000000001221e-01	2.000000000000001221e-01	2.000000000000001221e-01	2.000000000000001221e-01	2.000000000000001221e-01	2.000000000000001221e-01	2.000000000000001221e-01	2.000000000000001221e-01	2.000000000000001221e-01	2.000000000000001221e-01	2.000000000000001221e-01	2.000000000000001221e-01	2.000000000000001221e-01	2.000000000000001221e-01	2.000000000000001221e-01	2.000000000000001221e-01	2.000000000000001221e-01	2.000000000000001221e-01	2.000000000000001221e-01	2.000000000000001221e-01	2.000000000000001221e-01	2.000000000000001221e-01	2.000000000000001221e-01	2.000000000000001221e-01	2.000000000000001221e-01	2.000000000000001221e-01	2.000000000000001221e-01	2.000000000000001221e-01	2.000000000000001221e-01	2.000000000000001221e-01	2.000000000000001221e-01	2.000000000000001221e-01	2.000000000000001221e-01	2.000000000000001221e-01	2.000000000000001221e-01
2.000000000000001221e-01	2.000000000000001221e-01	2.000000000000001221e-01	2.000000000000001221e-01	2.000000000000001221e-01	2.000000000000001221e-01	2.000000000000001221e-01	2.000000000000001221e-01	2.000000000000001221e-01	2.000000000000001221e-01	2.000000000000001221e-01	2.000000000000001221e-01	2.000000000000001221e-01	2.000000000000001221e-01	2.000000000000001221e-01	2.000000000000001221e-01	2.000000000000001221e-01	2.000000000000001221e-01	2.000000000000001221e-01	2.000000000000001221e-01	2.000000000000001221e-01	2.000000000000001221e-01	2.000000000000001221e-01	2.000000000000001221e-01	2.000000000000001221e-01	2.000000000000001221e-01	2.000000000000001221e-01	2.000000000000001221e-01	2.000000000000001221e-01	2.000000000000001221e-01	2.000000000000001221e-01	2.000000000000001221e-01	2.000000000000001221e-01	2.000000000000001221e-01	2.000000000000001221e-01	2.000000000000001221e-01	2.000000000000001221e-01	2.000000000000001221e-01	2.000000000000001221e-01	2.000000000000001221e-01	2.000000000000001221e-01	2.000000000000001221e-01	2.000000000000001221e-01	2.000000000000001221e-01	2.000000000000001221e-01	2.000000000000001221e-01	2.000000000000001221e-01	2.000000000000001221e-01	2.000000000000001221e-01	2.000000000000001221e-01
2.000000000000001221e-01	2.000000000000001221e-01	2.000000000000001221e-01	2.000000000000001221e-01	2.000000000000001221e-01	2.000000000000001221e-01	2.000000000000001221e-01	2.000000000000001221e-01	2.000000000000001221e-01	2.000000000000001221e-01	2.000000000000001221e-01	2.000000000000001221e-01	2.000000000000001221e-01	2.000000000000001221e-01	2.000000000000001221e-01	2.000000000000001221e-01	2.000000000000001221e-01	2.000000000000001221e-01	2.000000000000001221e-01	2.000000000000001221e-01	2.000000000000001221e-01	2.000000000000001221e-01	2.000000000000001221e-01	2.000000000000001221e-01	2.000000000000001221e-01	2.000000000000001221e-01	2.000000000000001221e-01	2.000000000000001221e-01	2.000000000000001221e-01	2.000000000000001221e-01	2.000000000000001221e-01	2.000000000000001221e-01	2.000000000000001221e-01	2.000000000000001221e-01	2.000000000000001221e-01	2.000000000000001221e-01	2.000000000000001221e-01	2.000000000000001221e-01	2.000000000000001221e-01	2.000000000000001221e-01	2.000000000000001221e-01	2.000000000000001221e-01	2.000000000000001221e-01	2.000000000000001221e-01	2.000000000000001221e-01	2.000000000000001221e-01	2.000000000000001221e-01	2.000000000000001221e-01	2.000000000000001221e-01	2.000000000000001221e-01
2.000000000000001221e-01	2.000000000000001221e-01	2.000000000000001221e-01	2.000000000000001221e-01	2.000000000000001221e-01	2.000000000000001221e-01	2.000000000000001221e-01	2.000000000000001221e-01	2.000000000000001221e-01	2.000000000000001221e-01	2.000000000000001221e-01	2.000000000000001221e-01	2.000000000000001221e-01	2.000000000000001221e-01	2.000000000000001221e-01	2.000000000000001221e-01	2.000000000000001221e-01	2.000000000000001221e-01	2.000000000000001221e-01	2.000000000000001221e-01	2.000000000000001221e-01	2.000000000000001221e-01	2.000000000000001221e-01	2.000000000000001221e-01	2.000000000000001221e-01	2.000000000000001221e-01	2.000000000000001221e-01	2.000000000000001221e-01	2.000000000000001221e-01	2.000000000000001221e-01	2.000000000000001221e-01	2.000000000000001221e-01	2.000000000000001221e-01	2.000000000000001221e-01	2.000000000000001221e-01	2.000000000000001221e-01	2.000000000000001221e-01	2.000000000000001221e-01	2.000000000000001221e-01	2.000000000000001221e-01	2.000000000000001221e-01	2.000000000000001221e-01	2.000000000000001221e-01	2.000000000000001221e-01	2.000000000000001221e-01	2.000000000000001221e-01	2.000000000000001221e-01	2.000000000000001221e-01	2.000000000000001221e-01	2.000000000000001221e-01
2.000000000000001221e-01	2.000000000000001221e-01	2.000000000000001221e-01	2.000000000000001221e-01	2.000000000000001221e-01	2.000000000000001221e-01	2.000000000000001221e-01	2.000000000000001221e-01	2.000000000000001221e-01	2.000000000000001221e-01	2.000000000000001221e-01	2.000000000000001221e-01	2.000000000000001221e-01	2.000000000000001221e-01	2.000000000000001221e-01	2.000000000000001221e-01	2.000000000000001221e-01	2.000000000000001221e-01	2.000000000000001221e-01	2.000000000000001221e-01	2.000000000000001221e-01	2.000000000000001221e-01	2.000000000000001221e-01	2.000000000000001221e-01	2.000000000000001221e-01	2.000000000000001221e-01	2.000000000000001221e-01	2.000000000000001221e-01	2.000000000000001221e-01	2.000000000000001221e-01	2.000000000000001221e-01	2.000000000000001221e-01	2.000000000000001221e-01	2.000000000000001221e-01	2.000000000000001221e-01	2.000000000000001221e-01	2.000000000000001221e-01	2.000000000000001221e-01	2.000000000000001221e-01	2.000000000000001221e-01	2.000000000000001221e-01	2.000000000000001221e-01	2.000000000000001221e-01	2.000000000000001221e-01	2.000000000000001221e-01	2.000000000000001221e-01	2.000000000000001221e-01	2.000000000000001221e-01	2.000000000000001221e-01	2.000000000000001221e-01
2.000000000000001221e-01	2.000000000000001221e-01	2.000000000000001221e-01	2.000000000000001221e-01	2.000000000000001221e-01	2.000000000000001221e-01	2.000000000000001221e-01	2.000000000000001221e-01	2.000000000000001221e-01	2.000000000000001221e-01	2.000000000000001221e-01	2.000000000000001221e-01	2.000000000000001221e-01	2.000000000000001221e-01	2.000000000000001221e-01	2.000000000000001221e-01	2.000000000000001221e-01	2.000000000000001221e-01	2.000000000000001221e-01	2.000000000000001221e-01	2.000000000000001221e-01	2.000000000000001221e-01	2.000000000000001221e-01	2.000000000000001221e-01	2.000000000000001221e-01	2.000000000000001221e-01	2.000000000000001221e-01	2.000000000000001221e-01	2.000000000000001221e-01	2.000000000000001221e-01	2.000000000000001221e-01	2.000000000000001221e-01	2.000000000000001221e-01	2.000000000000001221e-01	2.000000000000001221e-01	2.000000000000001221e-01	2.000000000000001221e-01	2.000000000000001221e-01	2.000000000000001221e-01	2.000000000000001221e-01	2.000000000000001221e-01	2.000000000000001221e-01	2.000000000000001221e-01	2.000000000000001221e-01	2.000000000000001221e-01	2.000000000000001221e-01	2.000000000000001221e-01	2.000000000000001221e-01	2.000000000000001221e-01	2.000000000000001221e-01
2.000000000000001221e-01	2.000000000000001221e-01	2.000000000000001221e-01	2.000000000000001221e-01	2.000000000000001221e-01	2.000000000000001221e-01	2.000000000000001221e-01	2.000000000000001221e-01	2.000000000000001221e-01	2.000000000000001221e-01	2.000000000000001221e-01	2.000000000000001221e-01	2.000000000000001221e-01	2.000000000000001221e-01	2.000000000000001221e-01	2.000000000000001221e-01	2.000000000000001221e-01	2.000000000000001221e-01	2.000000000000001221e-01	2.000000000000001221e-01	2.000000000000001221e-01	2.000000000000001221e-01	2.000000000000001221e-01	2.000000000000001221e-01	2.000000000000001221e-01	2.000000000000001221e-01	2.000000000000001221e-01	2.000000000000001221e-01	2.000000000000001221e-01	2.000000000000001221e-01	2.000000000000001221e-01	2.000000000000001221e-01	2.000000000000001221e-01	2.000000000000001221e-01	2.000000000000001221e-01	2.000000000000001221e-01	2.000000000000001221e-01	2.000000000000001221e-01	2.000000000000001221e-01	2.000000000000001221e-01	2.000000000000001221e-01	2.000000000000001221e-01	2.000000000000001221e-01	2.000000000000001221e-01	2.000000000000001221e-01	2.000000000000001221e-01	2.000000000000001221e-01	2.000000000000001221e-01	2.000000000000001221e-01	2.000000000000001221e-01
2.000000000000001221e-01	2.000000000000001221e-01	2.000000000000001221e-01	2.000000000000001221e-01	2.000000000000001221e-01	2.000000000000001221e-01	2.000000000000001221e-01	2.000000000000001221e-01	2.000000000000001221e-01	2.000000000000001221e-01	2.000000000000001221e-01	2.000000000000001221e-01	2.000000000000001221e-01	2.000000000000001221e-01	2.000000000000001221e-01	2.000000000000001221e-01	2.000000000000001221e-01	2.000000000000001221e-01	2.000000000000001221e-01	2.000000000000001221e-01	2.000000000000001221e-01	2.000000000000001221e-01	2.000000000000001221e-01	2.000000000000001221e-01	2.000000000000001221e-01	2.000000000000001221e-01	2.000000000000001221e-01	2.000000000000001221e-01	2.000000000000001221e-01	2.000000000000001221e-01	2.000000000000001221e-01	2.000000000000001221e-01	2.000000000000001221e-01	2.000000000000001221e-01	2.000000000000001221e-01	2.000000000000001221e-01	2.000000000000001221e-01	2.000000000000001221e-01	2.000000000000001221e-01	2.000000000000001221e-01	2.000000000000001221e-01	2.000000000000001221e-01	2.000000000000001221e-01	2.000000000000001221e-01	2.000000000000001221e-01	2.000000000000001221e-01	2.000000000000001221e-01	2.000000000000001221e-01	2.000000000000001221e-01	2.000000000000001221e-01
2.000000000000001221e-01	2.000000000000001221e-01	2.000000000000001221e-01	2.000000000000001221e-01	2.000000000000001221e-01	2.000000000000001221e-01	2.000000000000001221e-01	2.000000000000001221e-01	2.000000000000001221e-01	2.000000000000001221e-01	2.000000000000001221e-01	2.000000000000001221e-01	2.000000000000001221e-01	2.000000000000001221e-01	2.000000000000001221e-01	2.000000000000001221e-01	2.000000000000001221e-01	2.000000000000001221e-01	2.000000000000001221e-01	2.000000000000001221e-01	2.000000000000001221e-01	2.000000000000001221e-01	2.000000000000001221e-01	2.000000000000001221e-01	2.000000000000001221e-01	2.000000000000001221e-01	2.000000000000001221e-01	2.000000000000001221e-01	2.000000000000001221e-01	2.000000000000001221e-01	2.000000000000001221e-01	2.000000000000001221e-01	2.000000000000001221e-01	2.000000000000001221e-01	2.000000000000001221e-01	2.000000000000001221e-01	2.000000000000001221e-01	2.000000000000001221e-01	2.000000000000001221e-01	2.000000000000001221e-01	2.000000000000001221e-01	2.000000000000001221e-01	2.000000000000001221e-01	2.000000000000001221e-01	2.000000000000001221e-01	2.000000000000001221e-01	2.000000000000001221e-01	2.000000000000001221e-01	2.000000000000001221e-01	2.000000000000001221e-01
2.000000000000001221e-01	2.000000000000001221e-01	2.000000000000001221e-01	2.000000000000001221e-01	2.000000000000001221e-01	2.000000000000001221e-01	2.000000000000001221e-01	2.000000000000001221e-01	2.000000000000001221e-01	2.000000000000001221e-01	2.000000000000001221e-01	2.000000000000001221e-01	2.000000000000001221e-01	2.000000000000001221e-01	2.000000000000001221e-01	2.000000000000001221e-01	2.000000000000001221e-01	2.000000000000001221e-01	2.000000000000001221e-01	2.000000000000001221e-01	2.000000000000001221e-01	2.000000000000001221e-01	2.000000000000001221e-01	2.000000000000001221e-01	2.000000000000001221e-01	2.000000000000001221e-01	2.000000000000001221e-01	2.000000000000001221e-01	2.000000000000001221e-01	2.000000000000001221e-01	2.000000000000001221e-01	2.000000000000001221e-01	2.000000000000001221e-01	2.000000000000001221e-01	2.000000000000001221e-01	2.000000000000001221e-01	2.000000000000001221e-01	2.000000000000001221e-01	2.000000000000001221e-01	2.000000000000001221e-01	2.000000000000001221e-01	2.000000000000001221e-01	2.000000000000001221e-01	2.000000000000001221e-01	2.000000000000001221e-01	2.000000000000001221e-01	2.000000000000001221e-01	2.000000000000001221e-01	2.000000000000001221e-01	2.000000000000001221e-01
2.000000000000001221e-01	2.000000000000001221e-01	2.000000000000001221e-01	2.000000000000001221e-01	2.000000000000001221e-01	2.000000000000001221e-01	2.000000000000001221e-01	2.000000000000001221e-01	2.000000000000001221e-01	2.000000000000001221e-01	2.000000000000001221e-01	2.000000000000001221e-01	2.000000000000001221e-01	2.000000000000001221e-01	2.000000000000001221e-01	2.000000000000001221e-01	2.000000000000001221e-01	2.000000000000001221e-01	2.000000000000001221e-01	2.000000000000001221e-01	2.000000000000001221e-01	2.000000000000001221e-01	2.000000000000001221e-01	2.000000000000001221e-01	2.000000000000001221e-01	2.000000000000001221e-01	2.000000000000001221e-01	2.000000000000001221e-01	2.000000000000001221e-01	2.000000000000001221e-01	2.000000000000001221e-01	2.000000000000001221e-01	2.000000000000001221e-01	2.000000000000001221e-01	2.000000000000001221e-01	2.000000000000001221e-01	2.000000000000001221e-01	2.000000000000001221e-01	2.000000000000001221e-01	2.000000000000001221e-01	2.000000000000001221e-01	2.000000000000001221e-01	2.000000000000001221e-01	2.000000000000001221e-01	2.000000000000001221e-01	2.000000000000001221e-01	2.000000000000001221e-01	2.000000000000001221e-01	2.000000000000001221e-01	2.000000000000001221e-01
2.000000000000001221e-01	2.000000000000001221e-01	2.000000000000001221e-01	2.000000000000001221e-01	2.000000000000001221e-01	2.000000000000001221e-01	2.000000000000001221e-01	2.000000000000001221e-01	2.000000000000001221e-01	2.000000000000001221e-01	2.000000000000001221e-01	2.000000000000001221e-01	2.000000000000001221e-01	2.000000000000001221e-01	2.000000000000001221e-01	2.000000000000001221e-01	2.000000000000001221e-01	2.000000000000001221e-01	2.000000000000001221e-01	2.000000000000001221e-01	2.000000000000001221e-01	2.000000000000001221e-01	2.000000000000001221e-01	2.000000000000001221e-01	2.000000000000001221e-01	2.000000000000001221e-01	2.000000000000001221e-01	2.000000000000001221e-01	2.000000000000001221e-01	2.000000000000001221e-01	2.000000000000001221e-01	2.000000000000001221e-01	2.000000000000001221e-01	2.000000000000001221e-01	2.000000000000001221e-01	2.000000000000001221e-01	2.000000000000001221e-01	2.000000000000001221e-01	2.000000000000001221e-01	2.000000000000001221e-01	2.000000000000001221e-01	2.000000000000001221e-01	2.000000000000001221e-01	2.000000000000001221e-01	2.000000000000001221e-01	2.000000000000001221e-01	2.000000000000001221e-01	2.000000000000001221e-01	2.000000000000001221e-01	2.000000000000001221e-01
2.000000000000001221e-01	2.000000000000001221e-01	2.000000000000001221e-01	2.000000000000001221e-01	2.000000000000001221e-01	2.000000000000001221e-01	2.000000000000001221e-01	2.000000000000001221e-01	2.000000000000001221e-01	2.000000000000001221e-01	2.000000000000001221e-01	2.000000000000001221e-01	2.000000000000001221e-01	2.000000000000001221e-01	2.000000000000001221e-01	2.000000000000001221e-01	2.000000000000001221e-01	2.000000000000001221e-01	2.000000000000001221e-01	2.000000000000001221e-01	2.000000000000001221e-01	2.000000000000001221e-01	2.000000000000001221e-01	2.000000000000001221e-01	2.000000000000001221e-01	2.000000000000001221e-01	2.000000000000001221e-01	2.000000000000001221e-01	2.000000000000001221e-01	2.000000000000001221e-01	2.000000000000001221e-01	2.000000000000001221e-01	2.000000000000001221e-01	2.000000000000001221e-01	2.000000000000001221e-01	2.000000000000001221e-01	2.000000000000001221e-01	2.000000000000001221e-01	2.000000000000001221e-01	2.000000000000001221e-01	2.000000000000001221e-01	2.000000000000001221e-01	2.000000000000001221e-01	2.000000000000001221e-01	2.000000000000001221e-01	2.000000000000001221e-01	2.000000000000001221e-01	2.000000000000001221e-01	2.000000000000001221e-01	2.000000000000001221e-01
2.000000000000001221e-01	2.000000000000001221e-01	2.000000000000001221e-01	2.000000000000001221e-01	2.000000000000001221e-01	2.000000000000001221e-01	2.000000000000001221e-01	2.000000000000001221e-01	2.000000000000001221e-01	2.000000000000001221e-01	2.000000000000001221e-01	2.000000000000001221e-01	2.000000000000001221e-01	2.000000000000001221e-01	2.000000000000001221e-01	2.000000000000001221e-01	2.000000000000001221e-01	2.000000000000001221e-01	2.000000000000001221e-01	2.000000000000001221e-01	2.000000000000001221e-01	2.000000000000001221e-01	2.000000000000001221e-01	2.000000000000001221e-01	2.000000000000001221e-01	2.000000000000001221e-01	2.000000000000001221e-01	2.000000000000001221e-01	2.000000000000001221e-01	2.000000000000001221e-01	2.000000000000001221e-01	2.000000000000001221e-01	2.000000000000001221e-01	2.000000000000001221e-01	2.000000000000001221e-01	2.000000000000001221e-01	2.000000000000001221e-01	2.000000000000001221e-01	2.000000000000001221e-01	2.000000000000001221e-01	2.000000000000001221e-01	2.000000000000001221e-01	2.000000000000001221e-01	2.000000000000001221e-01	2.000000000000001221e-01	2.000000000000001221e-01	2.000000000000001221e-01	2.000000000000001221e-01	2.000000000000001221e-01	2.000000000000001221e-01
2.000000000000001221e-01	2.000000000000001221e-01	2.000000000000001221e-01	2.000000000000001221e-01	2.000000000000001221e-01	2.000000000000001221e-01	2.000000000000001221e-01	2.000000000000001221e-01	2.000000000000001221e-01	2.000000000000001221e-01	2.000000000000001221e-01	2.000000000000001221e-01	2.000000000000001221e-01	2.000000000000001221e-01	2.000000000000001221e-01	2.000000000000001221e-01	2.000000000000001221e-01	2.000000000000001221e-01	2.000000000000001221e-01	2.000000000000001221e-01	2.000000000000001221e-01	2.000000000000001221e-01	2.000000000000001221e-01	2.000000000000001221e-01	2.000000000000001221e-01	2.000000000000001221e-01	2.000000000000001221e-01	2.000000000000001221e-01	2.000000000000001221e-01	2.000000000000001221e-01	2.000000000000001221e-01	2.000000000000001221e-01	2.000000000000001221e-01	2.000000000000001221e-01	2.000000000000001221e-01	2.000000000000001221e-01	2.000000000000001221e-01	2.000000000000001221e-01	2.000000000000001221e-01	2.000000000000001221e-01	2.000000000000001221e-01	2.000000000000001221e-01	2.000000000000001221e-01	2.000000000000001221e-01	2.000000000000001221e-01	2.000000000000001221e-01	2.000000000000001221e-01	2.000000000000001221e-01	2.000000000000001221e-01	2.000000000000001221e-01
2.000000000000001221e-01	2.000000000000001221e-01	2.000000000000001221e-01	2.000000000000001221e-01	2.000000000000001221e-01	2.000000000000001221e-01	2.000000000000001221e-01	2.000000000000001221e-01	2.000000000000001221e-01	2.000000000000001221e-01	2.000000000000001221e-01	2.000000000000001221e-01	2.000000000000001221e-01	2.000000000000001221e-01	2.000000000000001221e-01	2.000000000000001221e-01	2.000000000000001221e-01	2.000000000000001221e-01	2.000000000000001221e-01	2.000000000000001221e-01	2.000000000000001221e-01	2.000000000000001221e-01	2.000000000000001221e-01	2.000000000000001221e-01	2.000000000000001221e-01	2.000000000000001221e-01	2.000000000000001221e-01	2.000000000000001221e-01	2.000000000000001221e-01	2.000000000000001221e-01	2.000000000000001221e-01	2.000000000000001221e-01	2.000000000000001221e-01	2.000000000000001221e-01	2.000000000000001221e-01	2.000000000000001221e-01	2.000000000000001221e-01	2.000000000000001221e-01	2.000000000000001221e-01	2.000000000000001221e-01	2.000000000000001221e-01	2.000000000000001221e-01	2.000000000000001221e-01	2.000000000000001221e-01	2.000000000000001221e-01	2.000000000000001221e-01	2.000000000000001221e-01	2.000000000000001221e-01	2.000000000000001221e-01	2.000000000000001221e-01
2.000000000000001221e-01	2.000000000000001221e-01	2.000000000000001221e-01	2.000000000000001221e-01	2.000000000000001221e-01	2.000000000000001221e-01	2.000000000000001221e-01	2.000000000000001221e-01	2.000000000000001221e-01	2.000000000000001221e-01	2.000000000000001221e-01	2.000000000000001221e-01	2.000000000000001221e-01	2.000000000000001221e-01	2.000000000000001221e-01	2.000000000000001221e-01	2.000000000000001221e-01	2.000000000000001221e-01	2.000000000000001221e-01	2.000000000000001221e-01	2.000000000000001221e-01	2.000000000000001221e-01	2.000000000000001221e-01	2.000000000000001221e-01	2.000000000000001221e-01	2.000000000000001221e-01	2.000000000000001221e-01	2.000000000000001221e-01	2.000000000000001221e-01	2.000000000000001221e-01	2.000000000000001221e-01	2.000000000000001221e-01	2.000000000000001221e-01	2.000000000000001221e-01	2.000000000000001221e-01	2.000000000000001221e-01	2.000000000000001221e-01	2.000000000000001221e-01	2.000000000000001221e-01	2.000000000000001221e-01	2.000000000000001221e-01	2.000000000000001221e-01	2.000000000000001221e-01	2.000000000000001221e-01	2.000000000000001221e-01	2.000000000000001221e-01	2.000000000000001221e-01	2.000000000000001221e-01	2.000000000000001221e-01	2.000000000000001221e-01
[truncated: 185 more rows]
[truncated: 451 more columns]
