# Supplementary material for: Investigating the use of physics informed neural networks for dam-break scenarios
Source: PLoS One. 2025 Sep 19;20(9):e0332694. doi: 10.1371/journal.pone.0332694 (PMC12449020; doi:10.1371/journal.pone.0332694)
Supplement: S1 File — Dataset for the 1D and 2D shallow water equations (SWE). Repository: https://github.com/kinzamumtaz/2D_SWE. (ZIP) [file pone.0332694.s001.zip › 2D_SWE-main/PinnsCode/2dcirclewithnumerical.py]

# -*- coding: utf-8 -*-
"""SW2Dcicular.ipynb

Automatically generated by Colab.

Original file is located at
    https://colab.research.google.com/drive/1aVFQVniAEudjUVqT38988E7QsqWL9KKW
"""

!pip install deepxde
import matplotlib.pyplot as plt
import numpy as np
import deepxde as dde
from deepxde.backend import tf
from google.colab import files
import os
import pandas as pd
from mpl_toolkits.mplot3d import Axes3D
dde.config.set_random_seed(42)
dde.config.real.set_float32()

dim_input = 3
dim_output = 3

scale_h = 1000.0

Time = 2.0

X_min = 0.0
X_max = 100.0
Y_min = 0.0
Y_max = 100.0
X_0 = 50.0
g = 9.81

def on_initial(_, on_initial):
    return on_initial

def boundary_x1(x, on_boundary):
    return on_boundary and np.isclose(x[0], X_min)

def boundary_x2(x, on_boundary):
    return on_boundary and np.isclose(x[0], X_max)
def boundary_y1(x, on_boundary):
    return on_boundary and np.isclose(x[1], Y_min)

def boundary_y2(x, on_boundary):
    return on_boundary and np.isclose(x[1], Y_max)
# def func_IC_h(x):
#     h_r = 1.0  # Height on the right side
#     h_l = 0.02  # Height on the left side
#     return np.where(x[:, 0:1] <= X_0, h_r, h_l)
from scipy.interpolate import RegularGridInterpolator

dde.config.set_random_seed(42)
dde.config.real.set_float32()
uploaded = files.upload()
# Load the numerical data
h_numerical = np.load("h_numerical_0.7.npy")  # Shape (4, 401, 401)
time_numerical = np.linspace(0.0, 0.7, 8)  # Available time steps: [0, 0.1, 0.2, 0.3]
x_numerical = np.linspace(0.0, 100.0, 501)
y_numerical = np.linspace(0.0, 100.0, 501)

# Create an interpolator for the initial condition
interpolator = RegularGridInterpolator(
    (time_numerical, x_numerical, y_numerical), h_numerical, bounds_error=False, fill_value=None
)

dim_input = 3
dim_output = 3

# Domain and parameters
Time = 3.0  # Train for times up to 2 seconds
X_min, X_max = 0.0, 100.0
Y_min, Y_max = 0.0, 100.0
g = 5.81

# Define the initial condition for h, u, and v using t=0 from `h_numerical`
def func_IC_h(x):
    t = x[:, 2]  # Extract time
    points = np.column_stack((np.full_like(t, 0.7), x[:, 0], x[:, 1]))  # t=0 for IC
    h_interp = interpolator(points)
    return np.expand_dims(h_interp, axis=1)

def func_IC_u(x):
    return np.zeros([len(x), 1])

def func_IC_v(x):
    return np.zeros([len(x), 1])

def func_BC_all(x):
    return np.zeros([len(x), 1])

# Define the shallow water PDE
def pde(x, y):
    h, u, v = y[:, 0:1], y[:, 1:2], y[:, 2:3]

    U1, U2, U3 = h, h * u, h * v
    E1, E2, E3 = h * u, h * u**2 + 0.5 * g * h**2, h * u * v
    G1, G2, G3 = h * v, h * u * v, h * v**2 + 0.5 * g * h**2

    U1_t = tf.gradients(U1, x)[0][:, 2:3]
    U2_t = tf.gradients(U2, x)[0][:, 2:3]
    U3_t = tf.gradients(U3, x)[0][:, 2:3]

    E1_x = tf.gradients(E1, x)[0][:, 0:1]
    E2_x = tf.gradients(E2, x)[0][:, 0:1]
    E3_x = tf.gradients(E3, x)[0][:, 0:1]

    G1_y = tf.gradients(G1, x)[0][:, 1:2]
    G2_y = tf.gradients(G2, x)[0][:, 1:2]
    G3_y = tf.gradients(G3, x)[0][:, 1:2]

    equaz_1 = U1_t + E1_x + G1_y
    equaz_2 = U2_t + E2_x + G2_y
    equaz_3 = U3_t + E3_x + G3_y

    return [equaz_1, equaz_2, equaz_3]
N = 501  # Change N to match the dimensions of t0_data
X_plot, Y_plot = np.meshgrid(np.linspace(0, 100, N), np.linspace(0, 100, N))
X_flat = X_plot.flatten()
Y_flat = Y_plot.flatten()
T_flat = np.zeros_like(X_flat)  # Assuming t=0 for the initial condition
Q_plot = np.column_stack((X_flat, Y_flat, T_flat))

# Use the original shape of t0_data when reshaping:
h_plot = func_IC_h(Q_plot) # Reshape to t0_data's shape (401, 401)
h_plot = h_plot.reshape(X_plot.shape)
# Plot the initial condition with a surface plot
fig = plt.figure()
ax = fig.add_subplot(111, projection='3d')
ax.plot_surface(X_plot, Y_plot, h_plot, cmap='viridis') # Use X_plot,Y_plot with dimensions (401,401)
ax.set_xlabel('X')
ax.set_ylabel('Y')
ax.set_zlabel('Water Surface Height')
ax.set_title('Dam Break Initial Condition at t = 0')
plt.show()
# Modify boundary conditions accordingly
geom = dde.geometry.Rectangle([X_min, Y_min],[X_max, Y_max])
timedomain = dde.geometry.TimeDomain(0.0, Time)
geomtime = dde.geometry.GeometryXTime(geom, timedomain)

IC_h = dde.IC(geomtime, func_IC_h, lambda x, _: x[2] <= 0.7, component=0)

IC_u = dde.IC(geomtime, func_IC_u, on_initial, component = 1)
IC_v = dde.IC(geomtime, func_IC_v, on_initial, component = 2)

BC_u1 = dde.DirichletBC(geomtime, func_BC_all, boundary_x1, component = 1)
BC_u2 = dde.DirichletBC(geomtime, func_BC_all, boundary_x2, component = 1)
BC_v1 = dde.DirichletBC(geomtime, func_BC_all, boundary_y1, component = 2)
BC_v2 = dde.DirichletBC(geomtime, func_BC_all, boundary_y2, component = 2)

IC_BC = [IC_h, IC_u, IC_v, BC_u1, BC_u2, BC_v1, BC_v2]

# Create the TimePDE data object
data = dde.data.TimePDE(
    geomtime, pde, IC_BC,
    num_domain=25000,
    num_boundary=10000,
    num_initial=25000)

# Define the neural network model
net = dde.maps.FNN(
    layer_sizes=[dim_input] + [100] * 5 + [dim_output],
    activation="tanh",
    kernel_initializer="Glorot uniform")

os.makedirs("solution_outputs_circularNum", exist_ok=True)
model = dde.Model(data, net)

model.compile('adam', lr=0.0001)
# Train the model and capture the training history
losshistory, train_state = model.train(iterations=20000)
loss_train = losshistory.loss_train

# Compute total loss by summing all components at each epoch
total_loss = [sum(l) for l in loss_train]
df = pd.DataFrame({"Step": range(1, len(total_loss)+1), "Loss": total_loss})
df.to_csv("solution_outputs_circularNum/training_loss_circularNum.csv", index=False, header=False)

plt.figure()
plt.semilogy(total_loss, color='red', label="Training Loss (Tanh Activation)")
plt.xlabel("# Steps")
plt.ylabel("Loss")
plt.title("Loss History")
plt.legend()
plt.tight_layout()
plt.savefig("solution_outputs_circularNum/training_loss_circularNum.png", dpi=300)
plt.close()

plot_Time = [0.0, 0.1, 0.3, 0.5, 0.7, 0.8,1.0, 1.5,2.0]


N_x = 501
N_y =501

X_plot, Y_plot = np.meshgrid(np.linspace(X_min, X_max, N_x), np.linspace(Y_min, Y_max, N_y))
X_plot = X_plot.flatten()
Y_plot = Y_plot.flatten()


for t in plot_Time:  # Loop over the time steps
    T_plot = np.ones_like(X_plot) * t
    Q_plot = np.column_stack((X_plot, Y_plot, T_plot))
    W_plot = model.predict(Q_plot)
    Z_plot = W_plot[:, 0]  # Water surface height (h)
    Z_plot = np.reshape(Z_plot, (N_y, N_x))  # Reshape to 2D grid for plotting
    pd.DataFrame(Z_plot).to_csv(f"solution_outputs_circularNum/height_circularNum_t{t:.2f}.csv", index=False, header=False)

    # Create a figure with two subplots
    fig = plt.figure(figsize=(14, 6))

    # 3D Surface plot on the left
    ax_surface = fig.add_subplot(121, projection='3d')
    ax_surface.plot_surface(X_plot.reshape(N_y, N_x), Y_plot.reshape(N_y, N_x), Z_plot, cmap='viridis')
    ax_surface.set_xlabel('X')
    ax_surface.set_ylabel('Y')
    ax_surface.set_zlabel('Water Height')
    ax_surface.set_title(f'3D Surface at T = {t:.2f} s')

    # Contour (Heat map) plot on the right
    ax_contour = fig.add_subplot(122)
    heatmap = ax_contour.imshow(Z_plot, origin='lower', cmap='viridis', aspect='auto', extent=[X_min, X_max, Y_min, Y_max]) # Added extent
    ax_contour.set_xlabel('X')
    ax_contour.set_ylabel('Y')
    ax_contour.set_title(f'Contour Plot at T = {t:.2f} s')
    plt.colorbar(heatmap, ax=ax_contour, label='Water Height')

    plt.tight_layout()
    plt.show()
